# Supplementary material for: Multi-Level Biological Network Analysis and Drug Repurposing Based on Leukocyte Transcriptomics in Severe COVID-19: In Silico Systems Biology to Precision Medicine
Source: J Pers Med. 2022 Jun 23;12(7):1030. doi: 10.3390/jpm12071030 (PMC9319133; doi:10.3390/jpm12071030)
Supplement: Supplementary file 1 [file jpm-12-01030-s001.zip]

Archive with 13 entries (13 files):
- FigureS.pdf
- Supplementary Network File.cyjs
- Supplementary Network File.graphml
- Supplementary Network File.sif
- Table S1.pdf
- Table S10.xlsx
- Table S2.csv
- Table S3.csv
- Table S4.xlsx
- Table S5.xlsx
- Table S6.xlsx
- Table S7.xlsx
- Table S8-S9.pdf
