# Supplementary material for: Multi-Level Biological Network Analysis and Drug Repurposing Based on Leukocyte Transcriptomics in Severe COVID-19: In Silico Systems Biology to Precision Medicine
Source: J Pers Med. 2022 Jun 23;12(7):1030. doi: 10.3390/jpm12071030 (PMC9319133; doi:10.3390/jpm12071030)
Supplement: Supplementary file 1 [file jpm-12-01030-s001.zip › Supplementary Network File.graphml]

<?xml version="1.0" encoding="UTF-8" standalone="no"?>
<graphml xmlns="http://graphml.graphdrawing.org/xmlns">
    <key attr.name="SUID" attr.type="long" for="node" id="SUID"/>
    <key attr.name="shared name" attr.type="string" for="node" id="shared name"/>
    <key attr.name="stringdb::canonical name" attr.type="string" for="node" id="stringdb::canonical name"/>
    <key attr.name="display name" attr.type="string" for="node" id="display name"/>
    <key attr.name="stringdb::full name" attr.type="string" for="node" id="stringdb::full name"/>
    <key attr.name="stringdb::database identifier" attr.type="string" for="node" id="stringdb::database identifier"/>
    <key attr.name="stringdb::description" attr.type="string" for="node" id="stringdb::description"/>
    <key attr.name="@id" attr.type="string" for="node" id="@id"/>
    <key attr.name="stringdb::namespace" attr.type="string" for="node" id="stringdb::namespace"/>
    <key attr.name="stringdb::node type" attr.type="string" for="node" id="stringdb::node type"/>
    <key attr.name="query term" attr.type="string" for="node" id="query term"/>
    <key attr.name="stringdb::sequence" attr.type="string" for="node" id="stringdb::sequence"/>
    <key attr.name="stringdb::species" attr.type="string" for="node" id="stringdb::species"/>
    <key attr.name="stringdb::STRING style" attr.type="string" for="node" id="stringdb::STRING style"/>
    <key attr.name="stringdb::enhancedLabel Passthrough" attr.type="string" for="node" id="stringdb::enhancedLabel Passthrough"/>
    <key attr.name="compartment::cytoskeleton" attr.type="double" for="node" id="compartment::cytoskeleton"/>
    <key attr.name="compartment::cytosol" attr.type="double" for="node" id="compartment::cytosol"/>
    <key attr.name="compartment::endoplasmic reticulum" attr.type="double" for="node" id="compartment::endoplasmic reticulum"/>
    <key attr.name="compartment::endosome" attr.type="double" for="node" id="compartment::endosome"/>
    <key attr.name="compartment::extracellular" attr.type="double" for="node" id="compartment::extracellular"/>
    <key attr.name="compartment::golgi apparatus" attr.type="double" for="node" id="compartment::golgi apparatus"/>
    <key attr.name="compartment::lysosome" attr.type="double" for="node" id="compartment::lysosome"/>
    <key attr.name="compartment::mitochondrion" attr.type="double" for="node" id="compartment::mitochondrion"/>
    <key attr.name="compartment::nucleus" attr.type="double" for="node" id="compartment::nucleus"/>
    <key attr.name="compartment::peroxisome" attr.type="double" for="node" id="compartment::peroxisome"/>
    <key attr.name="compartment::plasma membrane" attr.type="double" for="node" id="compartment::plasma membrane"/>
    <key attr.name="stringdb::structures" attr.type="string" for="node" id="stringdb::structures"/>
    <key attr.name="target::development level" attr.type="string" for="node" id="target::development level"/>
    <key attr.name="target::family" attr.type="string" for="node" id="target::family"/>
    <key attr.name="tissue::adrenal gland" attr.type="double" for="node" id="tissue::adrenal gland"/>
    <key attr.name="tissue::blood" attr.type="double" for="node" id="tissue::blood"/>
    <key attr.name="tissue::bone" attr.type="double" for="node" id="tissue::bone"/>
    <key attr.name="tissue::bone marrow" attr.type="double" for="node" id="tissue::bone marrow"/>
    <key attr.name="tissue::eye" attr.type="double" for="node" id="tissue::eye"/>
    <key attr.name="tissue::gall bladder" attr.type="double" for="node" id="tissue::gall bladder"/>
    <key attr.name="tissue::heart" attr.type="double" for="node" id="tissue::heart"/>
    <key attr.name="tissue::intestine" attr.type="double" for="node" id="tissue::intestine"/>
    <key attr.name="tissue::kidney" attr.type="double" for="node" id="tissue::kidney"/>
    <key attr.name="tissue::liver" attr.type="double" for="node" id="tissue::liver"/>
    <key attr.name="tissue::lung" attr.type="double" for="node" id="tissue::lung"/>
    <key attr.name="tissue::muscle" attr.type="double" for="node" id="tissue::muscle"/>
    <key attr.name="tissue::nervous system" attr.type="double" for="node" id="tissue::nervous system"/>
    <key attr.name="tissue::pancreas" attr.type="double" for="node" id="tissue::pancreas"/>
    <key attr.name="tissue::saliva" attr.type="double" for="node" id="tissue::saliva"/>
    <key attr.name="tissue::skin" attr.type="double" for="node" id="tissue::skin"/>
    <key attr.name="tissue::spleen" attr.type="double" for="node" id="tissue::spleen"/>
    <key attr.name="tissue::stomach" attr.type="double" for="node" id="tissue::stomach"/>
    <key attr.name="tissue::thyroid gland" attr.type="double" for="node" id="tissue::thyroid gland"/>
    <key attr.name="tissue::urine" attr.type="double" for="node" id="tissue::urine"/>
    <key attr.name="name" attr.type="string" for="node" id="name"/>
    <key attr.name="selected" attr.type="boolean" for="node" id="selected"/>
    <key attr.name="SUID" attr.type="long" for="edge" id="SUID"/>
    <key attr.name="shared name" attr.type="string" for="edge" id="shared name"/>
    <key attr.name="shared interaction" attr.type="string" for="edge" id="shared interaction"/>
    <key attr.name="stringdb::score" attr.type="double" for="edge" id="stringdb::score"/>
    <key attr.name="stringdb::interspecies" attr.type="boolean" for="edge" id="stringdb::interspecies"/>
    <key attr.name="stringdb::textmining" attr.type="double" for="edge" id="stringdb::textmining"/>
    <key attr.name="stringdb::coexpression" attr.type="double" for="edge" id="stringdb::coexpression"/>
    <key attr.name="stringdb::databases" attr.type="double" for="edge" id="stringdb::databases"/>
    <key attr.name="stringdb::experiments" attr.type="double" for="edge" id="stringdb::experiments"/>
    <key attr.name="stringdb::neighborhood" attr.type="double" for="edge" id="stringdb::neighborhood"/>
    <key attr.name="stringdb::cooccurrence" attr.type="double" for="edge" id="stringdb::cooccurrence"/>
    <key attr.name="stringdb::fusion" attr.type="double" for="edge" id="stringdb::fusion"/>
    <key attr.name="name" attr.type="string" for="edge" id="name"/>
    <key attr.name="selected" attr.type="boolean" for="edge" id="selected"/>
    <key attr.name="interaction" attr.type="string" for="edge" id="interaction"/>
    <key attr.name="SUID" attr.type="long" for="graph" id="SUID"/>
    <key attr.name="shared name" attr.type="string" for="graph" id="shared name"/>
    <key attr.name="database" attr.type="string" for="graph" id="database"/>
    <key attr.name="species" attr.type="string" for="graph" id="species"/>
    <key attr.name="confidence score" attr.type="double" for="graph" id="confidence score"/>
    <key attr.name="network type" attr.type="string" for="graph" id="network type"/>
    <key attr.name="data version" attr.type="string" for="graph" id="data version"/>
    <key attr.name="uri" attr.type="string" for="graph" id="uri"/>
    <key attr.name="name" attr.type="string" for="graph" id="name"/>
    <key attr.name="selected" attr.type="boolean" for="graph" id="selected"/>
    <key attr.name="__Annotations" attr.type="string" for="graph" id="__Annotations"/>
    <graph edgedefault="directed" id="STRING network(1)">
        <node id="13805">
            <data key="SUID">13805</data>
            <data key="shared name">9606.ENSP00000357112</data>
            <data key="stringdb::canonical name">O14862</data>
            <data key="display name">AIM2</data>
            <data key="stringdb::database identifier">9606.ENSP00000357112</data>
            <data key="stringdb::description">Interferon-inducible protein AIM2; Involved in innate immune response by recognizing cytosolic double-stranded DNA and inducing caspase-1-activating inflammasome formation in macrophages. Upon binding to DNA is thought to undergo oligomerization and to associate with PYCARD initiating the recruitment of caspase-1 precusrsor and processing of interleukin-1 beta and interleukin-18. Detects cytosolic dsDNA of viral and bacterial origin in a non-sequence-specific manner. Can also trigger PYCARD-dependent, caspase-1-independent cell death that involves caspase-8 (By similarity). Tumor suppressor which may act by repressing NF-kappa-B transcriptional activity; Belongs to the HIN-200 family.</data>
            <data key="@id">stringdb:9606.ENSP00000357112</data>
            <data key="stringdb::namespace">stringdb</data>
            <data key="stringdb::node type">protein</data>
            <data key="query term">9606.ENSP00000357112</data>
            <data key="stringdb::sequence">MESKYKEILLLTGLDNITDEELDRFKFFLSDEFNIATGKLHTANRIQVATLMIQNAGAVSAVMKTIRIFQKLNYMLLAKRLQEEKEKVDKQYKSVTKPKPLSQAEMSPAASAAIRNDVAKQRAAPKVSPHVKPEQKQMVAQQESIREGFQKRCLPVMVLKAKKPFTFETQEGKQEMFHATVATEKEFFFVKVFNTLLKDKFIPKRIIIIARYYRHSGFLEVNSASRVLDAESDQKVNVPLNIIRKAGETPKINTLQTQPLGTIVNGLFVVQKVTEKKKNILFDLSDNTGKMEVLGVRNEDTMKCKEGDKVRLTFFTLSKNGEKLQLTSGVHSTIKVIKAKKKT</data>
            <data key="stringdb::species">Homo sapiens</data>
            <data key="stringdb::STRING style">string:data:image/png;base64,iVBORw0KGgoAAAANSUhEUgAAAPAAAADwCAYAAAA+VemSAAAABGdBTUEAALGPC/xhBQAAACBjSFJNAAB6JgAAgIQAAPoAAACA6AAAdTAAAOpgAAA6mAAAF3CculE8AAAABmJLR0QA/wD/AP+gvaeTAAAACXBIWXMAAAsSAAALEgHS3X78AAAAB3RJTUUH4ggIEhw0uv2t8QAAgABJREFUeNrs/Xd8ZVX1/48/997nnNvSJ5lJJpNMyfROlaJIkSZdUFQEGyiIogKiYFdQUVRULGAFlN6kd6SDwjC99ySTSSaZ9Nx7T9n798c+9yYzjL4/3w/+Pji+s+ZxH8ncJOeestde7bVeSxhjGJVRGZW9U+TbfQKjMiqj8n8vowo8KqOyF8uoAo/KqOzFMqrAozIqe7GMKvCojMpeLKMKPCqjshfLqAKPyqjsxTKqwKMyKnuxjCrwqIzKXiyjCjwqo7IXy6gCj8qo7MUyqsCjMip7sYwq8KiMyl4sowo8KqOyF8uoAo/KqOzFMqrAozIqe7GMKvCojMpeLKMKPCqjshfLqAKPyqjsxTKqwKMyKnuxjCrwqIzKXiyjCjwqo7IXy6gCj8qo7MUyqsCjMip7sYwq8KiMyl4sowo8KqOyF8uoAo/KqOzFMqrAozIqe7GMKvCojMpeLKMKPCqjshfLqAKPyqjsxTKqwKMyKnuxjCrwqIzKXiyjCjwqo7IXy6gCj8qo7MUyqsCjMip7sYwq8KiMyl4sowo8KqOyF8uoAo/KqOzFMqrAozIqe7GMKvCojMpeLKMKPCqjshfLqAKPyqjsxTKqwKMyKnuxjCrwqIzKXiyjCjwqo7IXi/N2n8CovN2i46/yn75vdvuJKP4MzIi/E7v9nkEjAFP82ZvtReHYwuz2htzt57ucU+Fz9Yhz+VdL+Z9d494vowr8v1o0hgCQCDNCYwQg7KKPjAbhoA1IYf8GEyKEQMTqE5kIJRRGRyipRhxdI4HARLgift8IoijCUQ6IYdVSABEjtR0j7VsAUodICYQRWgmMcDBoHALAYDQI4RCGICUIBWGocRx7JsXNxeymxLvvOnuZ/PdtSaPybxUpJNpopIBIRxgipJBIFAYFBlzhIhA40sVoiEKrloEfAKCEIsIQ6QghBI7VKnRo7WhxEYrdXsa+FCCFwIQBOBIpJJE2gCp+FUIQBgZHWQU2EUi5B68i3pje5FbspSKM+S+5klH5vxCNQQMS8U9caIOMLZnEYIYdaiPtrwgwIYjCn8fKF4YRjqsIoxDlyPhYBmltLTqMkCOsNdK63Dr+TAFIY11rHURIz4DRmDBEuEn7+SOsdfGzjT1WFBmUEiOuRY/4RWd333yvlVEF/l8u/yzGtCIJI4OUAoFBCAGRJshrXC9WgpBd/Tgz4v8q/j5WEq21db2FGP7dwiYgIShuKKBwUICIj6+DIaQTK27hM0NsEFhQZDe+BmGtu8YUrb395YI4Reu+t/ugowr8v10KBlVohiNOQSE9YrR1SaMgRJrYUguITSXNqzqMQjB+Uo0ggVWIgmKo2Dqr+HACoihCKQXo2EpaK2zDX40mQMYxq4w9gyiMUMoDLVm3uMVsWd/KxnVbKCkpoXbiWKbMnMSkadXCbhQRRkcIx2EX7RQjNyc5aoFH5b9EigocMqzABY2z6zv0IxxHDXuiIbz09CKz9LWlrFyxgu6unUhHMHP2TMY3jGdc3ViOO/09ongoE38tWGKjEXF8KkachibEEFFIOqnCLqAd1q3YbO65/T5efPZ1PJWkt7uHpmlTWbtpDakSl2OOPZzPX3aBwBhQgiifRSVTw9e5lyvqP5NRBf7fLgUXNlbgggMrceyaLywPm49i07JW8+ebbqGtuY0F8xaSy2YZO7aarS1bWLl6JUYacn6Wffbfh/0O2I9jTjhS4NjP0QakZz8vMholhuNoRECEJopjZAUo40AeWtbvNL/6+e9Zt2Ythx1xMO89+ViaZtULFCxftN587Wtfo6+vj4X7zOfCC8+nadYkgQIdBkjXtScex8dGjLxw9hD7710yqsD/26WoQNb66djqyTiRhI5XfQRrF200t910FyA575Pn0ra9lTVr1rBixTI6OjsITchgdoCtrVtxEy6NjY0cfcxRnHjiiWJMfaU18Mq+imWpQmjqaiIbtVrrG3v0bau7zZe++GUmT5rOuZ/5BBNnVQlciMvAxWtYv7LFfOITn+CQQw7hk+d+jGnzJomi1d3N+lolDuMf7ZIH3+tkVIH/t0tsGREh1iDaBS2JwRVGg7YF2c9+5ItmbE0D1VVjSKYc1m1Yw8aN6+kZ7Kd/qBc/9HE8RRAEeJ6H1ppDDj6YE088kSOPPEKIFMPKJIEINi9uM1obpuwzXhgHQgNOZJNXO9bkzY+u+j7SDfnkRR9j2oImYZIahMAYe44YwLfHW7Os2fz6VzfguIoLP3sek2fWi2JmOt40tLa1YbtZaVRxN9g7ZRTI8b9cjAFbzSkUiCQCM5yljbO+rWu3m77eQVLeALNmzOSpvz3CltYN1DdMYMHBC5k9bwYz581i5pzpYs3KdWbZsmXcdfvdPPnUU/T39xNFkTnkkENESXU6DqzhK5dcbh676ynKy6o4+UOnmwX770NDQwPTp48TO9dhfv/LPyMijx/84VuCJOAGce7MWMtpFIQBuB4YmDGvQVxwwQXmuut+xc9/9hs++9nzTdOcehFXypACpAPahDbPJtT/3U37D5JRC/y/XEykEcpaoEIRRyFi6wtkI3AUf7r2L2bd6k3MW7CQV199kU0tazn/c5/iuFOPFcUMszZICWEY4jouJoA1y9eYK79zFZMaJzNr1ized8YpIlWeAgdWLV1lLvv8l9m4bhOVVeMRkcv4mjrCnKBhzFR6e/u59lffpXwiggwYJyTQEa7jxvG5tm5CqMEUgmtYu6LNXHzxZRx55OFc/OVPChwwJkS4YNXfEGmBku5en9vae32HUfm3iDVCGq3tqxg4Fmq0rmLrymbzzDN/o6y8hI0b19Le3c5PfnGNVV4FUaTRRoMyaBEhXWEzzQ7MnDdDfPub3yLI+WSSKf729LMWfhXArDkzxfd+eCX7Hbg/82bN4ubf/5F95+5DWaqEbDDAUNjHb37/B/54w32mryNCRA6eTiBCCaGEyLEBrSPBEcXS1fS5dSKVSvDEE0+wcUOHARBCWoUnQiBQ4r/D+RxV4FHBGAvSUFINx5W2mgMGnnrsWUrSGXZ0dbBu02rOu+BjTJk3WRRAFMqVCAmRsbjkbH7IwhlDC6pomjpFHHXUUbS3t7Nt2zZWL11lcAElmLfffPGeo49h4/rVJBOCTCZFVW0ZX7/6s/zg15dy4OEz6Opp5/of3Wzu+eULhjwUXxrCwEK/giDHyHzUd777TbQJWLb4DXsdUgIOOhJxqCD2eusLozHw/3IpwCUjizVGxPGlsNniEDYtbTNvLFrKwMAQExrHo1IhR5xwmDCRRiuBFCOSvcLqfiqRsqAMASpuHhhbXUNrawvbtm8jm83aP4hsKvqcT3xIvPrcq+be+x7klVf+zhkfOoMJs8YKHJi8oIEjTjyUs4+72OR7Nek/ZsyzzzxNXeMEPvaZM0XZVEVkfBzPwxiD1gLlwKyFDWJn93azs3vHMPBESqRMUAjx/xtk1AKPygjRRFGAKCz4PDz95As0Nkzl2GOPZfKUidTUVYEE4UmkEjZzHUZF5FQ+zAOQy+dQBRhjAvL5PGEYsn37djZv3oztgjAYGWEkzJl/ALff/gCVY8aRSCTs3xW6nxTc/PBPxORZ9dz0x1vIdhrGMZ5guw3aB3N5QFovIo7HCQ0f+vBp9A90FZNmhLwZLbqXy/9OBTYjXv/HvzoCEF94U+/hOObNxzdxemjkMf4PP/7/gWiMMcNtuNLihLUPzVt2mPsfuI+x46qpr6+jp7+Hww8/DHSIQRPoCARIR6ExCCDpJMEYUon0sLIY+Ptrfycf5tnR1cHWrVuw6BGDNiHCARMKUqkSBgb6OP6D7xSo+FaNwFO/9PJzDGaHCANDypSxfd0O0JBJpfAjm1mmkJR1BTrUbNnSbG+0E78Kz+y/RP5rFHgPevOvf2GEEuriQ7UKVsjMa2Pf8bWPRuOH+eLftW3oNL/92c3m5WfeMJvWtpriwghCCKJiHGnx/iFR/LJ4X0MQjVxL+n98mX/y+neIkpIgtFZMxugoKWH9+rU4bsR7jnsXg7lehoYG6ezcCdjWQilFjJ6yyS+BQhqFwuKWCw9iy/ot5tmX/kZHZztuwkEL22EECiUSEMH6laupKskwa27T8KqME8t6KOIL53zVrFu2ke5sF6pUYrSLIjX8sFUU398AwggicE0pyxavwYSAo0EGw0GjiXNae7n818TAhXr9nkXbfrd/AmCXxd5Tg9YaqSz8TggbpjnSw+gAz0mAhs6WLu667W6ee+YF1qxcQyLlsHDf+eaAA/dj0rSJ9uhxp4wfhShlEf7Dra4CpWJj8TZnUnQUIZVCOQkbJsaLumVDh7n6e9/n2Pcey/ipNSI0s82df72V0GRZuN++pnbKeBEQIpCEOoxLT9LCIwvdQvEO9b3vXcm++y4kMpoxY8awbds2ZIyt1sb+6tYNW6nMVDFtmlVgE2OnDYKWbW1mxbJVGO0i3YgNm9fw7qnH09MxALkSZFKikITGx5EOKAUDkHAynPmBsxAuRNpHSoMQCoy08fp/gSXe+y3wiIeway/4HqyV2P1F7MkZ/CAHwiAL3TGRQRjboSYjcHDBlwx29PHSMy+Ylg2bqK+poSpRyn7TF+B35Xn92ddZ/fIqM7JzTUoHjYztkwJtF66Ke12HqWb+9Uv8k9dbFduTa/t/8oFtIli7dIO56ltXMm3aDL74tc8JPGicOVHMWziPitIa/v786xCAi4NEkpAejnBRQu3ao2vg21d8y8yYMYtVq9ZwwAEHUFlZSWVlpf25NhRagidPnE152Vja29shKIAtbMmncUq9OOHkE4nIE4YD5Ab7UVrSurXDmqBIEoYRrkiCcezG4cEDDzxAGPqEflxGwrGewZuXzl4re78Cw/8QUA4DZqNYke1Xq+S+n0OICM+zzkgQWNS+1tq6WAairIEQwt6A11543exo6aAkmcZDcsRBhzK5tpHxFXVkZClLXlnGvX+4xwx2DEBUKE9KotBgfUdRPFf1tt99CcI27EsECddazyu/cxU5P8+XvvIlogAbh7pw6unv45777qO1dRvLFi03BHYT8nPBsLcfhyU7mneYG35xvfF9nxeeex7XdVm7eh2ZTCkN4yfEH281/ZY/3WOyAz5jx4xn3rx54IFyQRDaFn8J0+c2EamASOfJDQ3Q29tPKlVC0AYigITj2sUcJ6s2L+8wqUyaKU2TcJKWWSQIQ6IC9pu4srSXy3/BJYyQPSjxyEjS7PLV/isobhhZv89xbQbUdVUxG+t4At0L65avN0lS9O7oxjWaqZMmUpJIUZ4sp7ZyPOPKx9NUP4OKZBV3/vkO09/Rh58N7foXLrFPaE/V2JX2P8buI69tT6+3KNpIlHJQaFTcoB8Emv3ecSCNM2qFSoCOuwynTG8SB7/7ndz913v50+/+xO+v+5157aXXzY5tHcYE0Lppm1m5aKW5/uc3mBt+81sWL17K0qXLyWRK+frXv4nnebz++uuUlpbaA8aKFAQGE0KQD9HhSHY7TUSOSGje+8F3i/rJYxFCkPRSdHZ2QATdncYgwMSbSSHxdd9995NIJBg3rtrGwEhcJ4WSEIWQ9wN2cZX2UvnviIH/RSwpkUUbvHtzSgG0YMIQRyUoFPejyJK6iFjzt69vNx3NnXjCIT+QxxMJtAxoqJ9AaUkJRgvKSsuR2RxEIa4ncFOSR//6kFl48L5MmzdDFBvd43MdDsk1b+c+aow9lzDIIY1Cugk+ctY5/Pzn13HKqSeZhhljhSz09Er45lVXiA+dttr845VX2bJlE4uWLkK6DgknYSQCIRRdOzrpaNtO70A/48eP5+a7bhKf+uj5ZjA7wKZNm5g9b+7wCQhQSqCUwhhBKpWx5xVEGFegcPAjn5RKMv+AOWxctZZcfgAnAcoTGF9DoJAJCLPguLBp5Xbz7LPP8N6TjmP+gbMFCoIgwnHtfVYKpOsS6iyu3Lu7kf47FFjs6a3hh7Knx1OkMY1AhN5wFkyAEsMH3L6p1fiDAZPqG8n25egIOyCSOMKlpmoMmZIS3ESarG8oSSiCvI8TClxfk0hKBjt7rVsXG+BCSSSMP2x3OP0/yywLIXf/xX+LqNgpUK6ySZ0IpkyeSL4vxwN3P8RnLv84OrSZ+g2rms2Lz7xKX3eWrr5OenI72NbRipQKJRxSqRTd3d24rsvkiZP4xHmfYObMmXzmk58xmojmbc0cdcxRTJ81bQQMKiSVdGion0DzxjbCfAQBiFQSTIRvBK7jEgHv+9Bp3H3zX0i5adZvXc6UGY107djJOFFjPSUX1i1vNjff+GfmLZzD0UcfUVwfTtwXHMb8XVLqXRg091b571DgfyVmhH7vzj0cs0s89cizZmAoy8y5s5gxb6Igiu+MNtTWjhPd9BgXV+Slb7Zv78BxPIQJqRlXR0l5GU4iITIpj8GBvBFhQG5AkAkkUY9POlNGUUtjphqDJggjPMfjzdvLyEbXkZehd01a/Ruz11qDkRIVJ/Vm7dMkvvn1r5pf/vp6jj/1ODN5Zp145omXzaa1m9m0dgvvete7+N7pV+AlBbffeg8mgGQyySuvvEIym+TAA/fnsMMOp7KynAceup/e/h6at7XSMLGBs84+y/bjGixrHYZZs2ax8vFn6e3tZcvmZg6Scyx7rVS4chjZOWVGk5g3b55Z+8pm+vPddPV30OhXQQR/vetps2rdStrb25jYOIFTTzyBSbMnFHCTRHHZznMKaYioSHu7N8ter8CRDoq8SsaYok0zUcyUuFvNF4HF0XqwaWWbueGXN/DGoiUEUUgoIqbNmGy+8c3LaZxWL5AC0g6VddUi6AoJIp+unTuR0iGRKsFNpEhVlgrK7fEqxiUE/Qky/QmiXJb+XJ+prq62JyohEroIVXSEM9w0H4sxNl8uhSxmYPVIMvPdeJf/HVlobTRSSvLaIKRjE2sSjjjhUPHwww+bm357Kxs3bzUrVy7ngx84g3PO/iAzDpgk8DSaiG/NXbgLsd36FevM4sVv0Nvfw6uLXqWzs5PSqnL+8L3vMnVmk9C7EMkJBC6zF04Tv+y4zZSUpLj1lls48oSDTM3UChGjHgmNtlS2CubMns/Kl7bQ2beTtVvWMaG9iq9/5hYzpLKMbaimurqKY457D5PmNoqRHo9SFBlGCg7WfwMa+r+gnXAYeCGEwBhBFBkcFdcjC7t9AM2bO8ziRUsoy5ThOR733Xs/2YEsl33lCibMKBN3/+Vx8+gTD5EqcTjiyEM46B374wqHhEoK4zumefM2Xnj2ZcJ8yMTGCcyZN5vJUycJxlAEHRTJyYdg66r1ZsyEcSIzoRTjQEAYc11IG1/Htz70IxxPFReb1lap9B6UWGLpXY2xiv5WldiYCIQgQhJFmoSM2dQjWP3KBnPZpd+kpno8Z33kQxx56j62gUGBTx7lKBTOroi0+HTCbMiTTz9hstksp73/fUJHBulYg+gHPo7rDZMGDMLdv3rO6Kzm9aUvkaySfOu6r1jtci1XlpAOIoCtr3WYT3/oIo4+7H1MqJvAmNo0XQPbKW0s5/j3HzzM1hHpGMUlR+YOKRTpTbF1UrE3x8B7vQJbmxUV+YYZOWEAIILmDdvN97/7A9atXofnJMllfYQWpNNpMplSps2YxcUXXywqagEXulp6zeLl/2DL1o1Mm9JEZWUVXR19hPmI5W+sIqE8miY1MWPGNCbU1wpZ6ULG/m1xIQ9A65YWUz9ngghDEGkAy2vsSI/NyzeZp594mvWbNvKBD76fcXW11E2qtetrZEEbTRCFxW6hAuixYD3esgLHm0OkDUqq4UxuDga7cnz7ih+Z1Ss2cvDBB3PuBWdT05QSkfKRCa+IdDTRMEmdjuwBpFSYAnmd0HESSVly9/g6FAoT2jp727JB841Lv8FHzjqLH//8J8zZby7f/81XhhlvYtaNYDPceePTZmdXP8uWLOZ9p57AsZ/a3zpeaYbJ86IcOAqEwsSJTLs/Wu4vE9e+1SilztsrQeTjKMujZIwF9BkNOjAoV3D3X+4zP/3xz2iaPJXTTj4NPxdSVVbFzTf/hQ9/+MMIz+HWW2/F930mT2zkos9/lrETy0QhXn36sSdMGIYcc/zxond7Hzf+7kajtMeEcQ3sM28+pSVJUqVJ4ZQncCpcihjeHOzc2UPV+ApI2LgrCiNcqcjt6OcP199o3nhtCTXjxlJbX0t5eRmVY6vY74B9qW+qF7ukyostujqekmAXXKQjHOm+xTuoyWazJFMpQFqFMrB5VbO56IKL+Mx5X+SA/Q7iggsuYP5+c/j4+R+mfnqtQEJeazwlLZqrUFTVsXcgJQhBGPk4joPBNjgkE8nhqoCRFswSAQE8/pcXzebVrUjhcf+TDzNvwSyu+tkXRSHQ27Yibx697Qm62nq56967OPDAA3nnQQdy5leOsowdno3npRdRLCHg7qbAARaaai3vKKndf4AMcw1jkx9xnLNq2Trz0Q+fw/jxDdz30B2iYB1/8p1fmcGBLF+/+hJRUJCtazrMnbfcgVKKD3/4g4ydUikwEEYGJz08xOe67//C9LT38q79DqOupo7SVBI37SGTLm7aE8l0CjdpEUmd/T1UN1bYUlVcrulcv9089/RzrFu7ke7OXiaMr6dhYiP5fJahIEv7znZOOOm9zD1onii2wRU6bGLUWFFB3qrYABMcgU8OJRxU5LB+6WZzzVXXks/n+ePdvxYIaF67zdx5612UJip57yknUB+TywVRaOccxVLYd0byP4/8OIDBoUEy6VIsfWwA2oFQsfRvG82fr7uLjpYe8hJc1+Wodx3GutVrSKczjK+tI9c9wKxZM/jKVy9nn/325bB3HcEHL3u3oNTCXlUaECFRGKAcB4NAxzvAsAU2IxR475a9e/uJJYxn8ZgRihLmNT/4wQ+YOGUy991/hyjGpxH0ZweZM2+27bqJS0eN08eKD551Ol1dO3j11X/QsbnPIMFJCRuXSsvm8KGzzxRHHHkYYegjtEFr8AcD8t05sjuyZrCtz/Rv6zMDPYMkCpSmloeNpc8tNuuWrkP6Eh2A5yWoLh9L0iSpqxpPbWUtC2YuZNGri7jthttMf3uf/XtjgQp26IDg37vpinj+kGWsWL1yrfnBD64m74f88bZfCxzQStMwa7w46bT30tzcyr133M+29Z2GCFzloI0ml8/Z2UnxuUVRVPwEre3zCYMAAWTSpRhtLWSocyBDtIGJUxvF4OAgEgePFORc1r6xmWlj55AYLMXfbmDIYbAzy5SGqTTUTkSHko5Vdm9QKZvUDHWEcgp1u/gBFMXSduztlnfk1ezdYrCKYmzmOYrsAnrkscfMipXL+NZ3vgkuRD42RvWgraOFHd0WRyuTgKvBhfrGWvHdn35DPPLIo/z4mmt5/eW1hrgjSUgJCsbUj+XQYw8T2aFBBgcGGBrMke3Po7MGlVXIAfC7s+T7howTbxjhkGHV8yuN7gupTlfR29WHl0xRUlZBQ20jU8ZPJuOVUF1aQ0almFg7kZST4o6/3Gl2buu2iquGr1fGQ8VM9H91x3aV+LgyBBV5fPurV6IjyRXfvhwS8YRAE4KEaQuninM/8zEGB3u5/trfgw8mb2GKyUTSxuixAnsx0ZyJQApbu3Ede0BB7D7joGQGg0IkoHy8Q/348RBEJB0X8nnMwBD5nQNMrGzAzSZIhOW0ruvmsAOOQ/tJROQOJw6jwIJCYnx3YWOHEQvdyGKeZG+3vrtc13+G6P/hZyNfI0TYAr1U4DjW3V36xko+/KFzmLNghjACVBKbCIlACYeJTRPAgVDn0YSgA0gLCOFXN/9EHH7UkXz3u1fxta/+2MR9Dlhu0oj+tk5yfpaBwUH6BgYJgpDQjxga6GNwcJAg79Ozs5utG7eYqDtk6+pNxokUNWXVNG9pZaB/CK01Y8eOJVNailIOVRVjqK4cS03lOCrTVUypn8LE2kk89dATZsfWTvMm+KSwSv3/qX1ydxlhoIT02Lh6k9mwbgNf/foVTJtbL5Bx26CSFjceBDTOqRXz951H+7Yu2tdnjYgHNkQ6GjFfqTAFMIqTWIAU8STBEedibBJOmzj5pWDSjEZU2mFosJeUlyCTKmF78zbGlo/DEykSTgnKTTO+voHswBBKOBavLQHHJqwCY9PhKu4qk/9yXe3d8h+kwCP7Xve0/nQ8diMijPziXxkBUTzYShcOE0FVqpYo79oheiqwiHcPWpbvNBm3nCnTG0GGOFJhtLEZSwUkAAXHnfJOce0vfs6Sfyzjq5d81+Bjy1JG0dK61bR1bqcn28fA0BA7e3voy/fS43fTG/SwM9eDxpAbDFizeJ1xA4dxVbU4jkc2n0Ml7MIqLy8lVZbAK0viJjw8x6OyZAw1ZeOo8MppqB7PuIpxVKRKi3OsC/tIbNwtFsXoXfUzbo1Ej9jwjP1tYwyhjoZ1OqLIWPGdb3+Pk08+iabZ9aLwfiHWjgjxkjacOP6MI0Vd/QSeevpZkBDGnFqgkTqyA5GI4hLVMBBDKlHcNGwezp6XjAJUDI17x7GHMOgMIhPgeYowEjhuhqFsgEokyJMnkDlqJ41h/r4zcHTIhpVr4ouR5CKDFHE7qBZx19bw+kLEa+G/RP7DFHg3McNxrTbaWkooJk2CIIoRNaHVrULSR8OKxStxZbJwGCshbG/dSW4gYPrsaSKMgvgmDIMjoviuiAQ0TCoX1/7sGpYvXcLXvnSVIQcIqBk7no6dXbR2bGN753a6B3to69zGzv6dDPr9BIHPmuVrcbVHdWk11RVjSaYzIsTQ0rGd0IQkHZeqTDmOcHGdBJl0CeUVFZSVlZLKJElmkmRKM0xqmoRbmRhe+GLkHQuthYxn+Fq9NbYxQ4jhkkqxJGUPYF1d8P0QHIgCw/pVLWbjuq3MmTPX3jAPELZLyXJIjdgiJJSWlvLggw9iDDgjJw46CrRGF2NgPeJ842cxcryJAKFcwpxvCfAWlIu6phoiM4SrRNzJBUMDQ+jAIkaS6RTjamtYuM8CwlyelJsojnVSSg1v5G9a5iPf/O+wyv9BCryHUxF2HQph3V6FQxRGVlMNuI5CInCRw/z6SoOB9etWEeZ8RASOcUG7IOGpJ5/lsHcdCSE4yhZu7WQ++/lSDS8ylYSm2dXiul9dDcDXLrvKbFm2w1RPrBUdnTvo7O1gR08HHb0ddA/10DfUQ1tbG72d3ZiBkAq3lFK3hFRpUng1Dv06R18whHQUlZlSxiTLKBFpSp0SSpIZMiUJkapOiIqGclE9qVpUTKgQqTGJXW+NsE34Rkc4OHgyhiIICCMfLSKEA6EIGQp9/Hjbi4QixJZ1tAmRQpPwABGiPMGKZatRIsFpHzzRcqbjYwgIoxxKSNsPjVPcFObNmU1dzVg2rG41UWDRZaGOuWtUEqm8uDYcIMgjR8AWC/fXCMlQ4BMJByeZRMeu8Nz5k1EiIszlcVBMbpxMb1cXHpKESRL0Q2VGEOYMAo8HH3gUBAT5Ybi5EWa3JVWo9xZ2s/+gpf8WZK+4ikJiChTK8QBlPcIITD6yjeEQm+sQFJSlMyycs4+NezXgw6P3vGw6d+5g/4P3AwW5nIVqWQSXKW4YAFqbuN3MZ+rcJvGRsz9IaOAPf/wLm5fvNOWVY9i2vZXt3W00t2+hvWcHHTu76e8fIjeQZfzYcaQcj8D3i80MW9taSKRsu2JVaSUZJ4NnPDw820BRACNUg6iW6GREeU1FcThYwWgopYqQSmMMYRjaeUJq2JPwwxDP8RDYuNAm2wWO8uI6skabqAjkWLt6LX3dfcXmqGwwhCYuERmJjgRhMEw/5LouURggoghHFgrVksKMwxDBSMdexBMHi880fjluAo2xOYxYv95z1BGYnGHO5HksnHkAJq8oKytHKIkjHDJehuefXkdHa7c9p0iwdWm3cd14bLC2wBd0GCesCst8JEnCf4f8x12JfdA6zlTal5J2ArSJsITeI/GsygViBNGIJVKRHkNapYozeFq35Mw/XlvC2IYKJs21QI1kIgk4dpGbiCgKiq1+UmmELOzimpkLm8Qnzv0YfYN9/Pr6Gzjm2BPp2NlNW08z27tb2dHZSUd7N709Wba3d9HX30/Oz+KHeYZyOdPbNmDWrlqJICQKAlLJUhyVQEYQ5X2iKLRWo4Dsk+ALn2XrlptsLmcz6ArCYKRragdm25BCIlHxYGyHlEriGIlrBI6xDCBFR9LY6YBCSJt1CAx+NkcqZe9XZAxewo3ZuywHq1ICx4k3UwUCg+e4NE1vtHkqO6sEKCSFw3jWoWtfxik2luhYte1eEKHJ48TXRwgqSJAMStl32sFUeeOpq27COGmyEYTC9vH2tvfStmUHnpsBHLa1doKGfDbAlRJjohGTCHdf8vI/iVXwLcnb38ywx17e2AwUlDS+0ULHVqrAElH4GoJxY6WOPAB8PyLyDQ/d9qR54rnHyOUkURTw25t+EmdXLSOGjkAqaYnIiTD4FqZYPCeJDm0mdvq8enHhReeZ3/zqBh59/Em+f/WP+cm136W7u5vcUEhZsoKcl6W6oorMYA9ZnUdHCi/02bh5PX09nZSUlOC6HkJJtLI453w+h/QESZ3ACRyIJHhQXjmGfWvG7dJJqFwVJ4UiFMripoUkCixgn8gm1IsArUI3VsFrlKCExBTBDQrhChxXkc32EwWgVRTPKZTF5pAwsO16ricgB4sXL2aof6C4K0QRCGc4shSo+G9HKMuIqYCF52yABAoCDXnJ1pVt5nfX3MaHT/4Ews/gBzCYDRjIRqRLMzhK097ZSv9QLw2N9QwN5XCdFBvXbuIgfxrptEtEiDZx48cun/3fJ2+/Ahdl9za6WIkLlYcAhLIlolXL1pu+vn78bMRTjz7F8y+/QudQluqaKmZPmYgTWAqb73//+/TmO5j/jtlc+pXPMnXmZIEKQForb4RjUTpGjEgORTFFqgPGLkLpDJ/i1Pl14vwLP2Y+ds6FGGO44tJvcd9f7+Kxxx6jL9FDUD2OoZ0D9OX7mDBjMuVKo3KK5k0bSUgHggiZkAQyYijM4UiBKxQiLwn6fePgilK3zNI35bWd52OsgliaGctTEYQByondzlDbUSE52Liqy2zZvA0/6+O4gqNO3ne4K6dgvIXtLzYxwMQEMHPmdCLho1LEjRQKjbDoJgFCGnsOym6itbV1HHroO4vhgXLihi+j44SWJIxsTqG4gcQ3UWI7mSyQ0UUEAvKCna+3mttvuJsz3v1hVM8YdrT20dG7E40gXZJBBxG+H5LL+jTv2IBXYRhb2YjRsG7lxiKMVaoCYYK2z3V32t//ImV++xV4l5s5gsqwwJ+s7WIT8QLcuqHN3HrrbURByITxDbz78MOYv+9+iEwZypUoncPTkqfue5a6ujo+e+kvaJxXJfAAmbcmV6i4ScmglCCKAGGsqw4xRWocEI9Y9IUe4akzJ4pbbr/JXHLRV7jtpnu49BsXipNOOtF8/8dXsmLtEmqqxjG7YiHbujvAFYgBwfYd20EY8oGPkB6hCclGgyg/IpVIIkLJUHcWx3eNcj2hhzRbtm0xcxbMEiSs8hYURApBQnoI40AEG5atN5s3tXL7LXezcsU6pkyeThAEaB1y043KHHn04Rx73BHUTh47PG4zvjwT2nry0hWLOfPDpwM2GSaUS3EKILHiFh5LBH0DfWzason93RkARDqPlBJHCDukO67M7fqM46HaxrG9x8Z6C2jo+ken0d0Jzjj6TPz+BN09vbS2teKWpYnCEFe5CAxRGNEz0Mm2zi2MbayiND8WkHS272TLsm4zcZ9KITBExdZLXahZ7WG97f3y9ivwPxW7WkRMNA6wZdN2c8H5FzBu3Diu+MrlTJs7aRe8cEicJDUQDWrzh9/+2bL8F+sXiWJ7YSSG85E291NYbSM3EduEIEW8kRTOKyEY31glzj3vHPP6o0vIt8LE2RPFb/78a1atWWm+9fUreWPlG1RVVVNWnsHJC7Z1tTNp0iROPuV9dHf18PcXXqIk6aFSJQzlBygtLUcb27bfvX2nyeoccw6YVcRqhzpCSFHseRba8jdvXdFt/vjr+xgY3ElT02TefdRBnHXuhwUhrFq50mzZ1MJ99z7AvQ/cx9y5882Rhx/BxIkTaZpTV9yjbrnxHnP73bfxje98zbJXSC/2f4qNs1bizWzT6lazfuMaLv7SxcP9tkJS4NJ1MJjCnBVR6HiK0DpCGRuvE9jjSQ10QPemNCqAyBmgd6CdBx59kob6mdRUTsJohY5yKBUSMUAkBkBZYnljDJlkhnCnpqN5BxMXVgICIc0ejW3xPaFHPO+9V/6DFdhK5Pso18a1P/j+1dSOG88f/vgrUaSoiS2jjr8XQkNoOO5D7xQPPPSQ+dl1P+P8z33KNM6qFhhLaCZjBp3ilPhdpJCltA+40DMQhhrXk7FvZnAygmPf+06x5oUN5t67HjYfvOy9Qg9pZk6fLW6/8w5WvbHRvPTsC2zraiUblXHCaSeRSqWomlwpWlpazGC2j97+FPlsjsqyKvr7+xEoUkYglGTMuGEiAI0BafDDgJSTLCI4tq7sMF/9ypXU19fzmc9eyPR96m3GWmpQEbP2nSlm7TObI449ipYt281f73mAa37yYxKuxzHveY/JBTnuuPNOcsEgp7zvND5w1vuF0bZKJ6UsNoVEkbFZ8nizfPzxJ5kwaTzjGkoFRT3dtTQjRritdlsKUVLaxoUh+6yaFwdm64o2Vr22ntlT5uE6IWuaX+OAffYlF/VTVpLE5AMSKoHjCAKdI1Gq2NG7jWw+TxholFLkhvKUJsvYuGYzBxw/nTDwcdJOcVoE7M4bPnLKhtyrrfJ/qAIP3+6C8hofNmzYxKVfvNQmNvNAkqL1FRK0jjBCEWGnsH/2S5/k+l/dyC+vu4Grf3oFKFBe4RMipE2dDgPbd8lKyhiiadvhHG94cWqtkY6GlMs5572fm39/O6teaDGzDpkgCn2rs+ZOEbPmTBk27CMa+Mc31NHcto1MuhyV9ujq6iLhpCkrK6O3txeV7ydTk7aK6hFPHADXcdChHTDQuqLd/OWmmykZo/jBb74sooBiP7IxEiElRmuMiUiUKJpm14uLZ5/PZy8+n4cffMSsXbMOJQXHHnc0Z37oA8ya12QNkwCjY7yytNeqlCxuGhtXtJvX/rGIs88605a8RIEI0rGZ5hE0vru6zsYqSwyGCVth26oBxM4Ms6fMY1PXSm67/0au+8OPePGxl6ib0EBVphpHJ3GEQ/dAL06pxxBZuob6SaUyOCiCfJ6E6+HkXEqcClvfT6WBkDDy8d7E3av/q8Lg/zD/4Z/U6CIQLmSzedvlIoCkVeph3YuQMiLQBuXYusas/aaKL17yOVasWs6vr7vZFAyrHcYlCAN/1we5B3/LQgltMsQPQjvR3onTveSpaEoL40RsXb2doXWYzS8OmoFNDLcBKohkiHGM/X9gqG6sFpVjq2nf2Ulz2zZ6B3oZzA6wvaOdbHaQUEds3rxxuNEgfhlij0DB3XfeTRgG/Pqmnwo820aX8yNb4onviVASqRSRDiycQ4JXAqeccby47OsXiUu+8jnxrR9cLpYuXcr6dVtMlI2vOb4PUWAbFUyhlh7CDTf8lvET6jns6EP+CSON3OX+YYyN1UMPstZe3PXrp8ynP/pds21jG1s3buDvi55j2ea/c8HXPs7E/caI5WtXI90krpPEQeBoydiyWnQoqaipYtrcqQzm+wmiHEIaPMfB5OH5J54HIBzQYBxclRw+jzdh6IebGvZmefuv4P+kHlfkNdqVRVAkGbG6QxQRUmqLDZaCMIqYOGusOO/T5/DKC4tpXj1k8O00gsg3JNz0iFtQwMru9tHSseCFAod08efKBs8J+MgnPsSqNzZy+aev5fXHVvDC/YtM3DdONgosVlsYoiAHCQESqsePY2PbVgb9ITp27qBnqJtBf4AdPZ30DfbS19dXpOhRKExkkJH1V59++FnTMLmRT33uU6AgIGIgn8VNxTDCQoIojDChj1IKKSGft2M9TYylxoVj33Oy+fKXv8zZH/wIG9ZuMIVEldFxbiCgyI996Re/ZRYtXcI5nzzbYsZ3X0RihFtaeIXYsljOYahNc9MPHzArX99MRaqC5194nN/e+hMef/U2DjtpX957xrsEBjZtaGNMdS2+MUjHRUeKYNClIjWWusZaLvnqheiUTyBzICOiICLtleKJDNlmcJK2eqFHzGcafsYj1t1/gbz9CrzHUypA3mRxflDkw+lnnEHztuYYGU8xBg7DsMgPpdAIYciFBuXZBoVTzjxOlCSTPPzXB2nf0mWIwCliJvcguxFIRyNwvSLmrIoiiEJJkNUYJK/9/TVyPVk2L9tKtiMgaAUi8JRLPsqj0aiER2Fc5v6H7k+qIs3G1o109nfR0tFK+852clGOgaF+Ojo62FnoQgolrvBQQhEMhDRNncrJp58oxk0ZI+ztMaSSCUATRgFRnHETQiAcL1Ymh4SXsnfY7iGsWLHWrFm3lpkzZzJv7lx+ce3PirxWUaFFD9i6Ypu5+IKvmfXr1/Pb319P03SbANs9x1X8T+HZFDovAujZos2dNz5hWtf3kiRDV/s21qxbRMnYkEnzx/LeDx8lUPDMA0uMY5JUldeSctMYI3DchL0NIsKkAqrnI26647cETo4wDPCUgzIexle8+MxrBm2nK0rJm56x3mWN/Qcu//+P8vZfQXHXZo8KVWCWVJ5V1CiKYiImAyIEEeA4EPoSTIJQW8YF5QjygcUNI+DCz3yM/GAvv/rZb2he026dqsiMaHcquFSxryiGh8m6bgJjBFpbDJGQEqlclJS4nuT73/0ZJsphxBBBbpAESZ5/dKVhCFQAnrZjP3J+HpTECJg5f6r4xPnnkKpIsqWjmZYdLbR2trK5dRN9fX1EQcjTjz7N9tXbTOytM9DZT1d3t3no8QdRldjYHyCIEFojjbH4cGE/wxQ6iaLh6QqF7K8I4K5bbuOgdxzMo4/fL7586WUsX7KUDavXGxNZ0EY4BE/f/5K59POXgdb89Kc/YsKUKmGcEceC4n0yyOL4mpFkgjtWY+696W9sWz9I2A/rVq0lm+2ltEIw+4DJfO37Xy5irNct38iUcVNhSKF0GkelCEWEymiybg9ljSlbh56XEqeefjza+ISBJqlSlKUrWbJoJT0tIwbWwX+Ntd2T/BuSWLtPFtid/WA32f2mSqwS70JGtwe4WwRr165lwfy5w8gAYwiiANfxcFyF0bZTydchQji4LkijIB8w++BpIpNJmTvvuY9b/nIHHzjrNDN55gRRrPPGh0TEmWZhkx1h5OPGmS8pHSAk1AYjXFwBTzzwumneuhUpDX4wyNrmNYybOJ4apxbagRQkEh6R8Ul4iSKQPzIhM2ZNEZ/63KfNj753NVu2baY0U0ZFphI/zDOmsppaVcvrLy5izLpmM3PudNZsWYdJwme++GlhCgMXQx/HKSA8bF3IdiQZpGOxycqJ49nC/Yyt68blm5g+dRo40DRnshhXX2OuueZHvOf4Y42fF7zw7EtsXL6BE957PEe/9z1MnlFn8S2FerBDXF/TRd6pYvEpnlHUswFz3dXXI8MydE7Q1trKYLaPRIlkUOf5/Jc/R+20xgJZJCpIUJEYQ0VZJabPYAR4SY9clCdUeeoaU4IExc0j5+dJORkcKegZGKA8KmPtGxvNgY1TRDETLgrrMiq0rPz7Neltkrd4JSOGVheVLa70F9KWZsQGWPidkdPSo7jIWgi8wsD+TiFxEr+2bOoyLc3NTJw8qXgsY1xcJ45j4wZ3gcCTDq4YcXGeXeAT95kgTjjtRDY1b+GyL3+Tyz9/pXnhvtdM6+JOQx6b2Y7PLYqkfdzK4noLQ8m09lEyRIgAI+Hok/YTUybVgYoYkll6RT87hnpgKMHm10LbD2FMTCFD8X6ouKGgaVaT+M3NN4jv/eJKUmNdtmzfxLqtG+kb6LXcV4FL//YhnnvsBYKhgAMPOlCYQtNFBMIVMSscFFLCAoHryOL1+9omAQufP9Cc5b7fPGI2Lmnh4APfYe9xAr7y7cvo6Gnnyiuv4pqrryE3mOPXv/8ln73iPDFj38miOPJTxwVc48f7tSx2LykT38ccLHu4xfzk6z9D5SDf382qNYsInCyyRJBTeS79+pepndkoiigxA2tfW82kuolokUOlAjzP4tSFlLgOJCspro9NG7eDSCAcFykMFalK3L4yejb4w83SYJsaCGKYbFQk6o1GGpM9kh/sPuHyf+ZI+H8t/wYLXNiOR3Z8jCAyi7G4kY7QocEdQYBmuWoERPF7IeAMlywKdcctG7rMTTfdxH777Ud9XW0xzhqGP45MRElEwQ1GEoUapZxiiWXWvpPEr66/hs2bOs3999zHd676HvVja9ln4XwzZ95c9j/oHaK8wUWJGN+rHBu/FmB60iPSPkJqdBSgIpfLv3mpOOvUTxjPKSGQmnWb1zApM4V1S9Yz8R0zEZMEjusRGYsvLl6+iTDCXvvM2XPEr37zax6+7zHz+AOP8eqif5BKlFBbZpjYMImkl+Dggw8RRV73PPz1gfvNKR84URgiRKGeOXJRxjXaQiXFxM0hN/zmd2ZgW4SrS5jcMDUOSWDhfgeIu++5j1tuvsMcuM9BTJ3dKHQBb66GY11Z4PfRyh48Aim84nTAzg2RueVXd7F9/XYSQtHbu5OdfYNUVpbTM9iPkIb99nsHBx+xj+ha75v1W9aws7uTUsYQ9EJGlttOqkgS5kMSiQRah0yY0Ggfdd5e25aNbbj5MsoyCmEMOpCUOdXs2DzEptdzZvLBSYEhbhcFgYOO7BBzIRmeEPEvRb7Jx4T/nDLUW2SlLFhbsB0n/+QKtQUioCX4sGVDu3ns0UdZvmw1a1ZtxXWTZLODzJ49iwXz5zI42G8ZUhzJ+k0bEcIgBHzivI8ya58pll1ShFbZRzQ97Hpeww+g+NbIbTP+fsmSNWZ78za2rtmC3x/R1d7HtFkzee9px4vyeiBh67BSOBbhFViXtBi7a4kZhN/8+Gbz8F+fItubJRFkeN+hZ9LUNJn6/cYw7T1jBKUQEqGEdfWl0mgTxJhkRRQKXFcQBgGrV6w2j/71MTpbu5hQM4EJdRMYO76O0poM0+c1iURpkr/e9qi5+oc/5KUlT1uLPNL7ifubDYIQEUMiI1wU+A7d64fMJ8/4AuUVY7j6t1cxdqocLgnFSSzbd2xBL8bYkKRwz8IQnJEtjvGkCyJoW4H5029uZefWTjwkA71dBH6E9FJkcxHJRAmZhEdVeZJUSYJ+8qzZvJYoHERkHaZX7MdJh78f13iEOY0nLeF8z9AAqjZPZu4gvjtAU91crr3qtyR1KeMy45B5EIGL51VgyjV6fB/nXP5OSzebCAgwSDwbRmjIBSHJpFOc1rDLuhHE92942byJ5deMQHK9jdr8b7DAYpdvC/uBKFy1ARNFCGytrq15p/n97/9IT28nk6ZM5fjjTgXjsmTJIhJJl6GhAe659y6IQvZ/xwFMnz6dcXVjOfUDxw4TCToaE/oI4cbJJ3a7icMWOQxDHMdme4JA48bDdsKcpYudf8AMMWPudJInWj6snWuHzC1/uZ3fXvc7c9GXzhVeNRb+5xCzNwKh7UGVSQvsFyVw3BnHsXT5SppXb0EOahYtf4UF+82hu6UXesZgFKgStQsRXQGqKOKxIQTgeC6zF8wSc+fOA+DJ+54wJelSuvp2Mr6ijr4dfaZ/YxsvPPsyM2fO3e3ad28IMTGljO0L0qFARlBZlxZKeWZMVR3PPvYS7298J/fc9Iw55j1HiJJ6e504cSIoABE4RStNCBuWdJmurh1IFDIvwBcI4fLgA4/RtrWTUreUaCjES3hkEqUMmixCJcgkHVyToqGmgZSw7r5yNI3lmvb2TeQGczRMbyAhXYwPrpCYKEKbkPLKUp59/RWWPfEsJPN4USVjy8bbDjUjcKWHcF2i0MczHh2tg3Stw4yZb1vLJAo/CEkoByEhlXAsW6aUFr0Hw0oZ52GEePMdFbt4OG/vZEl7Pm+VorSYKBiZyBi5U2GNdAA9OwJ+8pOfmubWLVzxjUuYNnOKQA0D6ovbXWGxFBZnYQSAsJ8TRXmbmNEGJdO7EL3tfjWC4VElhfPVkYFII12Fr8FVcRiZz4NKQAAXnn25aWqaxzHvOZ65h1RaDXBg8/I207ajg8raSmYubBQ54+NIB8dINizebs49/ZNUeTXkdmg+cPKHOGDhAUw9sBpvH4RJaoyWw/BNEcY7nmVWDPIgU4DUKCRREKOgCnkDS3DBRR+9xKzf2sLZnzybD517ovWeRyC9ColBg0bj4IcGTwobn/pw5/VPmFt/ey/VFbXMmDGN1SuXsnDeTBKuR03NOBKZEnwd4SUTIEJSXik7tvayecM2PJUmiAIip5/mzc0smP4OSpNldPV2sGXrBnzfpzRVSjqRZnCwHyM0QknykSbwobqslin1U5C+IZsfYkAPsLl5DZHuprO1nau/cR1+r91MCayHPuj75B145vUn+cfmp/AZYlx5I2MytZS6Y6irmAB5gYlAizwDQT8ldUkyjZLTLztUGBVhHI1UyiYgjQ3lbLdzjPgDirmc4uKxHt4ub+0WohQX2dskb80C79JrKeNGbVm4FfamBCFEDm2bB8x1v7iB8soy/viXX1pr6lhSMxHDGyMTomIuZRNohOMQhaDcArQont3r2E6Z4UZh/mkso7XehUc5n8uRSHmgBDqy5aYgAk8BaYUZGkIk0vzylu+Lv/zicXP3Xx5g2YtTzMEHz2DSITViw+LN3PHAXZx29mlMn9eI43iE+Ajh0TSvVsxeOMOsW7QJ3CRb27dysDmIzuYBxi8swYyYYBAGgZ2HNGIxuCnLVxBEAY5SOMWoJO7GGoIn7nzWdLcPML62jg99/ESxx0U04plE2uA5okASCQLWr19LWXmG+vo6tm1qRvkOaxdvjIkdt5DKlBJKiR8ElGQyJGUaNyqhxB1LxsuQD3MIVUpHrodsew6ZUWzb0kp2KEttbS2+7zPY108qlWIoP4RAkRQuYyoraaybxMDOATJuCrTAzw2ybdsmvvHVL9LX1UkmHZIQLiKAIAtBkKMkLQlCn38seZFB1Y9WES29zVTPqKMkkbFhjBFIx6ClxnMVjkmy6vWVdK16hxkzxxEisvfaMQE4AqN9pHTiAPCfwCvjPMwe9fM/QHntE/53SDHTXEgehcMLSVn363e/+hOZRBmXff18QUQ8oT4iiCytTRCGMRm3JAgMwvVASJRja5pDWW1vtlIExiHCBeEN6+0/uZG2ZqsIQ5vWTqQsmELrACEjm5+JCRyjyEFkPDRZ8ODYEw+ivqaarStaeOTPL3D7N582lWoC9WMmkUqkiKmiITLoGDxxyRWXMnX+dMg4vLr477R3tZHt74degxwBjlBuwf2XNh1qOYFQgKcSSCS+DskTENm0OFs2tpjXX11KV2cfV3ztyyPcnNCaYKmtVZcxDAyKLZIGihMezj3/I+SjAXoHutAipG1HO4FRDPoKmSijfyggDAwl6TJMqJCRQ1J5eNIQ5IaQ2uCaFGPKqmjetoyV65+jL7+diuoSBoMsyUwalfCIiChJpUm7CTIyxfjysSgfypIppAgxYoB+v50hvZMp02vZ94CZpKs05WM1mSooq4aKcS6JspCefAuB7EMkAqQTUFaZRqoQV4AIApSSqKREpgXJ0hRBTlOVnMAvr76VvjXYKsMAELkxGWaB/CfaJdYtlhL/We4k/p0ofr3dmeh/qwNvRmSiiwfWhs0rNpnW1lYO2G9fe89cEK4kjCJcJ4ExCiUTgGO7flzXhiMGgsAa2lTaHjMIbIN5GBTvJXvkii6ek73FIs6cFlBVUimEhCj0bWO8sI3gEaBdAyqgenKZmDCxFt8P6d3h09k8xOvPL2LD8k28+NTfwbeAiCQJ3DiZMWX+eHHymSczZAboj/rY1tVMMuPR395lCty3hUb6SMcpekcQ6hxGRkShxvKxSRzpUTSxQnH37ffR3dvPiaecyJQFdWLYsRiRhReFFP6I3hsznIlGQtbPMXXWDLZubSaXjRjsC9BG4XoJ+gb6EcpBCEVuKIDAurNRGOLn8hgT2Qb/UNNQN56Orm305XooKSvBSSQ55J3vYsH++7Jw3wWUlJWCcvD9iImNU8ikSxEKQpkldAbpj7rYPthMutrhyeefwCl1cCsEToUmUQ6pasiMUSSqFGV1CfZ/9xyq60sIVRbjBmSDIUI/IJVI4CUkfugTmJDVa9bQsX0HSZUh6FZc/6O7uPuaZ8yaZ7dYiGvOQZIGX6BQxYmR1l2WRa+nCCrfrW40srT0dstbc6Hj4D+KfKS0w6oL3INF1LIQPPzwo9RPGMvR79u3OP4xigxKJYuULyKuYTrSGYYkG3Dj5JEONcqRJB3rFifdQnpht5toChbHsmwUFEAqhUG/CU+tnGH3vIgCLJRJHDjo8H15+dlFaF8Q9vdCboByr5y2FZ384opbzcfO+5AobWQ4Rldw3AcOFX+8+SbTtqaDTR0bOLbinZhstsheMax3ttHOGNBKIIhwlCURCI0NHSQCYSQr/7HJSJ2mrX01F3zx3GGsS9x9ZIylBopvAsTZ55Etk1EE2zZsMzf/+Q46duykrq4J2ZvgvYfNZ2PrCsJoEKlcjHYJhgRlqRIcLTFhRGhChHCLHlGoB1m9fDmuV0Z5WRVKlTNn1v6sWL6aMPSZO28WBxx6MEIrNq1vJjQuOJJcfpBQ5fF1DzuzOxhMDjKY9xl0IyhxwQ8g40AKu0FqKHMSTBg3lk/s9xGqm0oECVjxZLP547W3k0ynLJVsZCmGHSfBce89gS1rN5PP58l4pXRs7sDJQ0dzP7+/4SEza//pvPfkQxk3KyXw47XmxM4QEJkIR9jCyS6MHsXElY45vwRqmA/1bZG3nIU2JkA5CjvLVo6AKGuiXIAiwZbNLSycv98IjGyIVI6d4yv/D/wQEZduilifYcYOAB0NdwlZ5ftnN3TXenEh9ok/wn41znBMLaFiGqK0NmEGWkGGLkPZEJ011FSMo2VlO4/e9rSZv98sZhxRJ3Cxg8Vd+PbVV/CRU8/hkecf4qhj3sk+NbOgH8iATEOoAztms8gcJAgI7LxaYStk+ZzGS7oIA21buli1fC0HHXYgk+aOFaiYfdHYodyFhWaMndjoup7dkOIL84OIjrYOc/6FnyEty5nasIBjDz6VtS9soiJTRvPOleTzOVRCMhj0klbl5LUiwqBVAqPAK3HI6QF8pckO9LC5fTONE6eRTJUze/o8Ord307Z1O1m/n+VrXqdyTDmz5sxm1pw5VFXXkA/zNEyay1CunylNpULVU+zn/s5nf2woR5BzLebCkmVBCIHSeK5D6cSEwM5Eoz83iHQ9kqlSAl/huIpS12VAD7B+/VoGB3eSTCZJex49kUN5qopszqeucjrr3+jgW3/7KePqU+bzl36ayulpQQx2Ecpu4CG2B1oW7uEILkGhiHP7b7+8ZQW2izAi1BrXUURhrCRKo7wEhLB1SxsnnjTOZon9PCLlYogsTUvBBP/L1i47hFpHERgb045Ueql2vQytQ5vUkLugPUbInkEnw8eMjxdnno857WD+dO0jlJgqUulS+nr7CQZCxlaNZfuaTjq3vsiSRdXm2A8cTvk0BCJi5oKJ4pQPH28euPExmju3Mz8/D6cDQxOibXOzyTs+ExonCrs67MvBs6ZXAJEh4UrIw8bVO8yPf/gLkp7De044AhIwlB8klfTQ5BEotLZlEceReDKBIcKPS2gGuOaaa0xrSwvV4yp434lncMopJwoCqPEy5rEHH6O5azPbulpIlaUpLSnH+G1UllZQN7YOXw8x4HSTddL09vZSWlrOxraNNO03k57tOeZNnkm2P6CrZSdjMuXkUiDzPYyfmub9nzmCcXPKh+f8AtiieLHd0gQw54DZDPoBKQEy6QgSAnwMGeuaJUpcKIXC5tuyfTtBKJHJMlxSiMhH+77tmWaQ+ikZNJBr8VGOYc3aZeR1yJhxU6jMjGVMupy2lo1888JrqJtSZT5z+QWUNylL+uBESAwhGiUsL9pwlcTmLQpIurdb3qLtl4CDNhLPce1mGoNz0AJ8w0N3PWfKy8dQN2G8rZkmE3G92BASDscTtpxXfBW7XYSOkTS2DCBjF7gQI5vQMnBYSo4Y6SodlFLD0wL+R9ndDS98dgheyPx3TRWNU2vJRYP4IZSXVNLX3Ud+IMvOtm46m3tpXdfF4/f+zWJ0jSCX7+eMD5/KpLmTuPvhe8AIdm4fgDx8++vf5sY//BEzAoit0UQ6Zq7zQ7vtxz++7prrqakaw5FHH8H0hQ0iMpFtbYyp57QJkNIqrw1jFJF2cJwMUWTv1TPPPEdLSwsf+eiHOSUmb8eDKOlz/zN/ZXtfK1PmT6R6cjlr2hazoWs5y5r/zn3P3kpbbiOlExzcsREljR7pCQ6JWsma7SuYNHsCPjk6OtsRjk0OeikYU1/CRVecy7gF5QLHh4QPXp5ADoGnrYvsQhhbvmw0SKbMRabd2HcFyhE6EeFUSLyaOGNoacEZ7MtSWVaDFB5+GKHwEBF4yuH0Mw/n1C8fKeqmVhKZkLKyMpIpj4mTxqMcHz/fixMJqktryagx9LQG/PYnN7Ft2YBRGpJ6OC4WcTHOFJZXocSpY3aRt7kO/JYtsKUbdYHQJoRUEvyoOGuovy/LzNlzmTp3clGbokDHtKdyF864kTIczUVoE8XtggYT+5yFcowoWN8CR06RMHq3+u8/kV3GTMZ/agQxWtYQBVk8p4yPfvL9/PTbvyff7VOSyqD7O8mUZtjQuplMaRmBHOCg6gPiJLwk6aWYNWeqOPOj7zPf+PyVLF+5mimNE2EH1FXWsXXDZhzslPggDHAchSMlxrd1U3uj4Kn7Xjfbm3cwsWk8Rxx7KEjbzwwGrUOUdJDxNRtj0EYghWDlshZz059v56PnfJLVa1egnAzKMYQmjzZ51q7fYh68/SkGWl2mLZjHlq5VfOPqy5m+T4OIAjNMNF/Y2+J6/nU//bN54KEHmTChloQO2bRjOa3+VkrVWBKeh0zBkBngzE+cROnEEoGIwLU0ttpoHJEosPNBaHCU5fYqTXn847XXzAEzFgiUi699hJZozydRnrKKW2h0MbBpTTMZWYcSBi+dJuFrkslSBpxuBn0ocWBMYw3ZYCO5rMYIQW9fB6d84GR+9KNrOPcjF/Daq0spTVUyFGTpah7iR9/4BXVTq8wnPvsRqidlROQIpDIEJsAYUNK1kFUYjsLeZnqPt7x9FCbkoZV1K3QcJESweWWXWbNmDU3TG0ckXTTKdYoPYvja9+yOCJSlTDU2ISWlYyNtDVGO4dGSBtACEwxb5/+TIdjmn75vrb7npUBA5RRETV0J0o0Y9IfI5nIMZAdIl6Rw3ARjqsay9LWVmBYgC2iHMAo5+Yz3ioUHzmXpijeQCHo7B8z86ftQXlLJpk2bDEaTcFxcHDuMy5Xg2utrXrPNPPfEs0Shzxcu+RxzDpgstClMApQo6aDjSXxBECGEoNAzEWrFA/c/xkknn84Tjz/L1KkzEI7L1patfPeq75rrfv0Lnn3lbyxZ9w/2P2IBv/jtj5i+b4NAgUwaTEITiSBmEYkggvbNfeapJ57Gc1y6ezooqUgQ6H5kIgA3T45+svQyYcY4Fhw7V5AG3LgbMh+hkLZ0nzUF4i02LNpgHrnlYZN2M6xftb5Y5lGOR6QETpmCtJ31gIrLjiGsWbqWEjdDwk2SdFyc2OuKRGRHxiagvGEMWgnS6RLSXhl+PmJndwfHHPtuXl/2MrWN1YQiIJ1O44kMJaaSHesGuOd3D7NzXWBUKBCRxBMuUgp0Eab6Pyye/4fylhTY7HIEEXMi2W9Xvdpu/vyHe3E9wUkfOCKOgcIYSRV35BsnDjNNAS9frMsWpjIQaJtYygN5x3YpxT2tquBmF5LRAoRT4HUqnOA/H0tqU2Hhrv2rhc+G+GziNh4Xjjz+QCKVI4hy1Dc2oByPgBCtIjZs2ECQg2uvusX0rImMnb3k4biG9515PE89+6jFdAcOFZlqRCTZvHETStiGCyIwoYhDBnse1/30ejauX0NJxmFcU1pY60tMWC7jJi4BRto5T8ZedxTBgoUTxJ9uvIF582fyxuJX2bathYmNk3jqyad57LHHeG3RPzj48H35/nWX8enLThMz9m0UCE0Y5fADH41EyHjko2NniP7+ZzeisopE4GKyhmz3IJWlZXgSIj1ERD+NM+v4zFVn2zZlnSdvDAaHpBfPIQ1g09pt5t4/P2I+dupnzPkfuZjf/vjPlLrVmFwCvx+T3Ynp6zfG16BKE7aurUIQcTOMBJOLmNowhYRQpN0ESddDKUWmvIxcbCzGzUiJgWw3RBpFCWlvLK++vJypM+ewZOUSFrxjFg3TxhKILGHexwkz1LqT2Lakj2u/cgP9KzAMAlGhzBQSkMfIsFhTf7szWc6uLsAesJ17aooeAYBSBWUh1mYNzatbzS233IUQio994oxYyYJiB5GSMi4jFTLQu8FdRqTuhbLcxy1r2s36NVtpaWnFaMWUydNJeUkcxyGfz+GlkjQ01FM9wRO4Iw5XJIgaceyCly1ASWeXzyv8XBZKYiPA/TUNFeSdPlQ6TVaHbF63gbmzF9C+vZNE0qF9+zbG1VTyp+tv5fQLTzANCyoFSnP6WWeIh65/yKzbuIZpU2cy0JklyEZsb90OocYxlmZVAORDhOPxk+/fYDZtaWV60yQ+9omP2FsbY3NNVMiWyl3YH0MNbuxqag0HvqNJXHnlFeb737+Kvp4u1q3qYdKkOsZUVdE0dTqXXHyJZcuJ8nYGsDY4ykMpSRAGePF8XSL40ie+Yzat2ooQylYEQk3d+GqCvpCUUmSDAWbMncFpHz2RAmeZK91hWp0YW/L4nS+bJ594ikWL36A8U0lFshZPuLRv7ubABYeisxYgka4SIlEV42y1BlmgHo2PFRrSboqkShMNRqTTKYbilF7KQgoghHe952Bee3QlaZEmKcrI5/vYsLaVI99zNI8/8xhfuuZc8bPLbzU7tnSSG4wodSsYk6wnF/Xzy6tu5JIffBS3Bih3EEIjhvmF99iltCfZ1cvedWDBW90AnJFY5uGyihzGMRdePmxd22w2bmi1QH4pCcOQ3v5BfN8nkUhQUZZma/MWHn74QSZNmcZnL/osjTPGxIyjNk62Ky6KuZiFTQbEDBJ6xAUaUSitBhA6fOFjl2PyCbp7d1JXW095yXJSTiklbgmeShIIgXQExhiT8BQOEVJoDjrwQNxUiqHQRyVdxk+uJRcOMrWpWiQLZYxCDVeGcbxmlVebEfVsB8bOqhQf+cz7zW9/8SfmNM1m4+Z16NgNCcIBwqF+8m2DlFZn+PVP/sgFX/6YaZhTJTDw/o+ezoo1S5lcP42JtZPI/T1k87ot3H/zzWZCSRmifQcT6idSPm0mfSbBP156jdqGes7//KeZMLtGoGJKXOt5om22DGmGd6MC6qrw8CSCufMaxde/don56Q+/z4plS2kcV4Ef+Wzb0cZPf/Nzc9H5FwkVW28h7AYshKUCKmCw2zb2mXUr1pNxysgN5UmlBTXlGWozaZaub0NXJREZxakfP4Wxs5SF+AssF5YP25b1mxcfWUTLxu1ks3lyHQ7ljEVmQWkXbRz8AYdFLy+n5rBDidwcJTXltowkpSXxCh27a4Xw3L2vmpqKGpJeCjdwSGUsHMMzDinlkCoouQNjJ5WRd3opiRSudhGmhPatfRx34rv4052/ZfumIfP5H39I/Pyy35lNy1sJqCIhq/DCBCZyuf33L5tjzjyYsXMRUsXdTDFbqJS6uF7RuxuKYZaSYUXXDA96/veQze+SxCrochHHDHZbl5LPnfdZs2rFOkToYYRLIpHAcRyUclFKoDzJ4GA/02dN57zzP83RJ7+rOCS6aOGKqfcRZl0OX57dqUb0y8bnsXnJWlPKWDKpGpzsVhJBikRYSk1ZA4kggc5FOAhCYQPibNcA6DyuErz02D8YzOeomziZAX8I3CUoN+QJkzO14yuZPL2B2oYxNEypF2qsddEFlsJHSRv+uR52mJKQ7H/UTDGx4XIjwwzPv/AKfYM9GAIcCVIKhoYG6G3ppje3kxt+fBPf/fkXIAHHn3mi+PP37jQD/XkWv76KyfXTWLV4CZ1rtzOlopJJSY+Vr65i0bY/0YtLReU4Lr7080yYUWW5l4XB8QRBzuC4AqFUnGhTIARhGOA4tuXR933biBDDamY2NYqzTzvN3NTVzcKJUznutJP5za030b5tWzxAZbjGU6gAiHjZbdnYZq782g+RCnLZfsoTCUyunxljG+jbsQPCkJw/xMc//XFqp6uim08eWlbvMK8/sYR/PLWcmpLJlHg1hNke8r2GEq+CwXy/BQAZycb1zexs38a79t+XVVuWMadmrhk3t1LgG/CSlk630IYcaOprJ1BWkkbkBCKUSGMwQmFcSWJE8q2xaRyhGqC3W1M/ZjJKSQaDfnZs76ZpyjT+/vornDznSD5w7inc8Yf72PxGK055mqRxSLgp2tZ18fCdz3NS6p1mTJMQJg8iRdwiuyvibVfZlTh+V2v97+tict7chrfbgZXkr3fcb15f/AY3/fFmps6fUvyLNUu3mrVr1tDf30si5XH6h08uIhtNhG1S2CVO2L27Yxj6p5EoPZxEjoSNhQkdVi7eyElHnMlAe8jSVc/Sm+2hJFVJf88QyJC0l0CKCEdosv4gjptnKNtLpCRdPW3kwpBty7bZjlAvQSqZoDyThiFF345WXtNbMf4iM2XKJCZOmkDV+FLKGx2RmQhukX1xKD65DDVTywUhpKpLzM7+VhJBgih0SaSToPIoBa5OsvKVDVz1uZ+baVMnkVKleKacx594kTwBW9vaqamczNzp+9CyZj2r/rGYVNqhK4DKhmquuPKb1EwssUTt5G3fMAI34RD64EhJpCVBvKiTjlsM8z0vEW+IEkyEUh6zxzUwNnQpH4homDRTXPXt71krYV2IIgppBDwGV0hef/11Wlq2xrOINSboYXxpgjqlaW9tpjzTQE3TeA46dqogglVLNpgtG7fwyN1Pke8SLGx8BxNK5pDQKUSoGFeV5PUVr0FJhJtMEPkRmAg3Kbn65kvEK/euM4//7Xmu+cvPqagvNVd972tMnj1FyBiRt2HlNnPn3fdx0Pgj8FRIIpOEIO4okgJcZdlH4nVUPcUV4+pqzNBgDqUkOgJHJlmxdA2DDFBTMQ8M1M6rEed87iy+/PHvm8FcF9VjJpPN5ki5Hl0bu3jktmf4yKVHWibUGCFjx7fERknIPejyvyDw+Tc1QwzjFo3tfyyEfCPl7nsf4OTT3sfUBVPEyM1jxj6NYsaCxuF0eoEnCZtM2v3kdr8+jYxroRplRrjtMYytcIXCKLo6+6kta2Dh9H1YumoJwpdUlFbihCF+mLMM/dkhvKRiKG+p0Lv7e5CeJCfizpNIE2Zz5IcUPW0dRAacTDmZ0goqM+WUJwbY2baSQA+hSqUpq01x7PsOEelaIFEywpOAtas6jUgYqqpKqUnX0LJuJ34QotEII8j3h5SVVNCyqo1ta7ZTkq4g2x9SW9nIzr4OOnt7CVt2sHV1L76fI8rn0X07WXDgAi685PPUTC4RhbqjrUSGBIEh6ZbYUZyRbYPMx3cp0na2OWCnNXoQGo0rFOiImtlzxfRJU8xgdy8DS5ebkv3mClxpExhyRA29cIDC3TeSro4dpNxS6srLCPq7aZw4ic6dA4SBYkJTPcefcBLP//V1c9+Dd/GP11+jqnwcbr6UWRP2hcE0aUpJemn6BnsIwhyOVAxmh3BSBiEjjNFEOsevrrrH7LPPPvzgpivE4/e/Ym6590+8/4wP887D3mnm778fy1auomVjK+0rtnNEw1GUl3p2nntoF5ojBdqRw5MZ48tqnDyO15YuwZRrXJOy0FM/pK2tnZ07e4r9zxWT0zTOqqPljWZKnDRjK8bja4OLw/a1vaz8W4+ZfXSFQEIulyOZdHZd1bu4z/9v6sPO7uZ8uDlguBa5dNlKTj7plGIhO9R5HNe1zfKeE6+emKjJGFCCKLRNvkqpPSjuyGt242ro8A0oxMOFMNkP87zwyku89+D3YfwkFV4t0iSIcllkwkEjCSKNk0yTy2cZygsCkUSmBDmTI2vyuI5Gioh8mMc1AuVIAj+ka2c3csBlac9O/r4iyeQJExk3po7SnWPI5Mt59GeLTdX4UmYf0sTYfRGFxv41S1chCDjklHdwwLwD+c5FV6OiNCJKoHCZUFvOtvYWwkCTTqaYNmc25YkqJlRPRjmGFZsW8fEfnCgG2jBXfPd7BFRw2hnv5ZhT3mU/IwCSoE0YT7qHhGtHpCoZZ+niZNYfb7zbHHrAAcyb2SjQtklCYsnt8qFPQjkgIryqMnLZIVRpOh74FFmtj5NhDoDIxmsyYWlxjQNaYbSko6uHUmVYvHkbaVVKX5hhcEsHD931AC8tehnhSDKyGpFNI3WGyFd4pQnCXIRPDiEMruuS8lJoE6BFnpABnKRifOM4wggeePIR2rP7m9vvv4lFS15BmzxPPfU0vdkcZ3/044yrHsfjtzyKMxRQ4tkd32h7rdKR5CUIb0RUIAAnwCdH1s/iqQzlqUoG8iE1lXXkBnPg2JmUSMkFl50rLj37q6Y320VNWQ3Cd0nLElyZ4pl7X6Fx2nGUTIZkMklocqgYN79nzNCIJOPuP/83Za+dXUz5norSEhbM34d0SSlhBI5rcFyJH+VwHRdbiAlxhIMhItK2YcA2CZi4nrqr97/b4Yc3DWF5A4unESdR0pkq+vI9bOtqpdSUMWXSHJrbtuAkHPpNP3gaExgcIcmKIYZMPzLjsrOnGyctUa6gt28nKdfBTQjyQUjg50AJfOnjBwGUhfT7vaxp62XNphW4uQz1Yyax/4IDkSiee/B1yl5Lm1kHzKBhoRSdW3eSHexnwsx6xs3NiO/89ApzyblfpSJRRyZdSkvrFjxPEgqDkQ5Ll6zgHQsOpXt7D+l0mu62Ie699mWzLdxM4A5w8RUXMWmaxVMDFqmEbYfMBjkSrks2zJN2UqxcscysWbaedes38bs/304253PmB87gRz/4KkKBcgT9WZ90ykMWsOZJh7O+fpmIU+w2dHF2bezYlZjQygnvP0bcftt9ZsUba6guq8AYh64hw4CSaJ2gzC1n2aLVJHQajCDhlYFxibIGRzsxr7OyFQiliUSe3sFOnDJNnj4mTa/jq5dfTvXkEvHLb91menM93HrPX5g5bwpnnHUCQS7LnffcyfHHHsfhh+0npAuP3OybY95zBLIvQErHVi+NxDgG5SgL+iiEbgomNU3geV7CiAglXfysJuWWUZkYw4wZM62dMgLlQFWDx9gpVTQv3Ujj2IlUpMsIA4X2IYHh0dteMmdceojQAoQ7MoX09sAqnV3iXjHiRAoPM4Lp06dz2223Mb5xnFm470wRRhFuXGLQiLgFy5YeXMcmTwr5bLHbhcndvhO7Bfsmdt8U0mYxI3j66X9w7PtOonV1B0IlmVBbS3/g07xzI3JsnsGgB9dR9GWzkNLkdDfvOuJwjNOEbwKEJKZp0bzy0svkcjmyvUNUVVVQk/R4/Y3XKClLghvQN9RHOl2CTudY2dvGxleWMm/qPjSNn4MZamBF+0Za/lFiNi1tZXrTTObvM10YBWNmJMXHLnyfeeHxZaxZtg7haPLax7gugyZHGMCLL7/E4fOOQkQeM6btQ3vvFua/exoX/uBDItABjmuJ8owxKJmMb7/Ec0uAkISTYt36Neb888/DxUVHDvOnTWfarLmc/YlzyGvLVaUNpFIeIn4G+TBHwvXsEHRs+7ERbpxOtIT4XuH5i9g/L8R1Sbj4Gxdz7hmfor9/EF96hI5CeB5VFWNJpMcgZZYwH6LDEDdhiAKfjFdOKpFACEE2yJLJpIickMAdhLJB6mZW8aWvX07tjHECDVtf7jTb21v4wmXnM22fKlGss2rYum2LWb96FdI50a4546O1jyytgHxEYYSjcgVe0k7LKLCzCKBx6nhkQjKUHyLtSNJuBj/sJ5XIWLqlADw3vltJ+MK3LuKysy5jXcsK9ptSRcJJI4wiZVL0b2zjhVvXmnd+dLoIY1zlnsFIeyjHiuFvhwkY36ICmz26zyNOwoFTTj2Bc8+9l+9feRV/vvUm3ISdKmaMAWGbCzSgnBRhFCKEQUk1Auurd/mMNxn6kZzQosArbOuHN/zwDrPvwn248557Wb98E03jZlI9sYzKqQnmTz2Kgz8wXrSsz5uN69Zz2ElzRDGIj4cgUCBfi2ls12xcZbxkgm9f8G0mTa8cPo0Q7r/3IbN82QrWrFzDypWrcao8egYHeGX1cyxdsoz50/Zn/syFdHS5tG7YxrhZlWxb12MmTLVx0VMvPk1/LmBI9uBIFy0EfpjFGEM6lYRsSMuOrUwtKyHr59jUsZlURxU/u/ZvJlWW5sj3HMnUyZOFwbY+BjHPszWiiu9d+S3z1JOPMWvWLE447kSmN81h5tyZgoLKFRZIjCgVGLQJ8VwvHo8mbN5BWPP0pucghnu6RVzK0wIWvmOqmDRrotmwdCOulyQ0Ltm8pq52IlK4KGcHRkiS6RRDQwOkk6WEgU+6Kk1O96Mygn7Rj0nkGNOY4drPfZ/x86viwBXIQUvLVsrKM2zetp5pBx1YrHUjYSjXT0mqojiR44Rjj8H1U3ZQmqOKPSmO6+CmPDt0reDaKahuqhLdA51mTMVEXNclzEaUpDL0R/10besCNbYYs+WB2qkZceixB5nFjy5DqxBhBGk3RRgGKLeGni1ZCEAKgZCiiNnfVVP/dQysR+Qc3ooSFytZxVW8B5m7oElceskX2NbSxtYNrVYvI4mIFNIIdFzelbEyKumCsURiu/Ql7GGjCNBEwjIgGm0trwossOE33/6NEWGOcXUZ7njyWnHPs7/jY18+Dn/cJhoPFRx89nixeX2vuezyy7j48i+wafUOg4t1Pz0gGe3Sp7t984DZ2dvFuReey6TZldZdLSi4ByefcYK44nuXiRv/+nvxpe98kekLpuJlXM457ywa9qvmleZH+d2jV/PQq7eQSicoi6q47it/pHsxhhwYk2LeITNomDsGX+TQGIsnyA8xMNhF5GbpDrdT2ujwxuZX+OsTd/PCy6+xdNF6tqzZxgtPvMS6dZsNdsqTVaA4x/jpT19g/va355g5cw6f//wXOPm008WMuTOLI04KmDHHQEIWyFC1Ha8COCgcI3CNwENApHGBhAE3KmwBNgmXj5FyOowhABq+9cOvknX66I/6yJkhxlRXoUNNGGo72xhNLsgik9h+X89n+2ALQ6keKqa7HPORAzj3K+8TH/zy8WL8vNjCehT6YdiypRnf9zn6lAPt3OKEpd1FwH777cf1119vF08Er7+yCBN5ceNIvGwtzRl+GNiplbsxaEyZMYVIRYShj+ta6GVCJmjf2DEMNIltiS/ghA8cR1t/Kz3ZbiICMBEJ4aJyLn0tPi1/j4wMhj8bI4l0RKSj4SLp/wOv2tkdYPWm3SB+44wzThF333GP+eynLuK6664zTXPGxwkT20BTELfYIC+IopiU7V+IwGHQDykrjM6MT+R7X7ra5AeyXHrpJZROKRVomDS7Rkyac8RwDBfAAw/cR2d7BxUVFeBa0gsjNIg8EQGOSFkQiYZrf/JDqqrKaJxWLsK4zKXAJot8g0zY3VQT8YEPnSE+cOYZnHP6p8yv/3gdDz30AEZrbr/lVp585Hl0v6JOTOCgeQfz6x/8nkBqkw0DGiY28MnPnyUu/fh3zPolW/DwSDsppHAYGBqkpkpw38P3kSxPMX3qDJRMc/HnPs0vrv0RUW41WgocL2HqJ04Sa9esN+1t7bz4/PNEfkBDfSOfOf9CZs+ZJ4IgsrHlHhBy1v3dZU6C9ZuFKLKFOkbaMl2h/0NYHKaJJB4JTDbuwbaMR8xdOFW8/6xTzL1/eRASpRgRkg2GSCXL8FIugcniqAjjRgQyy8yZc1nwjhnMmTOLuYfWiRiJWFTaXC4gkXQLkGg2bNhEWVlZcbMNIh/X8SissUwyUzyX/h1DdG0fpIySouV0XcgnItwxafsMC3DY2BhOmT6JVTvaKClPE/UbIj8EJRnYnmNgLaZkjr1jIZYfbcLsGtE0Z6LZ0r6J6kkT0XmfhJNGkyRpIpY8u4oJ+8wdjrdVDHHFEEQhjnJ2S2yNNJX/vgz1bizrBSnwLccfqgHH4da7bhTnnfUF85c/3co553zETJo7TqiChcN2/1ieY42QMsbs/pNPjl1dgyHt2WYFaYAAvvSZ75iBnTv5zne+SenUUgsISYy4bgGhkKxfs9Hc9Ze7mTdtAUedcASTp421z0xBTgckCpV/X7N1ZbNpad7M2Z84x164A1EUEEk7TV4nBBERLs4uxfGb7rpBfPTMc83lV3yFW+79gzj9jLPMy68uY0x9DTc98geO3nk4px17Kr+7/iYmzW7AjSxD3zW//ob42oU/MO2ruphUO41EspR1azcR5gTBEBx26DtxHI+mafVMqp0oDjv43aazexvrVq7DDyKcVMI89/zzlKYy9Pf2cuA79udTn/qU8OLESaHsW/Dg0CMYFYUuhio6MrZ7KVbgQslExX0nGttg4giBwMOJye/WvrHVrF61HnQCVMjsfes5+8NnsmHxalo27mRH/zYqqqrxZIpEqUOmwqN+ajX1U6uZuWAaJ73/JOEH4MULPPDBzQyvlWRyBN7VwMrVazn9jNPssw19ZNzHLAyUl9RwzDHvLWbe07KSrh0+Q2GIozRGhgghGFC9jB1XSpnOFAcKFNeakmzauomZY4dIuuV4xsMhzWA2T9htzytf4L/GJuhPOeNkfn/lX9lnSohyDYgIrUPQkq71vXS8iBn7Tnbl1FYU21gjE+P136Rf/z5xdocgW60aTmrpyLJnFDaQyy77En/47Y38/jd/4Ls/v9xO1/AMSoCMccfGmP/Zry8ySGg7KVDbpMlF537TdLR1cM0136FmemXR1TLGEly6HgSBwXUFX77060yZMB0Rurzw7AvMXNhkZh0yUYAkIVP2zkaW0/lPf/wz69Zu4NhT3yMKzP62HKOJiAgJUXjouMXRFJK0efjmt77GWad/jL/++RnzyKNPoBVc9s0v8IUvnccDf76fG/7yazAeSVL89ro/MXvuHDNuYqn4wuc+y4M3PctAu8/gUMDEuiaMMTgZl51bd6J7Ih666wH+vugZc+yJh3HR+Z8XrS2t5qfX/Zx8GDJ10hTKyko55uijmDlzZqGaVLhVuy6MQgwmYJdUocI+Tyf+QyVHxMjW+hW6u9Yv2miu+ea1+AMaL5NiYGgIx/HI+r0cP/BuPvbpj4qf/vyn5qjDjqPd72LQDHHeRy+gr6+HT156FVP2qRGFfl0jA1xHEMVoXZm01q2Q9xZCEwQGoxX33vK4wRWUV2YsN3bawY9bSNGwZs16jjr6aPuHOZhYN51g0CEatFPapLKVj6GExg81qBgNZhcjIBg/cQIq4aA8hd+XRwqFEoqEKWXrqnYqDh2HK6ytCDV4Dhx26kHi/t+/YHqzvaSTaYIwxEhBQiZJe+NZ9UorrX3SNCysprrJFQgHg2/bOhnR1140YlbDC8w1wzr3FhR416zwm9EkhV1emwjpKqbNrRcXXHCeueb7P+b5x14z7zpxfyExI1eUbeMrMryPxOfypuN7xX5EyTVXXWtatzZz7bXXMmFOmcAJ7Y6sDUK5MX46xHMcbv/DPaZjw05q66cR5DT1NeO58cab+cHBX8P42E6aOK5pWdNphgYj3n34sRx98PvNjFkzOfHkU2ia2cjU2TVCJRRe6FqWwbjhSbr2ElwPpsyYJKZOnGoeuu8hdvTs5Khj3snkKRVCeBXMXHABG/7RZq694le4rkta1vDdr/yE7119hSlNldC5vRcVZDChgyskuewAY9Ll+J0DjEmWUzGUojSdYt+D90GbiPrGOvGli7/Ia4uWmONPOFZIFW+IBRx/PBUhjEKUEsVMc3FCQKzAhXDIRLb7S7kK7dj3Qx2SlA6i0B0XwabXWsxffn03fpvD/Hn7kBlXiiwRILNoL+CdRx4ODoybWieWty0BGfeC76Ejx/gGkVCWK03Zsl3CSxSdSD8I7eA510GF0Lq1lfrGGt7zwUNiJK20HkF8bpEvKa8ss2G6gmwfqAGflE4QxkeVEnJRSE9fLw0yJs+L4vOT4CY8hvwsfpijNJlC+BrXTUEgWbZoNfOjcThYKp2EtECE2393j2mYPIFSrxRlEughO5Y2CiN0HgajPjYNtJGuXUD15LHDyTRl6WqLLvQupN3/XpF2+EY4XHctSOxtKeWQD/xiRhAXGmfXiBmzZ/HKK6+gfYpAA4hJ04UYfo1U3sL3I/8fhKBh1bJV5nc3/pHmba0sWfpGEdmljUZIS9AWar94kvfdej9jS8YhpaRqXCVnf+zDeAnJFy+4zGxZ02rwYfu6IfP1z11jLv38V3ljyTKmzGji6Pe+B60MP/7ptfzhdzfyyF+fNGQljrCzt00ch0cFgFKcKDn7Ix+nra2N2bNnccwxR8X3Q6MlNB1QJ84690P05ntAaPJDeb7xpSt54fHFpFQFYc5BR/ai08kUrnIoL62wE0zzhlNPOpXGafXCJGwMNa52LCccf6yQcVkvMj5RmLMPzImJPZVER4X5ngXlHW4MKd5uIXEcFdfYwSeKUWlBsW/yzpvvMr+94XpatjajlEMmU8682fvwyc+fIj55yQfFeV88W0yd1SAKHVE20RMgEgGRlwdXW1K4OBYUymqNUg5CCFzl2SRnXJb0XCduUItYv7LDPPLAQ9RNHLNL96bE9nZvXNpllixawti6MeBBfhMmzAp0EBEEAVEIfmDIDoUMZQOG8kNFp8SGdwJ8mNLUhCaifcc2tAhxXddubE4CHbnkW0H4IIPA7iEBPPfcC7z82isY15ALfJAKT3mknDRJL0XKzeCaJEmVKeQAEdICiyL9ZjbakSL+Tfosiyt0ZOfRCLpS3xiU66GFIRdki7W59554LIsXL+bRR58yoQ9hjEeValhpdbH1qtCZMWLSm4h/5jgseX2JOfK4Yxjwc0xsauBn1/6Cc8/8oiF0kNqjsHc40kOjwIf1SzYhfMiH/UyZ10j9/BLx8XPPIgx8fnntb7jh6rvMr396I5tXtzPQm+eSy77A+V84S1x25afFr266UvzihivZ0dnCTb+7g4+d+TlTaHdLAgkTkhYBKrSp9U3Lt5uHH38SXMXW1k3M2m+iXcx5vwiwD7wh+kwH/eE22ju2IrJp3nhhI8FgEhM4uIkkodLkojyD/hCl1aVERlOWqmLrpnbixDtRcbyp3dy0CVBSoxxBFAVks2GRvMBRTrEGP7IhpJguGdGdIoDly5ebl1580bz66ovmlReeNw/ce4857fTTzE9u+Akrm9+gqinB13/6ZWQZrF69nnxzoZhvOacjHWEc23jj4saErIqh3KCdwOBAFIVWoYVGa4Mx0mKUje0oVQKkDzLQuFJx3x13U5pJceoZxxTH1xTPWcJjDz7KgnnzmTR9gkBCXx9EviH0A/K5IfKBTxAaEC5KulRVVQ336ha8QBd+/6c/IR1FGPl4nkM+n0UoSYDGc5Ns39hn0JBwPAS23/erX/0q9Q3jWb9pPQEa5XgIX+JEFmGYC3yEUdRUZIraVJBdB56MJAH490Is93y0ETu4IxRRfDYJz/JZ4cLkubViU8sWli5djOOCMyKa1vHcRlkAelNguChcjI6hHjaLolyHD3zwTB565H7u/OvvRElFmu2tnXzqgxfH4zllcbqCjHGWjvGoLK8mUCGN0+oAmDx3orjogovo6ejj5ZdeZXtHG207W7jwi5/mmNMPtWUjE4AMmLlgkvjdX34moiigp7uPL1zwdbNlzfa4ROaA77J1+Sbzk+/83HzhC19AixzvPvpQVq9byYpF6w0apOcVmwGWLFtMNhzk9mf+KD79hfPwcwYVpnGNSzKZxg9DjBakMmmSqRR+GOC6CSJf4Ok0HnHjlxK2uKc1xBYMZNFlTqbi7KaITeE/4cSWu/3HaHjmqad5/JFHeeD++7j/gb9y3a9/jpdMMHnaZMZNHMPHLzyHxgPGiGkLJ5HND3DPX58ewaQSINXwUxTxYhRIUskUkQ4waKQrieL6iVTu8P4dwctPv2b+9tDLpm1DhxHaY/PSreb1Fxfx7ncdxpR5M6ypLHQShbBmyWbz5DNPst+B8y2+OR8ruFH4kY8REaEO8bVPzs8zkB1CejL200FowaYVW80nzrrA3PPAPbbMJQVREKK8GMgSV0sShSA9Cu3NEjB+zhhx6Tcv4slXH6KfbkInH+dzPcIwJJnyGDdhHOnGGEtiTFFzdwe5WSUQe/r2LUk8d1O+2bXFlv1VTO2lI5thHtmIPOD3WHYCY2Mt4djjaB0ijVv8vTAMLeUrIp5npIpdklrBrAVzxM+uvSa+Mrj3sZvEh0/6tNne1kHrhnZTP3Oc0EJbzLS26Kya6lryYUSf7mcwHLQPfsgwbd4UsWD+/qaju5PzPvtJGmaU7cr/KWziqgA4v/PRP4kH7n7KXP29H3Puxz9D0+QJZub0WWxYs5lNm7YQkmNsbRWfv/Q8glBzx913sHjZKubsP3U4QWGgKl3J7OmzQMEJZ79bjAmbzCsPL8UPB9FG4Dke2oAJDclkCkcqTAgJp4zFLy3h9B2HUTIWfBkQiCwZNw2hQBjPJtyUKsJMC/fJfhlGbhWwtyZmNdKF2ryw7x195NG0tG7GdQVRMERldSWpVCX5XMT733cyk6dMFQzBYafMF6uWbzC+ydO5ecBUTy0RYdz0ULiVUeTbsa0xnksJS5MUaIOSDqGObIIlZuEAePK+v9GyuRUhBO9+1yFmy+ZmUqKEE487NU5oOgipIZCsXdJi/vC7W5i5zwwOOmqeDfVdaG3uIBf4JNwU2XyWUGgcx5ajQhGwo3snTboKgHNP/YxxExkqMtXcfvc3eeKu5+h7PcCVHlootBY4SuFKlx3b26mVDaAgEoV+dahbmBR/ePAn5kuf/C7H7H8GE1MzCUOB6yTJR/1U1pdRxBMomwzVRqBEYgRIQ/7/rSjsmN147XaHPqINQoi4xmUXTuBHNG9tNYPZAU4+4TRbS5SySGvjKLeImiGUOI5XLDI7QhbJ5nzfR3lefJUhRkdEWuEoh1vuv1584dyvmh/98Gdc+IVPm2kLJsa5eXvcaVPm0rWzl+zgdnL5IXtuCcFl533b9GfzXP7tS5kwvUwYpeNmRWfEYCqJHUFisYfHnnC4mD59prn/3gdZtXo5t9xxBwvnHsg7Dz+C97//eJoWNhYBE6Wl5cbzEtiRnrYWtuTlZebBB+/nhBOPB6B985B58omnqXBqCYMAIQRSWCsaCk2oHUsyIRVKOgx099CxuteMLS0XOiVxnHTMGSWKfSWRsXN/RPzP3k+BFA4mvjCtLSDGcSGfz5NI2E00CCJc12X+3Fli/rxZtiFCwXHHnUQYOSglCPw4+E/be3zyB47jtddexw9zQAmOkyBCE0QBrnJxVAx1i0AoBSImQJCCKIjw3GEKHQx86v2XmI2rN+M5Sdrb29mweiPHHnssKMl1v/4VYx+vME2zGjDhIEmV4bmnluK5aT567tnF2c5EEObt+gxNSKQ1juuSz+eAPENhH5ACCT+4/OcmyMH7zziZY894l8CDx+/xjY7ZSkDgSQ8/DJGeS1AYKB+3bRbBVI5myn5jRdWkhHng2dv4zElfYqgvtPV11zCuYYyN/00IIsSaKWXzWXoE7VNBkUeqVmwg35IC/0+/oLWlc9WRVWQhwE0qhoaGqCwbwzVX/ZIz3nemOeF9hxQXuc5hp+wVlDiLnSoSgPTiclMuwvO8+LkYtM4hpSqyFmoDF112ARd/5nKefPBZps05p+jOdW4ZMhWlY3F0hta+jSTiaQ5ta7rMhMkN7LPfQhpnVNnJh3u4ccNiwIR4aYcZc+vFl+Z/ujjtYJcaYgxQW7t0vamvm0A+n4/HshhkAC+8+DrGDTjy6HdCBF2tPUg8hrIBnhS4SjCUz5LOOBx02P44OLSt7cQPIrQIMcbQ2dKNTElTvbBUFLduo4vcV45SROiY8TxuSDCCXM6QTHpFT8CJHZ9EQlm6WSFxXVHYi+NDu8NlY2V1THoOIRGO0hAJ6malxEkz3xnv6pYZVAgHR0hbKwYIJHj23vqBXR+uA8qNN56soX1zr/n5j67H5B3CQNDd3U4oQsZPmsDOoW6+8s0vsaF5LYvXvs5dd93FmpVvMHv6fObPPpQz3v8Bps2sFSMD+4RKEvkRg9l+ylLlRL7BdVzy/hB9g10IU8fnz/ua6e/v5TvXfJuJs2rsugysl+gkkvhhSImTtOyoRqGMR09XLv4MiZACjUFKQRjkcVSK395xjbjw9K+a2x++gfe95yx03iUfDrJ9x3bqTQPCdYh0iJSWPXVXyqj//8keFHhXwuoifasQCGl3eClg7sKZ4pZb/2J++J1r+dUvruOnP/2paWqazCGHHMJNN/+JVCqBMZp0SYYgyPPuw99FVVUFY8ZUceLpx1nwXzHUMwip0EGAdFI2/Z+EKbMniP9fe28eX1dVtn9/11p77zNkTtokbZqhaZs2nSjzPMs8I6OCj4IKCIiCCjyCM6AiICKIqKiICC8IIoMyCIKIygyd5zbp3KZpxnPOHtZ6/1j7nCQFRJ/CD6rn+nwOKRn32Xvda93DdV93aWmpefyRJzjs0ANN68xGYRsgbRayxC2lr6sHF4/1iwbMtdfdSFl1KfsctJMN0bSOVfRjWxRvkf3TUVwMldZ4VTzWhNjTFgbiBbl48WLSyRQ77TDLiuoph+WLtpjH/vg0Rx6yP2MmjxNE8Nxjf0NoB9d1bXljcICEJwmjDHMWvUJdbQO+kSjPRQYKKSQbO7vwkikefeLP5oiPHC5Gt7oFDeIhCqogNFEsreugBCQT1nj7+jKUlaUKm67I850LSRNT6EzKV/niMqvtJzPgCdtWpzxVcHuttYZIodBIK+cTRyDCtZuCMeA5onBK4tt7+fwfXzJPPvocnYvXkc2GKOUiXUnbxAnUNdXy8XPPoG3HetG2Rz1HyP2G3mg+rI+GrVAN5CDIRKAFiYSH72fxMxo36eKlFOGgbZ2sKq/mi//7BcZNqhRaG1tN8ARRGLBmXTdT63YlyhoclUBIgzaSrrWbLbc6DUhJLghIup6VTNZ2fOXN91wlzj/6i+alJU8xo20v1m1Zy2kf2tluuBG2EyofJirx5rU2oib87vCxCgY8MvwdZsTS9lpGUYgj3ZgYYH+gbVqz+OlvbuC+Xz1gFi9eTHl5ORs2Lef4Ew4jm/VJpUqYNGkSC+YvQknFlq5BXn5hNq+/ssicccYZNE+pjmWd46NVOSA0UsFALqTE8/jyVy7jjtvu4O5f/X+cduYppnWHRlHbnBKhHxilBU11zSxf3MGc2Qsor67ia9d+vtALOlzPruA9i+Gnq7DZBhOBG1l9ZlykEJbFrAzCCLQfIYVi3aYNzNp5OlOnNwo0zH1xmbn11l/TNrmdQ444HBzILcWsX9pFWtSidYjW4KWSKAIcT/LsP55m330Owh2sRLlW1dJxPFySNFXXMSccxeP3PGlOv+QIYZKg8qwLY+cKKyEKTQuW/2vfWVm5Nd4oMrFKBAhUgbSRRxSHRPnKn9AhCSnRQtoGisi3g99U/vt9lGObIAJrwtiBFyFS5PuO4/qRHfbHmnn95pbrf8qKxZ04KBJuGuNkSCRcxtWOo7q+iv855zTad2kSKAhCO2KnwCgTcqj3nAhHKDau2GSefeBl5MY6giCgJzNAQnqkEmXkoiy5XEDWz/DIQ48iygzjmiutRK4b2R0m5+Iph5pRFQSRT9IpJfIjHMclMBAOBOgNICsBFMqVMUtTWhECIRHpJDc/eq04/7gvmjWDy9n38P2td2nTD0RhhHK8ArliBDX5bfqF3zUDfjtEUYRSyu5ExhCG2nJw8xcl4aQzjxMFSZHh1hK70IcdtX/BRpfOW29uuflWPvf5S8gFg+bRp+4RJgIcVchaS+mQTHgYA+2zmsUFnzvP3PDdG7j8S5ezx4G7mOltO1FVV8baZRtRJJjzygJGN1dy9oVnFXipOooQmEKNeqvNj3zizujQdpSgcRxFGIulax0gpZ1DLGNJ1CVLVzBpgk1UEcGtN93G/EUruO2nP6Z1SoX4xx/mmFcen4sZFHhphW8MrltKGGSIdJbNW9aQSHls7NpIc3oUobHZUD/IsnT5CsbWjcXNuZx43BGFSYmFlYA97fQwDbHIWB0uIexzktJm642JvcbAcoTzRH8hsdMFVZ4uaHMRQSaLSqUII42jbHY2CjSeJ1GOE7vt8dE7jEJkjEGEjr1/GjrmrDZPPfJ3/vjgs1QmaylVtUgRsXZ9J8lyiZAhnz7vHI44fW+Rrw1GhDheHDOYvNdk4+nIaKRj8LM5lHLE7NmzTUl/H6WmhqQnCaOA3uxmcBShnyVZmqRz00qOPPQg8CyRwxBYdUxgQmsL8574G06LQvoKE4/2UcKQdFw2rYtM7SQlRLxZBnaiD65n+96j3CAqkeayay7h65fegPO6ZueTT7OLKwTl2mF9YRTiOHKrzXMr0bt3CfKff0milCIMQ1vTlcKSAoAwiBXVVWjbWZwAo3z7/yqyzQZ5oncSiCsuE2bWietu/aqYutMEIhHyqTM+FzPOHMAliky8CK2+MR40TBklPnvJBaRLPJ5+4kluvukG/vLSE6ze0oGOHFYuXc1VN14uWtvrhJFx/sdRBV5rvPwZ6isMKczmlQ45HRX6ml2ZQuLiSIWIu3kwYHKwbHkXreOnsHLeZnPemZeY+fNm8/Nf/pDWCRVi/XJjbrvpN3Qs6KS+vAYCQ8JJEGQFSiZxXMNBB+9HW9tUosiS9UPtE4QaN5li+aoV/O6h31FdUkHv+gCTiaVt8+1I8eao4nkOvf2bWbpsoXniiSfNs88+Zx588EEjhMBxrDTS4KCd7JhPfprYdXYce0/8nOWrEwncRBqJrSvnd2U3Ie391wodWeqfK6Xdu3yNMg4y9EALVs/pMtdc/H3zsRPP5W9PvkRD1ThSpAkzPn1b+igvL2fdhtWMGlvJESfvLfILOROYWH0lstMFA21lhI2tKUtHEhHhJV2qx1TS0NTAYNBHb2YLG7dsZCDsZ5BeugbWkSMiGwb4YcAOO+1g0wQqT/a2J7rrurieJAx9Mn6AcBSIEEGEJyVR1h/p4kpLhPFzvq23u9b9bJxVL3768HdE6Pbzj2dnx4JcFIYKOPEGKd6ispPHP/nSv4V/abSKdbniXT+yYz4dV1mjzg+7xWaiDRTkTfL7gHXrBDIWiNMarvruFWLx/E5z8blf5OorbjT/e/VFIgzASbhDHZX5wr4DTdPHiJ/fdzuLZs83C+ctRedcXnl+PnNfWEEuE7Bsdqdp3bVRWOVRY8Xh8+T9gkZRntI2/NZJpPAK6f7INqnEMWLsVfhw/z1/MVs29HPZly4nlVa0tjTy01/+mMa2UQINSxYswzUpypwaTMbBky6RFriuh5E5hONQ3ziWj++3E3fecT9CCEJtpykMZAdYtnwpreOa6N6yiQ2rE9Q5TTb+zc+Cil3/UBsWLJxvfnvv3Tz8+4c4YP9DSCaTBEGOv/3tr0ZHDsuWduKoEia3TeX0009n2vR64SgIfAPCttPliwp5GaQolkXS+WKVlvFMYYHS1gPJN5YpYeViV83eZB594AmefuwZ6msbGFvZQkWiGuMLlOOgQ5uodEsFqUySE08+plByMQJcb+iaJhUsAABHPklEQVQ5KCXioNw+AD8KUWpoXq9wYaddZrH8tT+BdnCVojuTRQlQnkt3XzdRMuCcCz5N3cQSkTdAKRPWgAO7eYWh5SqXlZbi9/goTyANBIEm7aZsjoAhyqrQBi+RYDDIkXBTGCkQvn0PkZfhrnvvYHTj50xra4MQXvxmtmIRb51Xejfh/Cu7wPCZusodxnkWkgiv8P8FVu5WlOo8O8vE2lc2vtJMam8UFRXl5rlnnqNzwUdM4+TRdjqcsE0OUshCsiUv4dk2q120zWq3WecNG82SOR3s2LIjd975a76y02XgxI3s2gy77uGEkrxSCIUEkQhlfvb2UNwsZEEE4In7/2r+/IdnIBexw/RpNE2s5/gPH03LtHEiXzqTOoMMNWUlo5FhGpQ94UIRIZTAB+YsWMApx9SLlCOMRDI4kMFJeHRv6KIn2ExPVMaqDR00ThnLnD8vMdM/NNE6JrGHGUSwurPT3HPn3Tz8yO/o7+9jfGsj6XhG7uuvzWFV51o2b+5hyaJ5rFy+gdWrNnL7z6+2UjtKIJVV3MiPlNLG6mmHRsfNPjkEruWSD28P1/DkA8+aB+/7HWFG0VDVSueSdYyuqGPiqFkEfgbR34U7yiUkYv361UyeOo0Vq5fj46Md2G3vPWJPPIh3g/y2GW+0ZqhLI88nBkOkIxwh2fmwdvHUw38zXSu3kAs9ZCQQaDw8Aq2IjE/VmPJCV5DBsgEVEjzI+hmEkSSkR5gJkNhiuZAOipQtJcWOpefk2xEjiDQJ10471AYcD3QGjjzhML74xUs54ID9OOuss8zXrvqyKIhIDAsH7LsYCuVGGMs2HsPbNNzs38uQ60Ij//DA/s77bxOf/cSl5jtfv4Yf/up6W9YIfTxXEqJxhRMTEyKMoxFRXF904eAjD2DO84vxkpJcNiJWUcWIIB41EuHnQryEZZCFkW/7NIdFDlG80+bNPL9YAf744OPmiQcfZ9miNQz0h0xub+OmO7+V75AvxNvkbKI6IR0IDJ6XItB2ZjEyIvJ8QpHllI8cAAEkZJrNmzbjeg6aAMdTBDLkjYWvs9Ok3Vi2dAWjvWprQBKy/iBOMs269evNdd+9ltDPMqWtna9//atMaW8X2VyWZCIJH5MYbTuAX/jHEvPQ7x/ljDPOKGxKUkIQBLiuKjwD6QiCUMcznoOYIukMOSshdCxaaX5w449YuaSDVUs7GejSHLZXPbXJRpwgQdJ1GAg1OgdKKwYzA1RVV7No+ULSVSmq62o4+5LTGDOpSiBs3G4I0cagRNwgnPf1t1J0FFgOggkihFG0TGmgY9kLJEUFJhIkhMIPA0rLS1i5pZOmmWWCRDw/StmKSRDkcFUCE5/8YRgidEg6VYrWgkHf4KZK2LBxgFGiJLZ8Pz40hpxdA4XRX04K2tpbxdXXfMNcftmXeeaZvwyVTQ0QGUtseo+xTX8hX+ve+iXe4lWIOY0z7GXf7IcO35/NG7awes4mgwbXVbEcXrwHG3tuRtJKJ5qYPDZp5jhxyNH7sb57Nc88/Xd+d9efTX50C8bKhHiJgrCzJdXjoLUszE5SDmAMJk9G92Hx3PXmiku+aX5yy09wXZdPfvpMjjvhYGbu0lKgkgZhHJsK2762cN5icoMZyio8gnAQ1yshxEEmIHT6GdWagGbEjV+4x3SvG8TP5TDkcJWhtCTNKaedjEo6vLFwDmvWradvY5aff/se88i9D5uE5/ClSy8x3/32t9BByMTWSdxz931iyuQZAuPgqtJ4R5FE2qqR7bbHRPGVr39WTJxcLfz8zGEBSsVzR4xDFEqbgHckOoxwcHBIgO8WZlA98ts/mC984VIcx+Paa6/l8su+RE1FOSZQJFUaERoyg4P0bumhvKQU5XrkInDTSQIZsiW3ifO/+Gn2Pnx6gcZlh7OFuMLEPL940RdaI4fWWH6OlnDtKdoyuYFNfesZ8PvJ+RmyWZ+qikoGc1vYsGUV+aUmh3mN+caTHD6+jlBJB6kignCQIPJJlJQx6Gv8aNjGIQMsHzM/TSTu5VEgsaobKuEwc+cZ4vTTT4fI8MQjfzF5GidKWE/jg2zA9l7rN70KCaM3NUcMQ/5zHhx72pGiqaGJpx572pIRsIV0FbemSJnfAaWV35HgB/bqjzvzYNE8qYGqmlpeeXEOZEEYUVgMOsrTU22GNl/HFvndx0ToMCzY4vXfvs3ceO31lCVLOeuss/j2zdeIoz56hBjUfazt6gSZIwoHcD1JEEaYeBxgIlGC6yTsyE/HMJjJoFWE7/QzuinF2VecJPBARwJXptmyZQuJhINyBJVl5ZSkyvjwiacyd+EC+gczPP/UCzz++6f58Q9v47QPn2pKvDQtTeP58uVX8IUvfUnoYOimqji+jSKD40i0sdIurmc3KC8h0EYXElnEtduYQGW9BukitUIPDhnUZz5xifnTk89QWT2KT557Di07NAhc8FIOridwXQflCtKlKTZu6SJVXsrajeuoGF1GxvSyw66TufHH32Hc1BIRhCYWMbaJwaFxdlutD0GB8C+xI16M1uQ1m3Y9cLowbkQ2N0A2m41r3obd9plFc9sYG5uGof12bXtvFQqtNVOmt+M7OUJvkCw9aGcQX2UZjAZQpQlIqILQROhnGSqlygKXRMZq5mCzzQBnfOJ04edCFixYNPQeIB4D+1bL/92Lh/9tF3rre/1PIfTb+9nxiRBGPo5MMm3GDviZXJwolijpYWS80qRNPEkEESEShzizD0moqiunoaGBfffcPy7xOOjIt5J9w0jlQihruPmRpA6gQ6STYM6Li8xPbvkFKbcMAsOxxx1B+65TCiyezZktzF0wB6OUdekijRtn5KMM5PyIkpJycrkcjnZRKUPOHaSqyeHETxxiG90z4EchBCGe5+D7PoHJkSxLsWJeBxd+7kKWvtbBtBnT8fsjymtSLOp5gTU9HUQZwYkfPYWGcQ0CY11fhO2t9TxrUPkOmOE5C9/38TwvLjHFlaDh23Zc67j2m98zSxd1Mr1tJs2NrTz71HNkBwOOOOZwjjnlEGvTIUzbpZ3x0xrp6FhK6YQq+v1eejf2YuJ+40wwSE26lL12mcGBR+xDTaMnUOB61h+3Gl0OYSBx8i2IAFvx7AsfImMTqPm1lIDGlgZWvLiGsVVNNI4ZA57msWcexq3V/Pqnd5q99t+duupxIl2SAk8ipEQo67Et61poXu98gVo1mqBfU1lVR2lVFX1hD1GiHBwPrQMcL22pg1BoFdBhZNdiPpnnOIUw4/jjj2fFio7C95sgQjhmKPP3HmGbfvsImqLZ6uNWhvrWfnWc6RVwyFGHsXJVJ689Ncfkm1IUwt4wE6F1FLvoQws1zxM+9KhDGddcz1+efSruKAHppm0dV0AmF1n+qxni0qLA5AyYBCvmdJpf3X43K5d1cuBB+/LDO74rrPHGrqcHU2fuxIuvzOGVV2ebMNQIpTHGJwhzqBQIlcAIF9dJ4iZcfJlh0Gzi9LMPFeUtMQUsAQ1N4wh1RCKRQElJQqUwOcW+s/bjobsf5iOnnsbChQtobWnlxGNP4gufvYwpLdNIiXIcnSycEPl76HkSYwoVY6LQeh1haDNwnucVHlYUDhmv72cwIrBJGgnZTMiLf3+F3937EN/+xnfp2rSJM8/8qDVeOwMWkYQJUyeKz3z2AtpnTEMmBKGTYUHnXEprS0iPSiGSmsZJtZz+2eNE/ZQaIUqwpcWYCKqNJtLSduuYrdaIJOYiDy3OPJvJxPFl59INJpMdIAp9KkpLSJW65MwApXUpSisT/PWZPzP/pdm8+syL5vWnXzfr3lhvok2Ws60DOOnsYxk3azSlzS5rB5aysX85v//Tb/jjc/fz/KtPgoJsLgCTAJG23F9sP7qrhC1NDlvjRtte6GOOOY4F8xfy2IPP2mm1jhqxU+b9UrP16buNVEvJcJf3LY72t2wTftPXY1LE8I9bvczbvBAeWkN9a1qMa25i8dyVBRpdmAvjDc5OGrT8KDXErtN24U7duVXsuvtMXnzhWS46+2Kz+HXb7mcie+K4CVVI5Dhxx5QJYeHcZeZH3/q5ueScKzE5yU233MhhH97HnpbSL6hOLFm02Xzty9/h5BPPYOeddhTG2AeKNLiuIspBJhPhhwrppAm0j3b7+eJXPkKyAfC0FdwzMLZxLEpBNpvBz1kNpigjWPJGB7MmzqJr0ybWrOvkT088zt//+neMLzj3rAvp6wr4/nW3DudVogkIoxwiPwkvdouH6r2aMPRtLZmhZN3AwACJhP16JAKM1Fx51WXinnvv5eBDDmNMwxh6+zbR0jqmsEnmdHxautDY2II0LsuXreSVBa/iVBl23GcyR510IGV1Lm6JKDCp0LYH0ErleujIQ8q4xj+MsUTcH553VQsLVAqINdZ+cMMt5nvXXs/q1atRAppbGjBuAKkQt1wRCJ/yVBkqAw1l9cheQcfsNdz389+b5/7wglmzboM579Izxdn/e7w486tHiT0P35HmaTXc/NNv8pkvnsaxpx1MqCGVTsdxmk24aB2XRvNegpFoowlMUGCsTZnWJBoaGnniiT8N61J7j4nQbGMWemtDfquPwzG8GluoyubLREk45pQj+Pw5l1BeVW4OO21f4Xo2G+qQHPFkBXZxyJgRZgI47KS9xIsvPWeefeZP3P7T2xldW2+OP+UkWqeOFQjwfVsaAJj94kLz2GN/pGv9Fha/tozK8irOO+ccGifZSYCW9e+waOEyc8X/Xs0rL89m2syZ/OCmrwnfBzfhogkwCLQxeAlIJdJ2VrEJUClNVWMSdzyCJOSCPrxECUJJjMphvBwD2S3M3HEm67o2onHYOLCWeZ2KYz96BLP2ncanT7uQKVOmEKUHOOOyE8R555xnLvj8BTz++7+aQ4/f246pVfmmfgojjvLrRgrb+OA4+fq9pYMKA+l0CRrD2Z/8mGmZ0MLY2mamNM9i3712EQkvbYJcxISJLYyfZqmOGBse5h9qVWtarO5ZaaJ0xDGnHMHHzjpdVDc6PPybp4xIhdQ3jx5axPH0jiCMcB2JdCDIGTxPxLri7xCI2You13z922Zt50aa61spHSyjx2RBG4wKiUQOISMkgpJkOSVOGhlKqssq6e7NUls9mtmvvMFL8/7BUaceZVpaWoXrwZj2Op787ZOc1H6E2GeHqeT110Id4RhVKAdJ6Qw5jfHiVULGCefIlhwdOOywQ/j1nXeyctE609xeH5OhR2bV32047/TL303mV97zG/5RC7AKnyFjJpeLutZq84cn/sCipfNNW1sbk6dNpWV6rfjjb582ConjlrNk+UKOPP5AGibVCQgQCUXgS6649kti6ZwPmxuuvo5Fry7nlWfm0p0dMBOmTGCX3WeSSCTYsqGfV19+jd6+TVSPruR7P7yGlvaxQ9JSEaxauNb84o47WLJsCSIM+d0DdzF91kRhhGU3+drHi6VTZBxTe8YgdY4wNUhFUwUf+d8D7EkuIlwvSYTEMeCkNb3Z9azqWk7P6xvoDbZw0NEHMnXGrux95I4CB0p1FfudvKdZ8PJyXn5+Pjs8uquZcew4ccCHdjNPPflnDj1m7zj/E9cWzZDCvxA6PpElIk7eSKmRKkJrhYzsklqwZLXp7cmwduV6BjcGLH11DT/87u0m7BX09uTwMw6P3fUXIxMBzZMaaNt5sig8NAU3P/R1UcglxOu0Y+MK1m5ew1GnHTb0vbEH5g07KryEiGvwwjZcCXvdgQ4s8WIE8UGy6I2FZvaL85jU0EZtooaaMaOZv2IlQigikUM5lv6ayynS6RIwHl4ihZ8NEE6AVBGlJSmWLVvM3FfnMqmlFSSs799E5Hr4a8FrolA6c/Jx7rD3Joax4exF22u24igBUrlMmT6JgV6fFUvX0Dy53rp/MTNu6B3F/xJh4f1ti4G/ayfwvwLxFh+Fjvm6GAwB517waW76zo948N6H0aFGeglyuZwpTScxRhDkJGObxrB+XSdXXPtF+1scjUxK/AgmzJggfvjLW1j9xnpz3z2/I1laRvnocv7y96dZsmQZU1t3YMaMmRx+xMFMmFU31Lqnoaujx/z4R7eRyeQYNaqaD59wMseccpgdrq1jZhggYyWK/OZqIghyg6TTgtrWSo48dX+r/uHah6RDYeUDJaxa08na9WsICenc0MH4WQ186tKTbYbaGKTKgfE49szDWbTwRzTUtDK4OYQQjjvuaL70ua/yxwf+ag4/eW9hGW5bSz8ME1AzssAv98McnkrwqzvmmiefeAaZWk9F5VgkAYcfdghrlnfzj+deoTJdTzqdZtGiRVx//VxQWSa0NXLpVy81zVNbhEFjpCAw4CmByFGIYVeuXs7hxxxeaMncSuvwbZG3FRU3NGggMtZjwMB1191AXU0tNeXVVvRXCsqryggIyUZZnBJFqCOqKqrp6epGSpfyygq6uzYjlcb1BNnBAUSoOf7oY0ReHvPoUw4Uj//2WbOsY5OZ0jIqHuVq4zcT046UdLZiJY0MMyMMAkEQhEzbYbxobh5vVizpYH+zU0zp22rRF95xxLuB/6cG/FbIb2hSCoRxaJ85QbS3TTbzXphnucR+QHlpKaEfIbWiLFnBuo4NnHv+x63ESsIhiqwKjlaQi0ISSUnD1FHioqvPIcyEOKUOp3/m6MLIH5O1CZm88fZu6uHlF18zSxYtpbKmjKlj2jn+1KOtEcYrKi9TFUURrrIPNQwCvIRCeJLZc16ipbGV407e38a98Z2NAlDSszGfgZRXQSJZQYVMUVVWwymnH1P4XhMC0o6tmb7HBLHXQbuYSWoPejYE0ANtk1pFU+MYs3z5EmDvONucz13kH+VWwYuBMJR4rhVe+/0Dz7Jm9WYGo2W0TkrzvWsvp6W5QcjI5aOfOInl8zaYb33lGlat7GdMfR077NROokRiIh90iJAagYMnbA1ZxNb34G//aJYuXcKe++xRMNx/JQQcqXsYdzgYbTdJIVk4b4FZvXo1kxqngAsqKagqr+Hll+aRDJOkqtMMRL0kSkrJ5jKUV1Sh3ASZjB1p4zgOg4MDKEcwanT1kPsXtz7uvf+ePPu3Z5lywIkFt9AAvsniCM+amZBWCDZ252HIP4h0iCc9y1DMwfTp01mydFG8j8Y6yG/pxr47vu37b8AiznXEB4fI2ub1pJsErfCUwtFu/O8SqkpqqCqr5J477mPChPGmflqFUM5QZQgVc2dLrI6M4zm2HVCpwgMSafvNy5d0mKeefoJZs2axYdNaTjzpOFFTW1Powx3OVIlL0fbEi6814broKMfC15ebGTNmUF1WTXI8worQh/hhgOek4to2EMKUKZN54x8LMQKqm9Lsf/SuQocG6QmUM9SRE0qf/Q7dk7/9fAXNo1ro6ghNTbUjpkycwvz58zFhHOsOf4Ji2OkwLFOar3bMnr3abN7SSTLt0tM9QGnpKMa3tgg76AfQMH56rbj0ykvMOZ88l5r6aj58ysk0Ta0rUEZB26YDIQsluUXzV5g/Pf0kY8Y1cPxJR4m8pM87hbfAkIyU1Mj4B1S8W5oI7r/vAcrKyhg1uprK6gpqRleRUiU4lRKZdshkcpRV1CKkQTge2g9xVAleooJcVpP1+4m0IAhDDjz4YKIgQCVd2/TtCKpqK3j2r8+yaumBZtykKoGRhEbjSIeQACe+MXqYmzsU2Uo8mcSEpmDb2ewg8xcujNU8nJGB83uA957r9Y5PMF+bjMXaEjBp4mQCHwQe0niYSJFwyqgqHU1ZogwZKbpWb+HcT5xP5+z1hsj2nav4Lem4KSHMRXZci6NGeiwRbF67jkcevo9U2mVS2wRx6sdOEzUNNUMhSZ6DHF9jFEUxK8gizIZxgsNlXed6MC6j6sfEP5dBmwjXSQzVOcM4E5yIUImISGQZP3GcLXklxYi4QjgOUgmm7NQsdtt7F4QQLH59GQzChPFtrFixkhVL1xpZID3kj3D5pntrM7sRELBkxQs0tQ1QOWYVe+47lt32bCMbZgGFNjbjj4S26ePEbT+/jVdmv8oNN93Ekjc6TGGGlJZxKYXYeJebG2+8njlzXufzn78wvn7rVQX+W8/aGg4hiCmP9mg0xnotaFg4Z6F58P7fMaq6hsqaCrr6NtIwqQFK4ZSzP0zNuFGUJGrJdKXY1BGwbM5mFsxZS92oSeQyDjnfAZVGJFKUVlez6wG7CZl0iERI6Eb4WnPoibuLRFrw0CMPFjbuQkcaCWywJN/WUITBbjxxyTidTrPf/lbJxARWeHvrzDrxOn038L6fwIg4e2oihO3gxvOSeG4aJRIkU4pkIk1ZogYXl57uPlxP4ooELh6XXXQpV914jWmZMUa4HvgR+EaTciU41s0DuP83D5l1q9ew2y6zaG5qYN68OaS9NAceeCBlFaVv7u8SEIbx/CGhUQjCUBMGAY7j4iSHjMZ10igHNnf3xBuAdTPzu7aVSbbtPLUNleRMH24ywQEH71MYhakDmwixTQu6cLJO261ELJ29zPQt74e1mOmTZ6I1zHl9DuMnj3n7mzqCcWOXz6au1ZSU+9SOqaK8opRkWuA5jl1cIlbbiGWPJs0cK2657SZzw3Xf59wLzudLl37BHHpoHNtLWDJntXns8T/w8KO/p6FpDL/41S9omtggTGgNWEhwvXdYXgL8wD4gpSKUtBztfGTw+suzaRjThKs8SkvT/M8ln7HJxsCu3LFNTWbBCyt57cXZ1NRWUFrp0t3dxdXf+QY6FxCYHDiG9p0mccgJB8bP2MS5KYObsF1Vhx55IN+7/joOOexDZuKUcQIXjHEwOhgxA1hBYfi8zOtZ5VVIFCyevcY89dSTnHjycdbTU3m2UbxU3nQDYnrxNnjT77MBa9s4ryRRZJUXcCEXZBk/cRJrOtYzMNhPKlmGMRCGkPQSSKXJZHw818PV8Ksf/YpPf/58U9daIhIpMEIS6hwYgyOT6EHD8sXLKEmkmf3iPF77++tks1lO+9hpjKqrFSjIDWZJpJNWDMBYpX/lCTRBoVneceIift69jp9NGLl0d2c44MD97eJyJYEf4XqubWiKwFUR+D6VE9PCLQ1NW0sb5Y320eVyGSvZizVeI43tlAGog5LRScI1Effc8hSnfuMgEfmRqaqoHsqSjsgOCsszj1dMFIJyXCKj6e3JAALHsULzk9umYxDkcj7pRDJfPYvje2jfcbz4/KUXmW9+42q+e+0N3Pj9W0wQBHZgnQhpbW3hoosu5PDjDylk8YWz9fW8DeKvuXEpsECUzhuohj//6c/Uja5n7dq1NDc3klemxIWB/oiG6WnR0NrOwWe2s3bxOnPxxZ8j9COygzmibESQzbGpp5tlG95gr8N2LrB7Vbw7Rr7BMYLDjz1I3HfffebzF32B4447znzy3NOFNCAT7pDnlo/VhUbJIL5IBTpVuO6rvvktEimPvffew27KOkIqMTytOIR3SR/6fXehpZJEOrAqEXFybpc9dhL9uT5KK0pw0w4BPqGJ8HUWI0P6BvqQjkdv9wADWwZZvnAlP77xp3GWCXQUoKQVI0BYF3XR4oWEOR/PSVFVUcumDd38+ObbWL96vQFIpJNobVvXhIRc4BfUq6VS6LjxHGE/azsh7HvI5LJk/CzLVnbEkwUknpskiob1NesIEi64sM+Be7LvvvsOxdKJYZPbHI2SYkiF1IPKsaVoX7Bq0Vr6lmGSMsXs1+e+hfFu9UiFPc1sjVgSBR69mz1ee2kt0lQRhVY0OB2rn5jhcb8KQUH7zFZx130/FT+4+Qd88txzOPTwQznv/HP50Y9v5uaffV8cfswhBTHD4YoseZ7wP0O+Zp0fyJnnledp0utWrackUUp/Tz+/e/B+li9dbDD2/ifLFdoBSu09GzN1lLj+tqupbS3HLY8oqUlASlNWnWIwGOTlV1+AmIyhI4MwsZa5Azjw01/fIvbYbXfuvee3fOOKG8yTf3jerHhjlcnLBOUZfkQSwoQd+ha5hWd4xIEnmCAK2XOv3RjfXh93Xbm8ef72Vng/2wnfLSjp5r0ihANVTSl22XMGL7/wBjPbp2AiyeplXUQ5TUJJkBG5IEI6Lj29mzEK/vbcCzx+38vm0NN2FkIKIhMihCJuPSabHSQbZOnr78d1XTt0O51m6dLlVI6uwvEcVEIShFaF03G9mPaWP1xEXFywTCc/9HGdBEJB66RxPPPA36io3rvAjbXF/njagoGUcmMNHNjYtYFktJYQTMu+FcJEYOJEloyTJjJvDA5M2WmMWPXXtWbyxGn8/JZfcepxJ1PZUD1sWw8xGIwWSOnEHvRQ/SKvazCxdSf+9lSOwe4ylizoY7edpRXKF8bWjguLSeM48VGoXDAwdccmMXWHJuCgoYW3VcgxfDPJK3+8E94y0RXBA795yOy5+164UrGmYyUlpQke/v1DXHjpxQgismEWz0nGzRkGHMmYCS3i5p/dBpFi5fwOM2/OPKSUvPr6q4Q6AiWIQitIUfBeZBDzNJN8+arPi9Nmf9Rc9a3vsHj+UkykmTa93bRPmUZNTS3ZbJaJkyYxfnqFyM+AWb5otbn66qtJl5RQWVnOZy89e+jIHbmXvid4nw043+xsM3qxNBZo+OxX/kd85eLvms+c/ykCX/PjG3/B6uXryQ4MkixL0ru5By0l0knQvbmfmppGfvOz/48dd2szoyeWCWtkgZ1AqGBcYz39/X2U1VTy2quzqRtdyeTJbXRt3MyW7l7qxo0iCq3sisbY+bRKFeIlGd+qXJAj4SZQjotGEwY+bTPHiVSFMr998G6u+NCF5B9ufnFKAREKQYQUcMiRh/GT793D8bXHxrrKEhHLwRod4UhhdwmrqkZJI9SMrWbTso2sXrGWdT1raJjZCOwVK8/qeFq8/R1WhieMs7qKKLJexJbuXpYv2YgUCV55eTaXXnb2Vs8jv/J0gecu8jW0ocdl8S5kVwVW90rFtSiBKvRYTxg/nlyPT0/3FpJeCiMd/vTEUxx97DGmecoEkXDsBmsZXi5+mMN1XMtBBpqnNonm9ibQcPudvzS7779rXE2IqxQFTr62shZxNW7CjFpx+y+uY8ni9WbJwkWsW7eON+bMZsvmXjJZ3wrsR5Hp6d1sR7zKDJncIJ/61HkcfuT+9om78eC3Qok+n7N+9w35A3ACS8LQaiBpbYcju46NPb7x/S/ZorsLF3zxbHPTdbcy79X5DOQUJJL0dWdJSg+pPdpbdqa+aRR967OMHlsGJQ6ekoXab2P9WBbNXUyuJ0LhMqq6nlSilJaWeuoaRmF8m7wxsRSPK1Uh96hjdRCAhJOwWlVoMrkMJYkUaCit8HjxHy+x4OVFZsqubYIQAuypGhgbl0tlM6w1DaWipCxt3pgzm0R9uxm/wxhhpO1oSnouJvARjlNgqksDo1oqWdOxhlFlY3l53ous7lnL+eFHYi5uvu4Vt+HJIXaKNmE8ZD3k7LOPEj+8/lET+P38+q6bmdJeIwqpZxhWhhriyhVcQDHstDQM+75h+D+sThlnyXWU7+O2rkdjY6NYs2K92byhi7KSckKTxU0qnvjDE3x60iTLU9fWeO2VCHRcbC/MpY5gxZLVZuWaVXz58Cvimm58+ZENLyIkERov/tNRYOcYT5xWJybOqsPkQHgw75VF5o03ZlNTM5pcLsf8ufNwHEn7tHYOP/ZDBeZZFBqUI3DcuHnk7biO75Ilv+8xsNHEC8ySOZx44dqyhR/r9EJ9a6U456KPM3XHSWQZZHP/BrwSB1/7lnEUuXhRGieXIq8SSCgLh8rxx5zIhvVddHd3U11ZhQg1SZUgl8vZ+5lgaKgioIRDGER2IJdxCtNYFJIwiFBIShIlBbZC04RGQp2js2Nt4eR0PTsi0xO2khhhUC6QhBNOP5o5C17nnrvutUICQDJWvxTKszFw3mgS0LZTpQicHOMaJjGqtAGd06yYb+N3EY+ONMYQheQL4jYpFQv7+YFtzvj5Hddyz29/yPSZNbZHF7YyyPzRNLyOlv+2+JjaqqPM3sD/2/PXcbCfz1egbXlu3oIFpqKigurqUTjCJak8UjLFc08/T+eSTjubSitMPPnBcRykUoVGfhPCkkUd5uvf/AYzZ85k5sx2oU087ZKhwAhcBAnCWAzLyRN8klhZpLQGGTJ1l4nitLM+LA45fj9x9CmHiC9eeZH4/JcvFIef8CFR2DsNqIQAoQnCOJs+jCr5XrjR77sBCwFGm5jlZEmnfi5H6A9A0vaBRiKCJDRNrhdX3XCFOObkw9FelpzoRaUijPLxcwMM9GR4+J7H2PB6zpCBh+5+yjz4m6fM4/f/1bz68gLq6hrI5XJksn0EYZb5C2azwx4zCs/SmLjnUxvQ4ErXuncRMAiP/+5Jc/P3bjGnHn+KbRnTWLcvgJPOOEr0hzlWdq62iTRjCILAiq4ZYlKXJeghYdz0MnHwUfuxYcMmHvnt0ybvKRSyuQqCKCTSdoOR42B0SzXGuFSVjkWFLm+89BrGtzRPey9FQbQdI5EkAJcgkHhuGQAzd06L9plKYLATG95E8bNZHWEY+QLEsMU4IgO+DStTCQeJQmPw/aztAVcweUqbqK2tZdqUdk467sPMbJ/BpKYJ1FeO4Vc/vpPO+WuMNHHNWUJgIBtFcUkMZs9dZL75zW+STqf53IWftSerAKkjFBoVzx/O5cI40yEsj1yFhFEG4lbLrD+AUWCUJpLhm3gCURhCIp5x5xBznHVMD37rvW7o9m17Y//760IbQIcoKQjj8SHGgJdMAFZWJ9L5pmgNCQkKPnPZx8VRJx5pPnzCyWiRxPVK6RvspuMfK3DLNLOXvUJYMmh6/R66urrJZDJUlpXiBzlCPyDUIa5UHH/y8QVyfr4rSjCM9GFgxfyV5unHn+LFF18CbGN4eaKScz/2GXPr7bcU9I1xoXViiyWNKNtwL4z1AExgEElrwNpodGRwhWL/Y3YW99x7t7njZ3cyfWqbaZ7aIAqcDGNwlN3WtTZIR9A+q42/LF1C/ZhmlrzxAuWpCoRrw+VI23g/7+ZGsYtoDPEs3DiqVaLQrWRDA5v0Em/XL5pfhe8hwjBEOQ6O59qYO7I6ZqWlBld7VJVUEGT76ehcweEfP5aONatZ+OoCaiqrSdclrb8gJVJJglyE8hTfvvoaKssq+NxnL2LSjBYRxq65Uooo9ONhcJBOOIQajAnjcMTguI7VdlYubqLEns6xkkhAiDCCOD2KStj7J2NxglwwSMJNgHHsfc7HwW/iRL87qhzvrwELbQM8EaGEKrD1onhQshG6IFVrh2rF2UPl0NxeK+66/xfmmm9+j3n/WMzmbBfpqjS9gxs55+xz2SLXEbk+fQM5jIZcLqCyspr7772PxfOXEPgO01eupW2/yXYBY9CRxkQRStkm+Kce+ZP5y5PP4soErQ2tRJEhMiGD2QH6cwNc/vn/Ndd8/2oRZTUqKdlp9x1JejZplo1yJGyQFcvbxuqKKmlHZTpgcnDLT64VX7jgG+YXP7qTr37/UruZyMiOdIk5VMoREEHF6BQ5k6O8soLK8mpWLu4Efw9wNEJAGNk5PsMXi00ixHN6cMjmNIlEviPG+p8aUXC1GfpR3twjLkfWL4eVbrf61L8OY2N2u5mIWKElxYoVK8zM6VNFuBFyfYNmrZtk1fLVlBxYSnvrVFatX82y+ctMTXcVYyaMEcKzWX/lKr5w4aVm5bIVfPvXd9E0aYwgAichyIRZPMfBOMpO0JSO1QSTxEd5iPZ9pJdAaBcjbDgXhrbcqYRAEBNOTDw8QAg7KtZJ4Ed2vKo19mEdTO+hoyvM/4Om47eHJi8+F0YGpZKYeFRRPtkQ5E8SHdjsrI4z11GIcDwWze0w13zlOhb/YyUnHHkCi5fN42PnnM5ex88SCGN1fOP4RIewfMk6872rr2fZ3A4cR7HTnm3M2GkKHStXoFxJZWUlQgie+MMT+AMh0yZMZ1xdI0k3gVKKnsE+jDT09/fSl+mjffpUTv/U6QINF577JXPI4Qdy7KlHiEjGUvF+HNuJCOMIK6hnDI6KLOEihFVzN5lLL7icT557FgeetqcIhI+jrConKFyUndsTwIM3zDYbV/awZfNKnn75YW568Doap48WrivigeouAvtvJeLRKDLOpuv8NEPI+QMkvHycq0Zwfe3tLwTTMdRWxjuU8NoWAzbGxHOciDWp7XC1eS8vMffd+QAlThqdCVBodBCyx+77Uje2AaGgP9dHV28XpVUppkxvFxUNlcx7dZ45/aMf4aQTTuXKb11eqFEbB6IhxjxogxLukKBezMe2azLmdxKHJ2pIlFjaJkjQptDpZevZEi0MCp/IRDik3yxfNOwG5d1nsY3G/f6XkeKdP59yF2roqwKrAghYneJhJQ3h2C6PtqlN4rKvfdFc/dVrWDm4gF0OmUHTlPp8JqogtRSHhUyYXC+OOvpwc+2r3ydNgt51vayZt4aNqzeycfMGnBQkSlJMndzOwjcWksCjrrIeacBJOJSWlpINclSlSxkYGKBjcScDnT4ldR5hb0Bv9xY7ZsOThNHQA9Txo7c7s8BE0s7ClZpxU0eJtrY207t5wHKjlYePVSLx8gLH8ZPacd9Wnlj3HKVeJfWlLdz/qwf5wnfOi+PRiNDYQWShDmxSR6rCzB4hJGEszO95SUANyZYV7lOAIbJ/zgjQW82PLmSih2Wnt2EFiGGFYImy3HWhmLrDFNHywjhTW1VLQ+1YXnr+Bbo2dPH0s08zZkwDO0yfgZdK4mmPzat6eOCNh0x5dSl33XsXU6dM48pvXm7Dm0JfspVo0nmTGc5gHH5SipFfVEM6d4U3L/L83/iqBfnkp0Dg4sQ1wTd1eg5/3/8xXOh/S1DgzbzRIITJ08eJX9x985B9j/iVtpSCcOy0iACOPvYg8YffPWrWdqyjzCunoWoclYkKhJEE5EimPKJsSGV5NVEQUZoqJZVK4fs+ZalyhGNwlcPGrk0kekr52U9uN3vuui+u8hg9enShqpPn9AY+uEmBQRMagSuFDQ3C0O5fGhpbGpk8td2WNzxLAMnPmTUahMmBTNC0c4kY9fdK058JqCkZy+BGn6WvdZoJUxuFTCtcIQgJSaj86SJRymVwcJB0Om1VK7VGSlXgiQtpT5pQ+HhCWC2yKD8acMhQh3jAwx6DYZss2ABBGODly0FKFbojjz3xaLFs0QrT1NQkqqqqzF2//DV77rsnC+Ys4NFHH2XXPXYnkUqycV0XESGrO9ewYN4CHnj4gbjFzcSjC4bCgPzSEG9bAnvzGvtX3574F9bzu433PQu9rYhnriFchqRiC88spugZE0eT2AfrwWVXXEp9fS25XEQyUc6Yxiaqa0ajjYMOHKor6mkcN54t/X30ZfsxQpEqKaOyvIrR1XVksgG/f/QRfnz7rTz0+O/53k3fZWPvRiZPnWzbyqIhh83OvAqICDHCOsZ+ENo5QNp29qzsXMHSlYvyHBD8KDfk2EbaMqLiZFnt2BqMglE1Y1g5fz0P//px+55969m6RiIi0H6EjmwKOZFOE2Ln+Mp46oSIIkvuF1a1wxMOCoUwDpCwBdA4yRcK8NFE+dlSQ7d3m2C9LHuO6MLQYvv8KmureO21V+gf7DNZP4Mf+Wzu6aZ+XD2hiFi6fAmbNm9EeFBZU8VApp+Zs2YyaeZEkffA3vz35Lt2+n0QsN2/k0hHFGSg7dQQ+3IpMA9sl4sg0kGhRtzYNlrstPMslixYTF19A6VlFazZsIGEl7JCeMrDhIZ0aQnruzZhlEAoSSKRoq9vgKef+zOhiBjbPBbpGrp6N9M0vpmWyY3C93VhCJw9zKxbKjCowjU5hRzR0rlrTOf6DlZt6CiEYEnlWg/QYJU7tSm4ejvsMVEEKmTU6DpSooK/Pv4Sq1/rjkXFJWQdCCVSu0id53PGxuLGyYVcvmnXZljt37IOZhQaEAod2h45W+EaSmjZ/4a8G5nUETFwngst45IicNa5Z4sf/uiHDOYyVFSVs3JNB5v7tuCbAJV0yIQZVq1bQ2l5CV1bupg4eWKBE19gWv0H4wPgQm8LNFLZ+ThREKJcr3CCgdWcVo4kMCFKKFQ+bvFADxqaW5soKS+jt7efrsFunGQK6UakEkmEiaiurqanb5DezAAZf4DKyjEgFCs7OwgIwNVo33DcicfzyIOP0zy+BQS4CYkfaVsG0tomkYylNoba2Kl3cePGgtnrzb133UttQy0HHLJP4YnImHxp+X9WVcNxgQSkGyFV6TEYaKoq6zAuXHT+Fey01wzT1NKIRDC9bRY6jKgbO5oxM5K2sy2MO98UVuLHt38pP79HxRn//NgY6dr2RpsDlMOIkxpExNAE6//7OZA3YK21JfHouNyTn8HlwDXf/7b4/LkXm7bxkxjo3sz6jevI5LKkK9JWKqjU5ce330ppVTmzWmYUeCj5Ae8jvPytvYb3uET2XmM7N2BsfGs0Kp5UP5xc4DgehtDOOC4QU7UlOSQF4ye0kEqVcOddd7PDntMoqyzBdSJ6t2xmMFdKXW0VQhn6B3vI+hn6M/2UlpaS8TM0jx/HMaceSUtLC88//wKO49Dc2JQPXvFU3PWCxAxkESnHnnihsXFvBIveWGt+dtsvWbpsITfd9B3GNtYWuurQ2iZDQwFS4biiMIpTKcUu+83kj/c8S01FLV2bN1PqVbN2VRf9AwN0rFzJ3FfmUVtjh4wvWLrAjB43ioYJ45AKHCFxIomOAqZOn8LuB+9sVUTixa6UY2coOW4s3kacDxquSmHPZYH6Vx/VWyI/9TJfDcmfwlLZe0U8e/iGW68XJxx+omke10wuzIELf/7bn2mf1s748ePZRe9CqiTJkccdZaV+3FhjbHu30HfAdm/AUghMHPSGYYAjEm9iF3lO3GsbBijhoKRE50ImzmwRNXX1pn50Pf9z1nH88jc/o7u7Dy1gMDtI78BmItOP1Em6u7upqhpNsiTJIUcezKgJNVZ1MoKViztNFERMHD8BVFxedWNh+gj+8uTzpq5+FNpA+y4zBSGsXdpjbv/pz5kzfx4333IjDRNrxPDTIdIhjuOBo9C+5VTbemQErmLifqWi8ZV6s2nhIGMrG1ne00/tqEquvOn8gk2tfGOFWbtiA08+8yhdmzeyZvkGersHSHtluCKFlPD846/xhweeMQcfdTD7HruDkMqW21x3SHYGU+gxiDcRGUfnepsJ+jahJuM6tbYTJ/L3gKjQu2sCwwOP3S86FnWYX/7yl6zuXEN5TTll1aXsfcBenHL2yQJhB5OLghcW14DidTAC25h8+6Dgfa4Dbys0ofFxhIqfx9a1Sluli4gKsihRPAdJKQ9CeOzXfzd/++vfOeCQHTngqP3FgtlzTW9vLz/7yU+Z3j6VVR2duCpJW+s0Gse10NA8lrbdJhQYU0TwoT2PMh/+8Emc94VPiIKgeQR//fNfzFOPPMWoqlGUpFOsXr+WuoYGNnZ189pLs6lvGMd5n7+Atqm1orDWtEErg5A2BSaM9SyG+AABOhCowGHFcwPmyTv+TqY3YE7nywTl/Xz9BxfT2D5aoAIwLmTh4rMvM4vfWE55qoaKklFEvoLQta6ryqKSEImQ2uZRHHncwYyf3MiY1qohUb8R5aP4g7TqjUNUtG1/lsPXop3z5MQaYTHlNrROzOqVa8x1372WGTNmcMTRR1E/rm54LQoT0zITicQwTstwFXneppd6+8N2n8Ry4jqyeJunYCfxOIXOIsdx7EwbYTnJh522h0hXejz/3Mt0LlpnpuwwTex24J5iz/32ZPW6tfg5Q+RrpNL4po+Vq5eOeOAP3/+4KSkrZdy4hpFN7S7sfdC+wvd9JC6DvQETx0/BdV3S6SRnnf0/3HDrN0TbNKsIUjgolIhrx3Egl1eCKLyEbYhIQMteJWLchCrchKauuh6TcbntxjvjUMIywkjABZdcSMvERvoHuvGzm/FUgMFHCPBkChEkEINp1s3v5s4f/JbLP/01/vK710xeGcPEsjfZTDBEzvIlwrjvmrIE2Jpw/mUF6W3jhIjruSLeUBpaxorrb7lBfOK8s0R9Y90QRTt2B4QwBePdRqr2Bx7bvQFb5OtHb+EmventbkUFVHDqR07gpVfe4Me3/bLwtA/80IfoWLMWE0lcJ0U2myWTy9CxtsMaRgiLXu8wf3zsT0yYPJFjPnKoyJd5dBTExwW0tLQghGBcUzNrVq/DSbhc+KXzxCEn7F8oG5oRq2yIWVGYgzdc8SL/xlQIHkzeuYFA9VJZWUmJLGPl3PW89PhSg7F96n4OWmc1iC9deQktbWPY0L2GnBlEJRXGsdI/BAIZuKRMOVGvwPFL+ekP7uSr519vlr7WaYS0lNCka0908nKywTurbryrj/jtXsO/XuBM/Ru/dzvGdm7AcqsXb9pyhzpphn86/v74k83Tx4gbf3g9i5Ys48Jzv2IWzllrmie1iLq6MWSzPr1b+unrzdCzpdd2qsR/5zvX/JClK1dw/uc+U5CBQUZIDxYuXWAuuvA8s6l7E1k/x69/cxePP/0EqbIEOBBGEXgQCU2hrgpx2WNEvtca+FY9uFGcBR9/cJ0Y216O4xqqS2pJDJby+N1/Ze3sQSM0eGlbJ2/ccYy46CsXMba9iUVrV7AxO4AvBdKVdtxKIokONK5KQegS5TzmvraCyz73Vc49/SKz4vVOs3n5AH9/aqF59pHXTZ6T/t49S/t6U4/FPzPit/i2t8V2briFt7F9x8C8jfL9Vl97u6/nvycuaS6bt8mcf9HFtE4czwXnf5qUo7jy85dTP2o0lZUVVNdVkaxMsOsee3P/PY8xd+EiTv/4CRx/yoeEiQClQWlCIubPnW1WLe3kTw8+Q8ei1QjpUTGqnP/5zEfZ84DdhVJu3CFsW+ZFfuC5CGMeuDNsuEi+YqMLp0xEYMe89UjYpLjxK3cZ3Z9g7dr19Ec9jJlRxZU/OldEEmQCe2rGKjmP3P0Xc+13fkx9ZSNlOCTw8DOWK21kREiEdiV92W5yehMqoRlbP4p99j6AV15dRCbo59Z7rxJIOzrkvTSGf/Z43xpvV/fdKgZ+p3WxnWA7P4HfAcMfzlZbeZ5MbvLJIwWtM0aJm2+9gTfeeIPvf+9HhL7LPvvtw9oNnWzYuIbsQJZ5r3Xw0H1/4tXXXubb3/0qx59k1RisGqPGFo4USrkcfviR4qyzzmL33XfngAMOYHRtDd29mxAqP2zTamAVEixSF2qrw4MCYaCgKFDQgXbtRacU1MLYlhoSpZqGsbUIbVg0bykbloVGuRCg0SokIAMeHPXRfcWPfvZVqut9+sMNDEQ9yBJDlMgRuFlCJ0dvpgflOkjjMNA1wIJXlvCbn92H8lOUJUfFoozbvnzMVq+3eoT/no3Jt3nlf6Ee+drO8Z9jwIWn//ajUt/8Ixoh4zGljp3z2jKpRvzm7l+wZPFCrvrGNznnS2eLcU0tbOrq4emnnmPj2i5MaLju+m8zvr1WDP/bQjgIFHf86m5z1ic+xdLFKwxa4EhFLjtIEPhMmjRphCsvzJA7bwpaVPHvG7HGRr4fSdzJHndaHXf6YfhyAFxDeXklnklxyQWXsXzBRuMOS+CFkZ3C0L77JPGFr5xLRUOSfrbQ63fhy0EGgz56M1tIpFx6+zaTzQ2CjnCkpLe7ny1dg2T6Ql54Zp5Ncm3nDtz2jv8cA4a3NuJ33GUjpGNLTb7JIl3NuKYKsfc+01m+fC6fOOV8s2WLT29fREVFDaMqyzjxhMNobR87Uk41hGULlplTTjzT3H7rHbikmf/6fBzt2HpqYBjs7WPKpMkirxwjh12qlXAysZAtIw0j/oTBkG8fErF6Rw6gBLxWxPS9ZiCSksqKUVSl6qHH5RfX/QLhg4qzxo7rEsReR8u0ieLW+24Uux26Cys3LSMgSzIlcZWhr7eLIBwk4/egHZ9sNIhwBNkBHxEk+OuTL7/9sflBwJuO9pGb+tab5faK/5wYuPCORiaBhr5vWJKL4f2YYEdl21qxMBqJC5HkiouvNI/98c8QKk4/6TSWLlmEn+tn9z134eU5rzC2eQxlZWVEUcSC+fOZO28BFTW1lsvsKRrHjOW8j32aR37/B7p7tjB11hTOOP9jwk6sd/ICkPb0lRAR2h5ixFBMnL9IEcZSscqe2nFtOJDWxXYjIAu/vvoZs3HZFvyBgBVrFpFz1/LpL5zJ7sfsVmivMxIinW/yt2H3olfXmWuuvIZN6zfiigT9fTkGsgMgB9HGR2kHk3NJO+PYYYedCdjC1757KVVTpMhTL/PXOjL1MDyS/+ePbtjjeY/WxZu/vL03Nmz/BvyW+PflTofrE4mh5liLkEITxKfO/KTZa6+96BscYNOmTfRt6WHFig4ymQE8z8NJJEml0ySSikQiQUtTMy0tLbS0tNDU2sSY8fbkjkJt+b7DCAUjNxW5VQZnK0MwNjud73iSgOiH3Gr4wdd+ZapkDSuWL2ZTtpOGKTWc/7/nMCo/wNyFMG5iMEbgCNu9hIZvX/kD88Sjf0L7iv6+QRwXAj+HKzQydPAHFPvscSDJRBnNkxo491sn2I0hn5B2te0n0RIlQcabEmYYSb1g5Pk5xkX8X/EfasD/d7xVkjLI+bjuENd6Q8cG88ILL+Fnc/Rs7mHdunXMnj0bx5FUV1eTDXwmTGpltz12Zf8PHTC0yRcszcqxFCYmbuP15rXwHA1kYOEzm81Dv3iUNEmWrVxIT9BN/eQqvnn7lwUOVqRNmkIGXEcRSrnWrdewfOFac8VlX2fl0k4G+wdIJRIM9vXiySRKu5R41ew4fU8C7bP7oVM57fyj7LtwwSiDbwIcaWWJ3smAt/cT8P1G0YC3wtDdGCZ5kj+NLXsQFKxassrMnz+f7GCOdevWUVtbiyYil8ux+567MX5y68iyc/63C4Ehwpi8JMs2LmBbvyKKKYfKWJf4zmv+YNYt2oTfbdiyZQubwrXUTynn6p9dLvID1Xw/i5IxrTQwBVkUo+0kmGULO83X/vdrLHpjAQoPox3CQBL6ML5+PJHIIkv7uehLn+WgY/YTebXGMPJxHI8wMjhqZEN9fpjXv18eKuKtUDTgrbC1AUehbXMzEQhtbJN4XE8tuI0Bli3hiZF0ygKXL27pEUMsIUG+lW5bunniHSXUoGzDhhFA1v6pO65+zGxZ5tO3sY/13avZEq3luz//CvXTK600pRtbvZGghW3JTLojf72Ba6641tx9x/0Y7SJFgiCIqKkop2FcNdUNadZu3MDUqTvzyXM+TfOEKiG8YZf4JhXG4on7bqJ4N98pkypjSVEFutDqx5B4gMSOCE2KIfc4Fgk3ymocm7gepDGEOiKK883/0gTsfwqNH2TtRhJZQXQdGUTCeqyHffRQqlrKSFQkaB4zgXJRx8WfuJLVr242IIaGiQE4omC8hcFqIgKlufyqL4rTzzodN+0QRhlKywUNkyu4+odXcvPtN4qPfPxUevp7ufjii1m2eK3J6+HpIPfBzVL/h6BowO+AvKJjLpdDOgKtzbAONavZHGodGy62Ad4R5PycFa+LDdWeugIRiwpEWJnZbYEBG5ujh3S4hGBw0Ee7UDdJiGM/foCobE7jpCSNdU1UOvV88dyvsGZBt7GZbkVkIgITD+CL4n0lyoHURJEPCnyybMl24ZZGHHvyIXz1W5cyflqzICE46fQPi3PPO4uSkjTnfvJCVizcZMhqpBuLguWVG4cvtw9yCWo7QtGFfptgrMDUIs+MEm/ODsc/ZxhKSgnswC4pJEEYxF01FH7H1tiWJI5B4+PjIFCRgUCAkwAJgY7FxrMQbIR7f/BHs6VzAD8bsbhjAeUTXD77tXNomFotwrhhX8b3Q4hY7jcf1Jo4Jl62wugwx8QJzUJ6Xqx1bWx3l4FXn59rfvqje2mfMpkLLjvdtjRKm2k2uCMF8fLssuIZsk0o3r13gBhmuoXSv4jn3wobx2qjEUpafS7iWbzx4C2r8SiGKVfkB6YRCxFsGxQeEcI2FiTcQljsOiCwEyFS9XDCJw4XYyfX4HjQMKaR7o4Brv/aj5BRbLyFUTFgdGjbjYS0OTJjN4OWCU1i0rQJQiaVNXCpUK5DGNkf3HH3aWJ880R+d9+D8a72L7Di/svPj21F0YD/DVhJb41B21MH28OqhGU0O1IVyFnD/y3y2sHDPuZ/ZtuuR6KQsRE7GCFtbO4ARse6WiFaGMomwoEn7UHNxDRllQkaqsezYXEfnz3jq0b5NnNtggBESKhDDJIIabPKsdCe1cVyMLhW+za+fGfYvF3HceJJFFAYS1rEe4biHd4GfBAOj2G65UOth2KInxmFoVX3kFDTlhTHnXE41Y3l1NTUsPOU3diwYAuP/+ofxvb4Wg0s1/Fi2ZxY3NFOeyWvORcayEXhiPbkfEfXkiULmLHj9GEElXcolRXrSNuEogG/DfL6wUM6wm/T3QJv5t3+O6935VqHripvdHmRAKWSCBybDQ815Y2OOPmso8WoxlKk0OzVdiDP3P13Nr3RZ8P+yCH0jU2+G/u7QiAyAYYAV2iEiVDKKcyAy9NBly3YYDrXLOeEk44gP+fXEjhs+LCt+llFvBlFA94GfJAWY34MKOQbI+Lh3FFkjUkbRFJCEtJj4diPfohxbaNwpKa2vI7rr7qV/iXaEIAjXUwsoW1iPWkVd1oBdkYVEaGfsxYeACF879rv4yUE9Q3VtiZuYo0yI+OhJsNi4Q/SzduOUcxCb+coJNHzxivyp7AujLHND4QLMxFOMtaOzQASlj21zvzu7j/iOlUM6hwnnnE0k/ZKW8XNYZNVosjO+gkjjevEf1jLQo7qI8efZ0rLy/jwqYdz2PEHicgPUd6QptfwYWhDKGahtxVFA97OMdQLoUd8TscyfkLHLLD4MQe+wU3EVhUBPmRWwAO//otZvmgNRoU0jK/itLOPEKlxYsi+HAgjGweH2QgnHp3aMXelueH6m5kweRqd6zr4zk1XDiXcRyg/xtdXoFK+O9P5/ttRNOCt8U63419y/f71XtNtXsD5UJMQnZfnARt7DpNlNECgI1wpyOayJBMeJi5xmQyseGWTufu2+0gGZSjtoDw45tTDaN6rUlDK0KQDI1n2WodZPnc1jz36GGvWrqKmvpqJU9u48PJPChQEJsJ1FL5v8BIxibwgGUTRgN9FFA14a2yzAf97qojvlgFHMX9R5jt89BCn2cg8rTmv5SziWUeCCAcHgRPAshdWmx9d9TPK5GiqK0aTNRnqJpZz5GkHsWlgLctWLOb++x5izYoNVJXUsXnzZo4+9ggOOeIgJs1oEiQpjNbN5SDhMSwjXjTg9wJFA/4PwcheYt5CwCCP4aQKWZiUmHIc8GH5nNXmq5dezWBXyISmNvxchjXrVpLxe3BLBK3t4xnb2khrWyvHnXKEKPyNf6IQmR9nM/ICi3g3UDTg/3IUpnmaEImCSLDo9ZXmykuuomdtH1WJUbhC0dW1AZmOePiVewQRUFYIZ4t4H1H0X/7LEQaBrSMLaaciKJi8Q7M48+On0Te4hd6Bbvr6+xnb0ES6pJKXn1psSL7fV11EHkUD/i+H67rkcjm00UNTIEJ4fe4rzJjVztjmMXT1dtPV00vDuAksW95pf9CANnob/nIR7waKBvxfDhNpEokEMp4xFQQBeGBkjtkLX+Uj/3MaE6dNJBP6ZMKAxcuWF5JRomjA7zuKMfB/OXQ4pM0VRCGustnil55/2dz6/Z+wfMF68D2kSVJSVkqiQvLpz57JwUfvJqwIV/EMeD+x3c8HLmLbIGJVkCgKcJQiiHxc5bHLnjuLzzlp8/ADT7Bq2QYGerJUjarBZ5Ap7ZOsakcUTw4s4n1D8QT+b0fcsaRcOWx0rkBqkSdVg4ZFr642CxYvYnL7BCbPahJvNze7iP+3KBrwfzsKZGpdEN60AveM1KzN41+YDFjE/zsUXegitppaYMkdUgxr5wVGjqkpLpsPCopPooh/DgEQgggY0T1kikvng4BiBFME8E+423ld64IvHX8sus4fCBS30f92bOU+53d0McKiBXapjNCVtI0L7/f1/5ejaMD/1RiuGLnVUhhhmVvLCMl3Sw2oiG1E0YD/y/GmYW7Dm/ALXUQjIy1TPHY/MCjGwEWMxJtmGY3ESIMvUinfbxTrwP/1KA4d255RdKH/61E03O0ZxadXRBHbMYoGXEQR2zGKBlxEEdsxigZcRBHbMYoGXEQR2zGKBlxEEdsxigZcRBHbMYoGXEQR2zGKBlxEEdsxigZcRBHbMYoGXEQR2zGKBlxEEdsxigZcRBHbMYoGXEQR2zGKBlxEEdsxigZcRBHbMYoGXEQR2zGKBlxEEdsxigZcRBHbMYoGXEQR2zGKBlxEEdsxigZcRBHbMYoGXEQR2zGKBlxEEdsxigZcRBHbMYoGXEQR2zGKBlxEEdsxigZcRBHbMYoGXEQR2zGKBlxEEdsx/n+voV37wVCS7AAAACV0RVh0ZGF0ZTpjcmVhdGUAMjAxOC0wOC0wOFQwOTo0OTowNSswMjowMIrgTokAAAAldEVYdGRhdGU6bW9kaWZ5ADIwMTMtMDMtMjZUMTQ6Mjc6MjcrMDE6MDDOn0J3AAAAAElFTkSuQmCC</data>
            <data key="stringdb::enhancedLabel Passthrough">label: attribute="display name" labelsize=12 labelAlignment=left outline=true outlineColor=white outlineTransparency=95 outlineWidth=10 background=false color=black dropShadow=false</data>
            <data key="compartment::cytoskeleton">1.646344</data>
            <data key="compartment::cytosol">5.0</data>
            <data key="compartment::endoplasmic reticulum">1.996978</data>
            <data key="compartment::endosome">2.457264</data>
            <data key="compartment::extracellular">2.348035</data>
            <data key="compartment::golgi apparatus">1.325554</data>
            <data key="compartment::lysosome">2.311022</data>
            <data key="compartment::mitochondrion">4.555472</data>
            <data key="compartment::nucleus">5.0</data>
            <data key="compartment::peroxisome">1.101822</data>
            <data key="compartment::plasma membrane">2.288661</data>
            <data key="stringdb::structures">[3RN2, 3RN5, 3VD8, 4O7Q, 6MB2]</data>
            <data key="target::development level">Tbio</data>
            <data key="target::family"/>
            <data key="tissue::adrenal gland">1.537086</data>
            <data key="tissue::blood">2.935855</data>
            <data key="tissue::bone">1.719745</data>
            <data key="tissue::bone marrow">2.418066</data>
            <data key="tissue::eye">1.619532</data>
            <data key="tissue::gall bladder">1.090909</data>
            <data key="tissue::heart">2.627576</data>
            <data key="tissue::intestine">2.69532</data>
            <data key="tissue::kidney">2.631819</data>
            <data key="tissue::liver">2.671751</data>
            <data key="tissue::lung">2.434097</data>
            <data key="tissue::muscle">2.400115</data>
            <data key="tissue::nervous system">4.542312</data>
            <data key="tissue::pancreas">2.077913</data>
            <data key="tissue::saliva">1.749198</data>
            <data key="tissue::skin">2.305906</data>
            <data key="tissue::spleen">4.633732</data>
            <data key="tissue::stomach">1.959526</data>
            <data key="tissue::thyroid gland">1.623468</data>
            <data key="tissue::urine">1.090909</data>
            <data key="name">9606.ENSP00000357112</data>
            <data key="selected">false</data>
        </node>
        <node id="13802">
            <data key="SUID">13802</data>
            <data key="shared name">9606.ENSP00000483491</data>
            <data key="stringdb::canonical name">Q15070</data>
            <data key="display name">OXA1L</data>
            <data key="stringdb::database identifier">9606.ENSP00000483491</data>
            <data key="stringdb::description">Mitochondrial inner membrane protein OXA1L; Required for the insertion of integral membrane proteins into the mitochondrial inner membrane. Essential for the activity and assembly of cytochrome oxidase. Required for the correct biogenesis of ATP synthase and complex I in mitochondria; Belongs to the OXA1/ALB3/YidC family.</data>
            <data key="@id">stringdb:9606.ENSP00000483491</data>
            <data key="stringdb::namespace">stringdb</data>
            <data key="stringdb::node type">protein</data>
            <data key="query term">9606.ENSP00000483491</data>
            <data key="stringdb::sequence">MVTWLYRFLPTSNMAAKLRSLLPPDLRLQFWLHARLQKCFLSRGCGSYCAGAKASPLPGKMAMGLMCGRRELLRLLQSGRRVHSVAGPSQWLGKPLTTRLLFPAAPCCCRPHYLFLAASGPRSLSTSAISFAEVQVQAPPVVAATPSPTAVPEVASGETADVVQTAAEQSFAELGLGSYTPVGLIQNLLEFMHVDLGLPWWGAIAACTVFARCLIFPLIVTGQREAARIHNHLPEIQKFSSRIREAKLAGDHIEYYKASSEMALYQKKHGIKLYKPLILPVTQAPIFISFFIALREMANLPVPSLQTGGLWWFQDLTVSDPIYILPLAVTATMWAVLELGAETGVQSSDLQWMRNVIRMMPLITLPITMHFPTAVFMYWLSSNLFSLVQVSCLRIPAVRTVLKIPQRVVHDLDKLPPREGFLESFKKGWKNAEMTRQLREREQRMRNQLELAARGPLRQTFTHNPLLQPGKDNPPNIPSSSSKPKSKYPWHDTLG</data>
            <data key="stringdb::species">Homo sapiens</data>
            <data key="stringdb::STRING style">string:data:image/png;base64,iVBORw0KGgoAAAANSUhEUgAAAPAAAADwCAYAAAA+VemSAAAABGdBTUEAALGPC/xhBQAAAAFzUkdCAK7OHOkAAAAgY0hSTQAAeiYAAICEAAD6AAAAgOgAAHUwAADqYAAAOpgAABdwnLpRPAAAAAZiS0dEAP8A/wD/oL2nkwAAAAlwSFlzAAAOxAAADsQBlSsOGwAANMpJREFUeNrt3Xl8nGW9///Xdd+zZpkmTZc0yzTdN5pAW1ugJZACVVCKCilU3NCjcKBV1IgJ6lG/KgmeinpajsuPA+oRCy0oAoIFbaBAaaF0CbSlezpZumeZzH4v1++POxQ5QO0yaZLmevKYR4BOpvekfc/n2m8hpURRlP5J6+0LUBTl9KkAK0o/pgKsKP2YCrCi9GOu3r4ApW9Z9sxuqXu8ZPp8mJZJMpXCNiUgAIG0TeZPH0pweLbo7WtVQKhR6P4h3NUla//8Ens8QynPD4BpgKZzIGbx37sPs+aTF4DuYpBPI5iXccJwhQ51yI64DQh2NR/mhqfeItvW0TQ/beE26DhE9fQRLLymHJAgTZAWyx/7K3Uv7oS8UciHFqsA9wEqwP1Ew1u7ZdnTO9n/6QsJDht8PDzhrohsPNjGrgOdfPXxdVw8ZjSXjhuBcHmQCECCDUJKNAFYJvXbm1nRfAS9/SBjBp/HkY422o8dBpcfUjGwLRA2YIJlgBGn+rJxLLz2UrCTICWlUyerAPcBKsD9RKilVVY9u50VN19+UsFp2HFUIgQ79x2l8n/fojLoZ+4FxZjJMJhhMI4x/yPlBIsLVBD7MdUH7ieChQWifOSRE37a1q9vktv2xRDC4vbHXmfFzRcwYfQwttx1ATkBN8GiESqs5xhVgfuIcDwpG490INxupNDI8XsJDvK/01ROGLL2uc0U5mazaM5EEY6kZGNLhF2Nx7j+we3cMNJDeelQJo10UTGnTAV1gFAB7gPqX39DPrvnIEsORynOGUzc7WVubjazc31MGpJDxajBouZvDfKeI3GuD1lcOnYoLQeO8JNnN7HpZzcgrTg52RrB4kIV3AFGBbiXrXzm73LB02uhIIg7kEteIAfh8ZLh8SI0jSNxm4htIeIx7tQyGSHizL9iPMGiYSqsiuoDny3LfrdVIjwgNGdKFQnmLhavehLyi0EInH8cApAWvP3xWpWr8a0rxhMIqPlX5R0qwGnSsLVVIvyULXoBjz+LiVk2180pIi/H7Uy9WF1gR52vOPOqaxo2gaY5DyEQQoBwFkwIAYYluSbgZY47yq1XzlHBVd5DBfgMhZqOyCdW7eSOB7fy8Ldms2XpxSATIOOUjCw4ccX8rSVX/n29E+Du0ApACugwTBJ7d3L3lz5OcHCmCq/yvlSAz0Co6aAc+YlHwYqwetnnqZidf9JBC3d1yZbDR0DXupvVGlJKLvG7mJOfzRTZQUXlTSq4ygmpAJ+mZb98WK5Zuwe3zOSh7119SuEFaAw1Uff8OhheCNImw7b47flBZk0YRTBvkAquclJUgE/T4p/8FfRMln7zE1R+vPT0Audygz8DLTOT4rIyvCMKVHiVU6ICfLqsFHiHMf+jHzq97xeasyFh2kxcQ4YTtSzu3NZMjluX5UWDVYiVk6ICfJqqPzuTusc7GPOlJrL0Vrm4wkvlVcOQ0nDmf9AASel5HzBfq+tw5ccgJw+P0NCAsGGwYP1bLOsqltdPKlYhVv4lFeDTtHDB1dQ99QQWEreA5xskK17YRzgaxjajHEvGMI0wS7+UJ8HFlCmTqbik5J1QCg1cbjRNwy0ESImUEsM0+czGXeT5PLJi1HAVYuWE1IkcZ0K4kNIiakkMW5LhdSGFG6/Lg1taCCvB4p+tZfE9TzD3c0toeKPx+LK3nEw/lbqJLgRu4SzYkFJi2TaWkeLy1RtYuS2klskpJ6QCfJpKSoqp/sQEsC1SUpIwJF6vjkQghI5LcyE0Fwi3U209I1j+58PHvz9YWCCWfOIK7N3bmJqZgd1dgS1pY0sbGYuwYPW63n6bSh+nAnyaAoEsUTgsBVYMC5uoYePSNVyajhQ6Ht2FpnnAnYPImAhDrqLu6ei7XiM4Yrgwv3mz+PvcSaI6vIfv2keo9Sf5eX4m1fmDILSX+17fraqw8oFUH/gMzP/oLBY/8DQy9wLiphsQeD06qaSGW3ehCRfjh13AnrgfS9og9A98rUWfvuFd/d1wV0TS2sia1oNcM3qYDOYGVH9YeQ9Vgc9AsLhQyFe/JFZ/J5vPXGQTDh9EFyaGBVL68biDJEQeWS6/s8ZZuAg1d55cRfV4EVOncUXRMFR4lQ+ithOmSTgckY37jzLn5g1kewaB24eBlwy3hy4D2i0baadY+nk/i7584g339c2H5ItHw0zyeZiV4yeYr7YOKu9PNaHTRmf5ygaMlATdwusTGKZESnAd36SggfjgH3mos0te8dxaFg7N5QeXzlShVf4lFeA0qf3Jo9St7MDjGYpp2/iRCCQSiS40NAQ2Anj/fnCovVNWvbKFR2dNpSQnu7ffjtJPqACfoXA4Imt/8hB1/7sLPAXY0sK0LJA2mpDYUqJr4NMEiz88mCnjk+95jVDrAVm1ei1Lrr6c4OAcVXmVk6YCfIYaG5upe2AduHJAmk6ApYW0JLrmBNglYPE8H9VfGUkg2/WegD6x4XXK8wIqvMopUwE+YxLs7vXPMoWUJqZtYUsbDcmccSaXTA9z+y0V7xvOhm3b5eL1G5A//r4Kr3LKVIDP2Du3HkGaSGlhSZtwPMavvxNk5vRcgsV5HxjOkuIiqs+bTH3LQVlReGp7ihVFzQOfoZycAJUVxU6IbWdlll+arPn9ZcybO/KE4QUIZGeLeSVB5j6zipWNau2zcmrUPHAaLLvvD3Lx3WtAzyIv76MEfJl43R6uu8LFiOESiZspE7OouDT4gWFu2L1bLt+zj6Ixo5lfWEix36eqsfIvqSZ0WtigD4JBH0G4hqC7BG2xOH/4a4SOaAddqXbsaDNYHbL6i6UsvGEupaXvPoS9dOxYUTp2LKFDh+VfNm3iUHZAPnDoMM9cMBXh1il9qR5G5LPUn82iiVNVuBVABThNbHANB30QdneDRgiBREPXNITQnQUcMkXdr/5G3XKB3Pvp932l4PBhYtHwYYSjUWmGj3FzaDc5WZkEhg2lC1hz7Ajz29tkMFed2qGoPnBaTJkyEfRMkDamBClBExpSClyajkZ3gIUOGfNADP7A1wrH47LhYIsseO1FHvYIxuUNZpDXg9fnQwArU0k6ksmTvzjlnKYqcBpUXHahILVK4k9hSw9SCjQhkFKgaxqa0EAfgqaPx3YNBy36ga9Vu+Y5fpOMYOQMIQWYto1L13HjVHVcLucoWkVBVeC0kfu/J1YvzWXxfA+JVAxdE9hSoAkdUm5KcsvI8RcjcIHwseyXr75r9DAci8qaJ1bKumMHadcEUhoY0sawLVyawKM5HwrOOdKq9aw4VAVOo4pLp4jpF8Tkjdd1sXN3B1+sacUtfPhdQzFMiSacex9JBOB71/fW/mkFdQdCMGI40raRUmJKiWHbaIjjB9+h6913clAUVYHTLhDIEDk5Op/96qsM0jVy/T7curt7UwNOFbW0d23uX/bIH2Xd+rVgWWDZYDsdadOWJC0LTYBt2xAOs7pkPKWDh6gSrACqAqfdsvv+JNe81IUtvFg2COTxTQ2aePsTU/D2v4UOtMo1DVuc0Fo22DZIG2k732NJycG2dh4LjoGcfEqHF6jwKsepAKdJOByRtXW/o+7XIfDk43YPc3YlCRtdONXUrYMuQEi9++xo6GjvYOWenZCbA5YJtgW2TY6R4suDM7lSz6Bi4gQntIHc3n6bSh+jApwmjY3N1N33OrhyAQspbUzbBinRNJCWBAE+XeP3dcOZ+aG3+8DSqbq2DWZ3EzqeYPXsKykJ5BLIyFAVV/lAKsDpJO3jmxpsaWHaTpB1TWKkbL5U6eeKCh8Vl72zaSEnMIjK4GhWdhwFy2bp2EnMn1RGMH+ECq7yL6kAp40ErO4Qm0hsLNt2+r6Y3Hr9Mb71jQsIBDzvCmawqEiUn3+BXLn2eVZcdQ2Vcy5TwVVOmgpw2vzztkIDKS1MO8XXv5zFNdeMIVh8gpFj24bcQdwgO5gQaZNYFqWDhr7v88OphGyMtlOaqyq0ogKcRhIwcaqwCdYRvCKAEIN58smDSHlMQopFt7/PRgQpoaQImZ3JR5reoFBo/FvXMWkmk8hEEhIJiERxjRjMfjNOXewIq4eVyYrgeBXiAU5tJ0yjZfc9JBffVQ/uiQwPXInbZWMYCTL9KTrCHXTGO7CsEMg41bdPYeGNFZSWFoj6da/IuXu3wIRRBHxeJng86JbN7q4uwtEog9oOM33aZI4aBm8kEyQNg6W+QhZNmqUCPMCphRxpJcEVRLgvwrJxFmBIAVLDrevOskrhA5mg7merKLtkDQAVF17kBLH7PksR28ar63hiXWgei6xRIxASfJqGW+CsxHKp7CoqwGkmwH8xUvNi2hK6NzTYUuByuXBpbsADuEAbDmLQ8e+s9mZBMoUhJWHbpuPYIQ4nw5i2SdSyMCwLn6aRITQ0TbD40B4aDreo5tMApwKcVibYcdBtLBuQAiEEti3QdQ1de3tboQfNcwkIH/XPN0uAmqs/SXVSwxbQ2dzEW417MA0T27ZJ2TZJy8ItNPyie1ODW+1KUlSA02rR7Z8TS7+donJ2G4aVwLZB1zRMW6BrOi5NJ9cbYGj2VQitCEQWW7d2ARDwZ4jay+cL+esHiGx8lWTKBNNCWjZJ2yZmmmhApqbhEQLh0thx7EBvv2Wll6kAp9mi268TS+4pZf2q0XxmQYhkch+2ZSKEhpAaQo5E2H40BCBYs6aDUKjjnaawbYBhOhsbbBtp21i2JGGZSCnpTKWwQgfYPHY2E7LzevvtKr1MjUKfBaHQMfnqq+3cctsOkqnB6LobQ9NIWCCJs+X5CZSWDhHLlv9OLl79F8jPg+JiyA3AoGx0r5vrcoZwSeYQFo1V90xS3qHmgXtYKNQpq6rq2bgpi5xAJofbJLJ7Z5IQIKWOszsJMCyn8qZMMA2wLIYCtB7hP2dcQzAzV4VXeRcV4B4SDkdkbe1f+MkvwmR6cxk6xEbXJS5dYpo2mq2jI7BxcfyGZ7btbGZIGc7OpEiMR2ZdRcW8ySq4yvtSfeAeUlv7MHU/24mUYFkWlmWjaRK37tyxUAinClffOpiSkiwA5l/5ESfAhgmJBCumzKFilAqv8sFUBU4zp/L+lrp7t4PIQeLsSjJNC7w2brcNSacZ/c3bAvzw/40+HtBgYZHANCU52Sy9+AoqL6pQ4VVOSAW4R9jOQ1ogLGdroelsLXS5nB7v7V/W+GZV8L3fKgSMC7JmiIXn4EY5zhWgYshYFWTlfakAp1kgkCUKC/Mk0gZhAga2tDBMi0QyxZzZWVx8cRe333bR+4ayes4V1OV5+EsqylvhfYz3ZbFo4zo53z+UhUMmOZv+Jc5X0yJncC7BnGEq4AOUCnCPkBzfnSQtJE4fuL19L7V3X0IwOOgDA7fwmk9Qt+1v2FIjadsgwOtx89O2/dQ174COCHTFyBw1FKJxrpYZLLngkzJYVKRCPACpQaweIXGa0c72Qik7+POjkwl3fEWcKLyAM42USGFLm4S0kYBH09A00DSbmZNGcOOHP8Tw/DySxcNYGZB0uI3efsNKL1EB7hHdfWBcuISHwVlj2L7dQygU+ZerZkqGFlCdU4S0JUnZfTJlNIJtxvD7JNkeD+63l1O+vTNJU8V3oFIB7hE2EEBwFR7XJWjaCJYsOcwnP7mLhoYOGQ6bHxjkQFaWmOcrQDa2EusMU1//D3YdbsGyDNA1UrblHAuvac5yTHWnhgFNBbhH2GAPB5kDCKTt/N9wOMK1127jnnt2sHZt1weGuOLC2WLF0FK63thOp9tFp20jpXN0tHPSJXiFhi5wqq/K74ClAtwDFi36oqj+5kQyvAZ+n45tCwzDJJmMkkp18etfH+Tqq7fi8bz8viEOHWyRC+ofgnii+8hZ504NtpSkug/K82kauhBOE1pV4AFLjUL3kJqaD7NwYQxnA78FGN0PcJZO+nAGu94t1Nosq351D8RjkOlzzsvqfkgpMbsDrGPjBbrauyCuBrEGKhXgHhIIZIjS0oxT/r6Ork5WNr0Fg7LedZ8kuneNhY60ca02lIuOunhw3BUEz1PTRwOZCnBfY0tIms7X7js7ICUkUvxhZDkTfEMpyRlO4LyACq6iAtznSPnOLVZMG+IpqgumUDvvZhVY5T3UIFYfU1I8kuqL5jkBThpUe0uomVPZ25el9FEqwH1MIDsgCofkO5U4N4NPLahkv3Gsty9L6aNUE7ovsiUUDYaLxvHxpr8y3pPB9dGRMhGPI5NW90YGCQkD2uIQMyCYzfzJ5QQDw1VTewBRAe6DpoweD52vgkun07YQLp2/JPbyetthDkfiWNEEsjMGbRFoj8B5I4Bcyo1pBBne25evnEWqCd0HVVxyqUDTwLRISEmnkcLvcpPlcoEuEC7dWULpccG0IN6iweB1sTz0cm9funKWqQD3UdXDzoN4iqRtc8RMoesecj1edF1D6M4GBm14JuUlRUzJzUFzadQl9/b2ZStnmQpwH1Vzzc1Uu4uxbEnYtjClTbbbg0vTQNfwZHgoHJ7DiEE55Lm8+IQGHp365k3qnOABRAW4jwr4s0TtnM+K/zJLKE94OBZPkOH2kenSEdLGNchDUheEkwly3T4G6zq6S2drvKW3L105i1SA+7hFM64VS0Z+jJ8Pm8u0vRapfYfRYnGkZRO3bDpSCVxCY5jLg0cTrIk2Euo6pKrwAKHuzNDPrNywSn6mdRUiwwNeNwU+L6PdmUQ6I1w2eBTzsidRUTJdTSUNECrA/Yzn11+Q5iA/3pTJ78uuZ0LRaEjZEDUoGV5EIFutkR5I1DxwPxJqOyAN06LaO4HaG7+igqqoCtyfLHvm97JFi1Jz6WcI+LJUgBU1iNWfTBk6GrI0nLN0FEVV4H5n5StPy41WE/MmzqRiyAUqyQOcCnA/VL/+Rflc6g0uyJ/ArOKpBH3qzgwDlQpwPxWOdMnGcCtLGv9C7fQvUOgdokI8AKkA93Ohg82yes0vGTlxNAuLyikdPE4FeQBRAT4HhFqb5PrWN/nUjod4dt7XqBiqFnIMFCrA55iaR/9TTpswlVmjzieYla+CfI5TAT7HhCNdsvbRpewpTrDkwtsIZqoQn8vUPPA5JpCVLWo/f5cY0+hh5HNVvX05Sg9TAT5H1dzwFaoTU6g/skE1sc5hKsDnqEBWQNTeWCOeffMlwmZUhfgcpQJ8jps2fCKNEbXJ/1ylAnyOmxAYyfTX63r7MpQeogJ8rotaDEmpuxeeq1SAz3GlE84T3w5eRSh6QPWDz0EqwANBa5Kn2tSZ0eciFeABYErmaETK7u3LUHqACvAAUHHxpaJ+1wZCcdWMPteoAA8Qk8QIusxYb1+GkmYqwAPEdWVX8cddT/f2ZShppgI8QOSQxd6oWtBxrlEBHiCC+UViTuYU6g+tV/3gc4gK8AAy2R7JW9HG3r4MJY1UgAeQihnlYs2WdYRiajT6XKE29A8wDa3b5I6uRionXK02+p8DVAUeYEoGFbHxyPb3/bX6I6+oT/N+RgV4gAlkBsQ834eoef1nMmxEJEBL6pD0vHadvLzlXpZt/50KcT+iAjwAVcwoF3XrnqKxq4n7tv1OfrfpPvwZbtAFa+INhMItKsT9hOoDD1ANoTdl2aY7yCvKZrA3i4Rmc0SaJFIWK3JvprLko6qP3A+oCjxALW95EgIu4qZJwjLwCR2/EKBrLGi9v7cvTzlJKsAD0LJX7pd1B56DlE3SsIgYSYQNWei4NAEZLpa98VvVNOsHVIAHmFB7s1wTehVSNhg2timJmwYpy8SHjk8Chs38UVf29qUqJ0H1gQcY8Y3zJMN8MMwHAQ8E3Gh+nVyfl2y3nx/kXs9lmTMJ5hWpPnA/4OrtC1B6QdSEhAU+Cwwd260Rjib5ZeEXqQx+TAW3H1EBHkCWLf+lJGyALSHgBq+Oz2/ztcIKrrQvpGJsuQpvP6MCPJAIwLSd6hszwe9CS1jcmHM1pSPPU+Hth9Qg1gAyJTjJCa9hQ6eBHjV4avqP/mV4Q/Fm2XD4TRlOhNWASR+jAjyAVFx8mSBiOFU4aYElqRg354ThXdZ0v6za/0PKdn6Jxkiot9+C8n+oUegBJtTSJKuWVrPS2sKKL97NrJHTCfoL3xXiULhZrm95jdrw/WzN6MIQIA0b2gzk5etVU7sPUX3gASZYWCzKp8yWK7dsYcGh/6JSm8KlGdMklkSaEpI2a46u48/urXh8OjoCGzB1AQEX9fvXyIqRarCrr1AVeIASP5shuSQPzaeTIQSZtkY8ZRI+3AkuE5Gh4/bouD0apgYpQNqSan0eNeO+SsAbUCHuA1QfeKBqNyBmY9uSJBJbgEfX4FgnpAykKbEsG2lLdAmaADSoi/5N9YX7EBXgAWr/7U9RGR4FpsS0IR43iL95AAzpjFSnLGxDYpoSYYNmScRRg8rtY8iJB3r78pVuqgk9gIXam2XJyzdBMAPRGsN+MQRFXhjkgkEeyPDg8mt8KKeAV9btgo1d7K9+gWBBsWo+9xEqwAr129bIuS/cATuOQoEHBrudR6aHyiHTKG+fxqIrblWh7YNUgBUAxJcLJRow3ANDPDDETU6Ojy3ljxPMVBsb+io1jdTH7TjSIAFsC7BBeKAop4QsV5pHgS0JFtBpgddk4cjZ/OSSH1KUWajC24epAPcRB7pC8qWDT6B5BLqmYyYlVgweee02Opt1lt2yEYB9R3fwt13LueOi2vReQJsJAR2SNkQsLh4+k6KsE4e3vuUFWVF4qQp4L1JN6LNs15EGiQY/fbUMU0JxdiWlxeWYCTCikGoHox2+VLnofYPx1rEG+d31ZfxXxX5G+INpC0/DtgZZ9oMrIVtHOy8L646d7/vaETsi79n9U+5J/AHDkizNrGLReNU/7i2qAp9FG1vq5a83zOWTo1dwR+kWrCQEfDkUF5x8EIUu8GYN4+W2Z7i+8Ja0XVtJcQnVH/o36hoewP6Az/T6fc/L1dYL/CH5OCaAJlgTe5n5kY/KYJYame4NKsBnyXNvPCoPaBv59bXytP+itxwLybvWluLygZEw03p9geyAmHfhlbJuywMw3k1D+A0nxhJAsKN1BwsOVCEyNTS3QOgCKWClvZ7K9tcIZhX35o93wFIBPkv+2nwzi2a+fNrf33QgJH/yYhVaAKQNdir9XZ+KOZeJFfGlckH8Pyhr/Cy6ALcFrrfiRDLikKmBBVIDoYEQIDXJggN3IYs/2Zs/3gFLrcQ6Cx7dcJ+8NFjH2LzS066+W7teo9W7CtsAaYHQe+ZaZ503i0pjBpgSG7AsSW6eF0zAkEhDIi0JtkSToJsSXZjUvPxdtV+4F6gA97CD7SEZSrzArGHXnPZrvLStXv769dsx4mHsFFgGCO3kPwvWNtWfdLCCI4pFefZFkLCRNphhg6ZdR5zR6ZQEUyJN50PkQt8o2JGCv0fhLbt3f9ADlApwD9ve+hofn/hdCoae3ohxOBKWz296lvChQ6TCYMTBSoDu/uAS3HQoJP+0eqWccpuQpXcI+bU/zOV/9y076RAvmvfvolr7BHrSRv79EHTaEJOQlN1rpW18bZJNa3ZirU3wzaybqf3ij0XAp3YonW2qD9zDtjdvYObY0z9jeX9LI39eV4cnAN4AeCxw+cC23r/iNR0Kyf/4QxUb9q9EaPCJSdVcf9lCNmtrTun3rSn7BjxjU9e2FBCQrYFHgEeChNhhYJ/Blq/+nZIRJb39Yx6wVIB7SFckLH/1WC2XzppH5hnsnc3JzmFqTiVbjq3EiII3Bp7s9wb4zcYG+cSby1m1u45UCtxZTqW+fNY8pk4oFZv2rTml/mnAHxCFiXxJSkLYgiwd3IKFRRXUzfgxwWw1bdQXqCZ0Dwm1NvL3jXXMnFhxRn/RiwuC4qKp5ZhxMOOQaHeqn/ynWaS1jfWyam0ZL0acSu0LgD8H/EOh/Hzn9z+d0aX5Fdc4TeakBV0mJCWX6Ber8PYhqgL3kF89+iMeuGt/Wl7rlgWLREtzi3x0Qx0uA6wUHAq38FZHg/zetvOxbUnGcLBToHtA9zlfvTln9vsGRwQFcSnRgYhF9dib+ffyD151FYqFZIfRATaU5p7+iLty8lQF7gEvb6iXF15QTuHw9C11rPpSDY98dwupqFOJn91exw92lSHcEt3t9ItdfnBngicLMvLyuK105TsvcJoTPCs+/4Bzno4XFk654QOft2zPfbJq/52UNVZQtusy6hufV1NKZ4EKcJp1dYXl6/ufZfyoKWl93UB2QEydVCqeu3c/t1++lKObINUGSGdRhdZdeV2Z4M6GsXlzOT9/5vHvl6e5cGvW+bOozL/KGcByv/fXw0ZYfmfXd2RV17f5s/Gc8zfKI3g2/CzhpJoX7mlqM0Oabd3ZIL/9QBnfX7Sa84vOrP97Im+81SCf3recLTl1WBpo3R/FQgRIdcJ/zXqDgqx3WgAPvrlM3nzeotO6nlBLSI5cej7VN95GYV6BU80twJS0plr5WXgZtkeCy4WpCWctdUyyZdzzlJ7B4hXlX1N94DRzeSERgab2rZxfVNFjv8/UiaVi6sRS/ufvhdI3BnSPhm1IRqYmM3vGez84HmpczKyCcjl58KkHKlgYFNWTb5V1Hb8FTaALEz0uGd7mp4nD4BfousClmejCjRQgvVC29VJkefvZ/QMYYFSA0+y5TcvxB7o34J8FX7zi5KqqtDijDtPCOTdSt/FBGOTGdglE3KLp0CHIEeCSSDfYmkBoEk0ILF2AB+r3Pi8rRl+mqnAPUX3gNDrYHpJbDtaRnQfXnn/iYL2yc6X8z1VC7j/aIGOpnu8rJuKc0Z926ehSsXTodyApkbaG+UoYIhLiEpJgG2B137JFa5OwxoCfx+CA6qL1JBXgNHpp2xPoLvD4Tvy8zTvr5WvNC/B44fE3y1i1tZY3T2G98ukwwmf+GvPHXwNvpmBLCg5LJ8AJIImz0SEFxgEbc4NFtWcRW77/KhWze24cQFFN6LTZ1dwgX9i+GF1ANAqHu0JyWPZ7p5FiybDc1/4s0nQGnmwdQp11hDrriNsr5Ki8WQzJSt/009s+VlB92lNJbwuOCAr5b4dYtmKZXBz7OrQDmdL5W6QLvuVeTKG7iPk3XUMwP/3vQXkvFeA0eXzVcpIxcHkg0QGbDz/BvOxF73ne4fZGdrbW4XKB5gKtexqosxP+HFqAN1HJrdcvkcMHpzcA11208LSnkt4jBRhABKcKe6G65A5qZlSjNjScXaoJnSbPrq2j7QDEwpCbD36/+32f94uHy0hEnT5pMg5GAoStYURy2VQPIwPlpDu8ADIBt68vS8trTRk/pbvpLOGopMg3jNo5d59wN1LYCMuGow2qQ5xmKsBpsrhyBZF2aD8I4WMQ7Xz/YehhxTqJmBPeZBxSCfD6XWxa147L41Tl/2tP65n3j2WseyQ6DSpmVghKAcM5lePeSUtO+Pz6hnpZG6plxp4y6lt6tq8/0KgAp8n0slmMHlJJtB06DsFfVn+f0NvnSgHRRFjuPdQgQzssImGIhiEeAU3LYfdbGWQEICMXPnv9O6PX4XhI/nm9kFtCc3nhjRrZegYVbOq4UvGZ4FKaI6G0BGj/p3dTOfzjSJ+AnPf+esPBBtlwoEF6HnDLjyau4t7YTxA+nBVaZ2HUfaBQAU6TwhFB8e3bl5CMQTwM7Qfgxa0PA7D1QL18elstD28uI9LpNLNjXRCLgG17yAx4COTBF+evOP56nbGQfGVHFVZ31TwaqeOl7WXsPoMKZjTCqgNPpOX9BguDonxKOWRLPtX5GZY1L5P3Nd0n79t3n1y2a5kse30aFzxVhmuCjsvjQsMFmuCn8Tpqt6X5TOsBTC2l7AFrXq6XL6x7lv36z5g4PcnbJVXa8MojoOvg9oHHC5kByBsJ15SuZsYkZ8qluTkkn3tjpDMl5XGer3c3rQ0DphStoCBvFoMDp95X/sGzNfLrl9WQ7UnPYJOo9UrmgsgALy7clotUysAbdZPtyeaofgiX241wa5gihS0NZAp2T9xPsAdG2wcaVYF7QPnsCvHVL9fwtY+8SmsjGDbHNx1kZINpQjLmNKMB5k1dcTy8ALsOPEkiDkYSjJTzfMsCKUHXBY89vYB/PH96lbQ0Zxo/35i+Crjisj9A2PlwMoSF1MCl6xCFrmgY27CwTBNhgS5dIDSEG6oaqgiF09OcH8hUgHtIIDsgpkwsFV+/fD/j9KW0d0A8DsINluk8TAOQEBw+4fj37d7XIF9e9xUSUef5yQSkks7zO9vhkQclWzZAInZ61zWjaBa739hDc2d6wjOrZBaV4WvBkFi2xBQmIiVIdIaJx7sgKbEME8uy0GwNHTeyXVDeUe5MQylnRAW4hxUVBMV1cxaJT03awsLSLXz+4ysQ4p0Qa7qG+Kc/Bd0Ftg3JKKS6A2ya0H4M1r8ILrfT9L78svmndT3FBUHxo48u4a7Hq2hOQwUMjgiKJbOXwFvOiZWmsDCbEmhxEAm654wllmliWzZ3ZHydDaM2s+jqRSJ4CnekUN6fCvBZMnlcqRiTXyrmzqgU3/zCalIJMFMQbhek/qma7ty5g0OtNl0dzmBYKpqBtDPYs9vpN2dmw6UXV1NwBiudiguC4sfzlvDtv1SlpRIH84NCftoQq+UqqkJfw37dgC4QUY4vtXQbHr6ScQd3j7lblI5UWwzTRQW4F8y+sELcdtMKUnE40myx7q3lx3/t9w8voKsTOjsgEgafDyIRJ7jZg6Dikmo+e30NR4+G5JtvLZPbdy+Tb+44+SNj31Y8Iih+dMUS7nqsiqaO9DSnK6ZXiIVjF0IUZAREDLTuAN+R+3Wqx1X39o/+nKNGoXvRiy/VyxfXPctrb9Vx1aecpvNrf4NoG7hckJEJl18boPVIGCOpMabgTq6bWyuisZDcuHkkALYGtoQMXzXnT6nBe4qjy00HQrLmT1V86+PfYeTQEgJnODrdsKNBzvhpGSITxFAgF+QwjeR1lqq6PUBV4F50yZwKsfiWGn749S28sc6ZLho11RncMk1AQDQaJjPXw5jCO7l6dg2RaEhubqgiEXeeo0nQBERidbzecOqjy8UjgqL2E0v42M/L+OmaNIxOS5x10kmQXZBhDeKhCY/09o/6nKUC3MuyswPivMmlYuldUkzNXs2Hxi+lpLgSIwVIyC+8letm7uK6ilrh9wbEw49MpLVlJcnuKSbLBGynYqesOrqip94cLi4Iiv3/KUVFYB4Tfynkn7avPP1mmQQSIFNAGK7IncfMgpmn/XLKiakA9yEXzqgQH75okfja7UtIJiHSBTlMIa97wcbmzfXSnwHJJCRTkDKchR1uXdB2BF5eA//f/1Rx8NDp9Wkvm1khVly+hU1bNvKrV5fJpq5Tf52SohK+MaMaDJAGXDqmnGAPbM5QHKoP3Ee1tITkPfdWcd1NY5g8aiEAbzQ8zJbNtWRkQGamM8A1dNj5rFsf542tO7AMJ9w//n9bmDTxzEZ67/vjMrk2toYxE8ZQOXEhU4ee2uu5K4UUg6DqlmpunLjQubuh3f2wur+muh+y+5EBpUE1Qn0qVID7sJaWkFyxajQTJ1mE22DLesjwQmYWZGdDIAAJo4gtW5s5eti5a+GsGdXc/LkasrLOfKlkqDUkX9u3njs3LeCbly7loyXzKc4+uWq68q8r5U1PLCD7NhC6G5fhxzYsjFgM2SWR7WAfBqsZZPd0kzYC/lq1msuGqVM8TpZqQvdhhYVB8emP7yWRqMSyIB6FtnYIhyGeAH9WBh2xZnJyITsA3gyY+aF5YHfQtPtR+cqqQXLNU0Lufev0+rTBgqC4bnal2LNICns31DxZxXdfrJFvnMSuqFlls/j4kErsGEhpIt0Sl9eD5nMj/IAXZ6Q6y1mdlj0rk9wrcp3qrJw0VYH7gY6ukPz9YyPZ/ipYtlN9x41zMbQIjnWYRLrg0AGYO2cFF8+YxeZ1VSRjK3G5nJFtKWHs1NUUjDyzyhZqDcmOVAcrtiyncHghIgdunfjBh/eFWkNy8saRuIvA5fLhlhkYiSRmPI5ss7HbQU/AtAmXsCOykZ8X/Zbrp12vqu8pUAHuJ3bubJC19zgnarh0OH+ahu63KT1vKeEO+MjlTpB+v1TIzGynf+x2Ow+9u51VMmEFwXGVaQlIqDUkn3z5CQ4GWvhjxz3cVFJN5ZgbweUcHPD2ge41j9bI/x5WhytXwyUy0ZM6VipCjllI3DrGRDmDDeuf57GrV1NRqprOp0oFuJ+IRMLy/vtreX2Tc57W5z7/HQpGVDJ+7DuDPi176+Xf/jwXnx/8WeBxOxU7d1A+23Yc5Fg7XP3x1VwwI31BCXeFZWNrIyILHln7MA8euQd9sMZ/lN2H5bZoTbSwKvYU7iwXR43DdHUdRXbGyYqMJBw4RvStCP9z8QoqZ6Xng2WgUQHuR9aurZc//8VcPF6o/tZSzpvyTvM1Fg3LJx+t5eD+OjL8kJEBvkzweuHVzbB3vzPlVFwAd1Rtoegsr0cOHQ7JJ/c9gavAhY3EjluIuMYkcxIV01XlPV3qVMp+5OKLK8Qvfo40Uk5l/WetLY28/modg7KdGRkhIC/Xx2tvJmg+4PSFAcZPrmbw0JKzfu3BYUFx+7BFZ/5CyruoUeh+5qf37id/eCWHW1tI/dPZUpYNHZ3Q3gGdYZDoNB0yCEfB232qh9cL502Zxr6Xa1nzP0I+/4CQkTa1qb4/UxW4nykqCoo771wiH/7jSEaMAK+vUGoCGve2YJrQFXVGnYPFEDMtsrNwjvSJQoYf3J0bOdhah647n95b/1FFxvByWVIyn0NPPkHGlCkUXKaatP2F6gP3U0eOhOTrr1WRmbESXYemEPz1cWeEWtfh+vkuQkdMuiKQSICZhAuKhiGNw7hd74xO61r3VFMb+B+DxHaY8PwWhpSqFVH9gWpC91NDhwbFxbOXEIs52wldzqGPWJbzsKWJzweBbCegV390Be3th0kakDTAMMG0wOPxsisELzTC1mngBQ48vPxML085S1SA+7HAoKD40IX7GTbsl/gzNUZP0EgZTlM5JaHzGEReyeJz127htadvoisK0TjEuzdDuHSNVa8kWf06NOyCVY3OX4jEr+rYet+pHxKgnH0qwP3c4MFBMX7irWLyeZu46XObSCahrQOKRlRjxqrZ+3CEFBBLQiQGsbizDFMIN/sP6jQfcaq31+PMGwPoQGLNGrpCaoCrr1MBPkeUlJSKMWNLxdL795NfVInmLuSOH9SK4m9W87dPlrG32aAtDJ0ROHgMfP6hNLUZZGeC2+WEd6LUsceAfQd0Tl/J8z8e2dtvS/kXVIDPMYWFQfGNby1h3bo17NiwTJaXw75LnaNpwxHojEJ2BhyLtBLIhpxBzn/n5YCrGbquhHD3/Y0zRsObq5bJ8BFVifsqNQp9jjp8MCS3vFyF31rJ1p2wbh1oujP6fPmsTExPlEQSonGNjg5wN9j4kzDmw++MTmsaZPiK6Iq1UHrDZgbnl+DJULcP7UtUBT5HDcsPiumXLuFIWzZTJmRjdJ9DbVuQSEXxeSEnAPkyg9ENfvJfgfEXuTFMMCzwejLpjGXy6k54aSv84q4yWpoae/ttKf+HCvA5bPCQoJj5sTeJeu5m9hXVpAwnxPEIRNpGsXklxH/jIXOzwASajxqYtpeiydXUN0T564Yom/Y0s/eQpPEQJNN1g3AlbVSAz3GFRUHx4WsXiYqrF2LZTnX1eeAfd+/jwHoY94VbubD+ZcY9tIJ2zVnFdSAMbZF3FoW4XeD3O/PMSt+iAjxATJxcKr7yvdV0RsCydVISRro9XPijH4vhpaVi3MxZ+PMrGZo3kj1b6hg2GHKzwdN9KECBB3beXEa4SQ1o9SVqLfQAMvuSCvFvX18hVz+ykOu+BZ4UbFu9TCKdVVlTiwSZ+mAyfU4l1oTzNRyFIiC3E1qfeoLAv6tdRX2FGoUeoJ5/uEZaR+/BpUuk5ayVPnwMRuRMJ5bYga3lk4y3EUu0kTQh/2mIWuAbBxPvWIF/1ATWPb2c3a/UEY7CrCurueRjCxk6Tq2hPptUgAeoVDws1z9Zi7urjmQKbNM51fJou06238/epnyytDYCvjZAR7RlEEqZ+DLiHAuDcRiu/toKBo2ZgJTgEtC0ZjnnXTyPoWVqN9PZogI8gL1UXy9f+83lXFJWQoh9uICuCGiWh+Zmi/hGi0n2EKIGbO44StiCGSNgXJZzYIAuIOej1Uy5owZPtjM//I/7amT552twZ6r54rNBBXiA2/zoStn+1QVEisGfDb87CvpRyEpCQIfZ2QGaw2FabMjIhnGDwKM5D/2fQnzBd2sFwIZnVkpv60amfrFWBfgsUKPQA9z511eKkQ+tJqtZI2+nxnWHwYpD1Iah3kyMZBg/EMyDvCyI25Dofui+YiIm7Hu8jud/UCOT4bAsmDqLptBe4qd5exfl1KgAK4y+rEKMe3oTBz99J4ct5+aCloQ8l0bM8LEPiHsgRvf9um3wazC66ueUPbiFvR+p5oHf1PHMT2spKAoKe9QlHHn1r739tgYEFWAFgKLSUnHVj2vFNa/tJ3hFJUkByC4+1RoXk7+3lOY4dBlOgPN8GmOXrGbkNZ8UMQmv3V/HhHyN8Jo6GpbUyFkzy9nb1IwRDasq3MNUgJV3GVEcFJMvKXdOtuw+ydKU0GlAlwlezc24mocZXe6MND/3yHKmFMC0fMj1QUt9HRurytiy+m66DjT29ts556kAK+/x+dsXielfrsatabS80SAPtbYQs+BYCmbfdi9jr60Urz62Uv5gtJBdz9RRnAPtSZuEBbYUeFyCItPNS3fNINqi+sI9SY1CK++rKxyWryypxXisjhei0GpDtgtuuqIS17RyNv18MZmD4Rjg1cGnOyu3Zs2/i4KP3MC2XTtoXLEA01/J/O8tYVCRukdwT1ABVk7ob9OL5OakZHNHK6My4WIXJDToktDsAtxOeAdnFzP9qs9xwdd/KACe/fNKGVq+gKfXQ/XSFZSMn8CgohK8abjtqfIO1YRWTijwnV9w1HL6wVkucAMeICXgkOkMbEVMmPrhz1F6y7eOf99D31lARxxG5MK+3y1g7ffK2Hh/LfvX1auKkUYqwMoJXfyJ68SS7S1i1uer2RaG4XMqmbxoKYWfrKYrBW2J7huoDR+BnpklouGw/OV/1Ei3Dplu+NgUnZQNKQs6XlvGhnvn8sbTK2XkgOobp4MKsHJSrr5hIe0GeGZeyrhbFolx1y9EAoYNJYOyGVrxMQCeureW/Y/W4c10qvWBmIXfDRa5FN30IC83wa+/v4DHa6sIt6oQnykVYOWkTCktFU8flGJXUzN7/rJStu/egSXABnJ9XlpeX8+DFwp55Kk6fB7I9DrnahVNWsCIa5ax8NE2MfXq60VzJxzogqfrV/LmhvW9/bb6PTWIpZySeDgs1/+ilqN/q+PxY86KrevGZKB1xUjZEDNhuwn5wzVK82HWj/cRGPHOCPSnJgtpS7A1uLgI7lgl1aDWGVAb+pVT4g8ExGXfreUFXZdjHn+Qbe2tpPTB5OgxdAFuTWNQCubfcj+Dpl/+rvAu/9UyqQtnukkTkF9e3dtvp99TTWjltExfdCc33v8MKRu2HUuCD9pSwBV38sX/3cS4a28Ww/5p7vdgc0juWr8G0R3eLDfMvHZhb7+Nfk9VYOW0ZAUCYlJpKf/9/H75k+oqhk0by5W3VOP+P/O88a6wPBJq5He3lpEwIeCBuAkTP1RJdk5Ob7+Nfk/1gZUz1tIUkr9bWMa8T/w7M75x9/EA71lbL/e89Cx7/1FH3ISECRHDWbl1+8P7yStUq7POlAqwkjYH1j0vN9VegUuzSAln8Uey+yjbhOn8d/a4Sq6uWUKuCm9aqAArabXpiZVy92++wNiCyRw++ioJnIrbZWQw/t9+S+H5sxii1kWnjQqw0iMONIXkumeeIFOHIwbcdOsiFdoeoAKsKP2YmkZSlH5MBVhR+jEVYEXpx1SAFaUfUwFWlH5MBVhR+jEVYEXpx1SAFaUfUwFWlH5MBVhR+jEVYEXpx1SAFaUfUwFWlH5MBVhR+jEVYEXpx1SAFaUfUwFWlH5MBVhR+jEVYEXpx1SAFaUfUwFWlH5MBVhR+jEVYEXpx1SAFaUfUwFWlH5MBVhR+rH/H+U+EoUGJrJgAAAAJXRFWHRkYXRlOmNyZWF0ZQAyMDE4LTA5LTA1VDAwOjQ3OjM1KzAyOjAwQ5uxMAAAACV0RVh0ZGF0ZTptb2RpZnkAMjAxOC0wOS0wNVQwMDo0NzozNSswMjowMDLGCYwAAAAASUVORK5CYII=</data>
            <data key="stringdb::enhancedLabel Passthrough">label: attribute="display name" labelsize=12 labelAlignment=left outline=true outlineColor=white outlineTransparency=95 outlineWidth=10 background=false color=black dropShadow=false</data>
            <data key="compartment::cytoskeleton">1.015837</data>
            <data key="compartment::cytosol">1.558997</data>
            <data key="compartment::endoplasmic reticulum">1.748587</data>
            <data key="compartment::extracellular">0.856788</data>
            <data key="compartment::golgi apparatus">0.572427</data>
            <data key="compartment::mitochondrion">5.0</data>
            <data key="compartment::nucleus">1.549682</data>
            <data key="compartment::peroxisome">0.921449</data>
            <data key="compartment::plasma membrane">3.116338</data>
            <data key="target::development level">Tbio</data>
            <data key="target::family"/>
            <data key="tissue::adrenal gland">1.687826</data>
            <data key="tissue::blood">4.540395</data>
            <data key="tissue::bone">0.820305</data>
            <data key="tissue::bone marrow">1.818666</data>
            <data key="tissue::eye">3.038375</data>
            <data key="tissue::gall bladder">1.744032</data>
            <data key="tissue::heart">3.079537</data>
            <data key="tissue::intestine">3.724901</data>
            <data key="tissue::kidney">4.573349</data>
            <data key="tissue::liver">3.696743</data>
            <data key="tissue::lung">4.718356</data>
            <data key="tissue::muscle">3.13237</data>
            <data key="tissue::nervous system">4.695049</data>
            <data key="tissue::pancreas">2.021588</data>
            <data key="tissue::saliva">1.619789</data>
            <data key="tissue::skin">2.746682</data>
            <data key="tissue::spleen">1.769353</data>
            <data key="tissue::stomach">1.867312</data>
            <data key="tissue::thyroid gland">1.770361</data>
            <data key="tissue::urine">1.920682</data>
            <data key="name">9606.ENSP00000483491</data>
            <data key="selected">false</data>
        </node>
        <node id="13289">
            <data key="SUID">13289</data>
            <data key="shared name">9606.ENSP00000388806</data>
            <data key="stringdb::canonical name">P23588</data>
            <data key="display name">EIF4B</data>
            <data key="stringdb::database identifier">9606.ENSP00000388806</data>
            <data key="stringdb::description">Eukaryotic translation initiation factor 4B; Required for the binding of mRNA to ribosomes. Functions in close association with EIF4-F and EIF4-A. Binds near the 5'- terminal cap of mRNA in presence of EIF-4F and ATP. Promotes the ATPase activity and the ATP-dependent RNA unwinding activity of both EIF4-A and EIF4-F.</data>
            <data key="@id">stringdb:9606.ENSP00000388806</data>
            <data key="stringdb::namespace">stringdb</data>
            <data key="stringdb::node type">protein</data>
            <data key="query term">9606.ENSP00000388806</data>
            <data key="stringdb::sequence">MAASAKKKNKKGKTISLTDFLAEDGGTGGGSTYVSKPVSWADETDDLEGDVSTTWHSNDDDVYRAPPIDRSILPTAPRAAREPNIDRSRLPKSPPYTAFLGNLPYDVTEESIKEFFRGLNISAVRLPREPSNPERLKGFGYAEFEDLDSLLSALSLNEESLGNRRIRVDVADQAQDKDRDDRSFGRDRNRDSDKTDTDWRARPATDSFDDYPPRRGDDSFGDKYRDRYDSDRYRDGYRDGYRDGPRRDMDRYGGRDRYDDRGSRDYDRGYDSRIGSGRRAFGSGYRRDDDYRGGGDRYEDRYDRRDDRSWSSRDDYSRDDYRRDDRGPPQRPKLNLKPRSTPKEDDSSASTSQSTRAASIFGGAKPVDTAAREREVEERLQKEQEKLQRQLDEPKLERRPRERHPSWRSEETQERERSRTGSESSQTGTSTTSSRSKSDQDARRRESEKSLENETLNKEEDCHSPTSKPPKPDQPLKVMPAPPPKENAWVKRSSNPPARSQSSDTEQQSPTSGGGKVAPAQPSEEGPGRKDENKVDGMNAPKGQTGNSSRGPGDGGNRDHWKESDRKDGKKDQDSRSAPEPKKPEENPASKFSSASKYAALSVDGEDENEGEDYAE</data>
            <data key="stringdb::species">Homo sapiens</data>
            <data key="stringdb::STRING style">string:data:image/png;base64,iVBORw0KGgoAAAANSUhEUgAAAPAAAADwCAYAAAA+VemSAAAABGdBTUEAALGPC/xhBQAAACBjSFJNAAB6JgAAgIQAAPoAAACA6AAAdTAAAOpgAAA6mAAAF3CculE8AAAABmJLR0QA/wD/AP+gvaeTAAAACXBIWXMAAAsSAAALEgHS3X78AAAAB3RJTUUH4ggIFBQaqn9WhAAAcuRJREFUeNrtvXecHEeZ//+uqu6e2aRkWc5ZVg6rXa1kOQLHHVwgGjA4R1nOxgYDR+aAI5wzztmYHI/73sEddyY4KW1QtuQc5SQr7u5Md1U9vz+qZ3Yly6Q1P1l2f/Rq7e5MT09PTX/6qXrC51EiQoECBXZO6B19AgUKFPjLURC4QIGdGAWBCxTYiVEQuECBnRgFgQsU2IlRELhAgZ0YBYELFNiJURC4QIGdGAWBCxTYiVEQuECBnRgFgQsU2IlRELhAgZ0YBYELFNiJURC4QIGdGAWBCxTYiVEQuECBnRgFgQsU2IlRELhAgZ0YBYELFNiJURC4QIGdGAWBCxTYiVEQuECBnRgFgQsU2IlRELhAgZ0YBYELFNiJURC4QIGdGAWBCxTYiVEQuECBnRgFgQsU2IlRELhAgZ0Y0Y4+gQKD4bfz2KvcYwVQ/k/bt8AbFgWBXzfw+Vbr16wGnhL9B/Z3+d96630HH0YNfg1b719gp0ZB4B0NISdYjVDbscLKb4fEetABYCvCD/5TsR0U5H2jQInI0I9S4C/Htnx9hcX0AxxHh0228xq2fs3WlllRv1f/wdcW2NlQWOAdDcUrSVU3qrr+qwxiuld/yIZqwOe8rL3GbH3cAm8YFBZ4h6JmLSFY1kHr19wyihrYs/ab4FH1nbZ/D9b5sdX2rLYCsAPvW0ypd1oU39wOhxvYal7lQdNalRMvfFGDHV2DHV4DX6SW2u+arcit2GZ6XuCNgMIC71DU1qqeQDiztbNqO2vh8JceRNJ8V9nKcOe/DLbwYX8Z/Jod/fELDBkFgXc4/F/wmkEk33ZqLIN/bktgcgIXJH6joHBi7WBIbnFV/p93GVrXH2Gw99g5MLVvTHkQB8QMTMM9KIN4j1IG7wRtzCvec9Cqu8BOjuI73JHIracI+JxV2pjcgrrwoEg9ImQMSJa/zguoQE5nBVRudn2K0uGgWuWOMalZ3doW3uwvsf0FXl8oLPCOhAr8VPlt1NdXqAq0IXiPFeIH9hFV46pBcgaaKEIEMpuRxEnYD4VSZrtx30DhLH8gf58COyWKNfAOhvUOo4Mltc5ilM6n0AEu85go3GeF3DAzMMEWwk1A5x5mZyFOXn1tK/UnAoFVQeCdGgWBdyg8gkWhAIOIHkRMwdqUKI4BTTWDyIB3sHgR0rXocVauehgrDq1BnGNG60Q6Zh3AhAmociNYgcTYPGYcbycWXPN+F9hZURB4hyKEkbx4tApEhUBSHWbPZDb8vqjzZbnt1p8z/4HHWL50LQ3JHlRTjSgfzK8zlEqg5GUmTx3F7+/7vIoSUFg0VRQJ2ydxgZ0ZxRp4hyI4mJT3ebajxboMrWKEiEolLIVvvnGl3HHnL+lc9DhRvAdaTSR1zTgUoIl0E9ZG9FcyYnpZs+p5Fi9EOuagjImACiHzKs/cKkj8hkFhgXc0hOCkMh7B4SRDqUaqFXhwVSZnn/WvdC1+ButGoxgNajgiDQgJSjcgXgEJUCLRCal/iYhn6ZgzjF/f/SEVlcAoMGQoPEjpVUoNC+yMKBZAOxjeudzDrKmmHlSCAzp7Nsm8s75G1+INWLcfhv3Q7I6SXUj07ij2RPnd0exGrMYAzVhfAoZj9b4sX9HEBz+0WBZ3IlULjhjBI1IFHdzX4v7y8379wP/hTdh62+r58JjANt767R1rGwivi+KQwgLvSNSG3jksgooiLLB48bNywXnX0Tn/eWB/FMMpmUaU1nhxNDU209yyG8899wJxbBARys3D6etP8zWzxmcVRozMGD/Rc+WVxzB5CiqJweDx3oOL6pGqnRt/JJq9bR212kbUQPLQ3FZ5qDXn3h8QQHiVMuz/v1EQeEdicE1CZMkkopLB37ztfFl032bKpfG4bASRUYh6EaKXueiiE9lnv13o7X2ZcmOEdVUyB7EZwcNr1nPXbf9LVi3T0NDAHrvtQe+mXiZMGsWnPvd3zDoUZVTweSlARFDqDT6H/kOXtxrY5c8ehYLABRBCOFaDxyHGcMNNv5Vzzvo38BPRjCROFB2zxnHiiW/nhJOGKxSoKCRzyKDDKEAsdC1A7rj1fxg+YhRf+sJMdeShP5YXXniOaW178OnPH820GaikBAohVBvv9Cb4j4/xq0ENFkyo13P9ecctCPwmxjbrqMzCrNkXSE/POspmHOgqhxw5gv/3q48rsZAkgAfroRQSrrDiMMrUS3yNgM3AJOAE5i9APvGxq3n68RJ//09zuPKGqaqWHm3Y4dffazuW6o88vy3+EIFf1VP/+hISfIPffl/nUCBKwk/gxhvvlqU9z1JmNA1xyuyOPfnVf39cxRGUy6GYQUeQxJCmIVXaYEJdQwpGAwJROU+TVnDIoahvXHoeL730Ev/9y/tZuKAqHkizN9CN+y/+KBohIkRTtxE2GOyhl61f83rC6+tsdkr8EW/lH9hf8Hgl9NoMp2HF8tVo9sAwjEmTm/jmpaei/ICl1CZYVUu4ppyDrD8UOCggrZJfiyEkZaJgrTtmoSZNGUFf71p+8eP7sVUwscIPqjHeqfGnhMPUdrYa/pBHWW1vn9cPbYop9JDx506pBvYXIBWHUjEAh7SdLo90j0Epw2/m/wut7SHLspZG2d3tpHvJGm657Sd0dT+Nkka09cRGmDRxLLMPmcD0tlEcf2K7iqK8YCkKlnrxfcg7/3YecaL51a+vZfoslJeUkk7eONPoPxcS8shhoJxzu3JD2xUCrN2Id6wkUUHgIcMjInjvUUqhdV54UKvw2+b32v5KhQxlhyZ1sGL5izKr9d2Mbj6M/ffdnfu7P6ZUHGK1S7uR8868kwXdz1CORlO1mihpIcs85aREWk2JVYSO+unNHqK5scoxH/k7zjjjbczoCBESk8Ghsz4rjz+yga9+8585Ye4eSplQTfzGI/DATdJaS5QXgzjnMCbOH/dEWvPQms3inOLgg5uVqc2kyXA+w+iYV6SfwvZJvoPw+pkL7KRwzqGUwhiDzsuIRASRgTrfASJL/rca9HpLoqF7wVO0NO1L6jZx+jkfwWt4YOE6Oeus78ohs8+ju9tSZjYVO57ItFJN90KpA+iv7oFlP/plf/qzAzGmg97KWG67dTFHHHUeixaKiAMMnH3uB9jcu4Gbb74dxRu1HnjrTxVFUYh7A8bEZFmowoqMxlr41Cc/x9lnXYBWA9YYwGiD89nrfpQKAg8RSqmcsArJa/WUUvVYq9pm30ByHS4qEUomwjhYfO+zkO3O5up6Dp66F/cvQi786E18+641KDMDk+xDPxGKYVSdARoQX0JHDSjTGI6JxlFCot0Qsy82O5DD55zOimVB+OPYk6arpFShs2sBPT0b5I3x5f9hH4S1Hq0jXJ5xFcUxmQ3JG909a+R3v7uHJC6j8jpr70NZJ1Av83w9i+O/Ps5iJ4bWeqspNISLoKawoVTIdbbZwGPOuXwabUJ9bwqrl79AxO4gLTQ0w4UfvZru7l6s24/MjqQ39ZSTETg0kKApgY5xVhAnoBNImsGUIdWIbUKzG0l8EOedd2mI+EbwoWPeT5JELF2yqn4+b1zo3AKDVjp8Ly6vnRa45ZZbeGnDcxzz4fdRqQx8X8Zsxyv9Ksff0RQqCDxkaETCFLoGRV4OWHOQqCCHUyvUN8YE8uZqHNrAmtXPUk2bETmAQ9s+w9KeFEn3xLsWlGnGmCb6035A0dTYgsfhvaDiEkQJSBySQiSCuAEdNSCqTJY188D9D3HLbUtk3llXSc+yNTir6Fq8AvM6yecd6vi/+pbnythgfrUK34FWcP1135UbbryeObNn0No2jrg08N0pYsDgfc30+ld6r+tSRTsWRTnha4CtptE+kBXyuK2u7RPu/oJgTJhKex8mfYu7N4kzKR4NNIHaFaoGTAu4CEHj6tNDobfvJUzUEix/5vPUrCi0bMjCus2ToUiIzK7oeH+uuurHPLjyfowfgfdVOhcvq2tOv2GRJ3fEUWCdeOjpeUTmzTubnu6lHDrnML7xzS8xtXVfZfIbrspfJ6LrPo3wLb0+nFbb4vVzJjspRKTuyNI6ENXlVT5RFAhcc2TVrgfnamrtgtOehUt/T79/kQpriYwGyTCmhCYijhpQaCJdAhRRFKNNM87HeGkgikdiaEZ5Q0RCwkgiRqFpJKIJ5xKqlYQHV24AOwznK5QbNZ2LFr2xCZx/NpsN6P3Nn79Kzpp3Hkt6ltPW1sHll1/OoYdNV8ZUyWz1Fa8dmJ3UEtYHqX++TlCEkYYIgXyNFS6WJd1Py9IVK0n7+0gaErJqlSRJmDp1Kq2t+yoTDwjZOaAiVbQqMbx0rLh0P6JoDJktoVQzIg1AC7EeRuYdSRTjfAUdKRoaGmhqaqKcNKDwZP0VNm3sJatoFHFug3vxajOetaCfAPc4qJdBNtOYGH73258yc/YINbTb+LYitYPjo4Mf/0Ov/WP7/aHXb/06GfyL5DOcxY/JbTffwre/fSeZrXLqqady/bX/qlAg2pLaXkpRExCF2uytPI8wkDpTwyAB/h0cgyum0ENArZjIeujsfEm+c+d/cMetP8N5jbN96BjwIebrvWdG+wRpa9+Xk075IDPbD1AoMKoUjmMFQVDOoElQEuGJ0TTjvSIxYMxL7LprP1q/TKVvLXNPO4WGkibLMiqVmN//5nGW9ryIc3sQy55kPkIkj2XqRnAhBqojE2YNmL/8wwMhm8wBClW/oB3hgs87TYR3fEVucejvFF7rrMWYcjiiE7QJrHAuLEecF4zOH7OglKAjQbxF1UJ3CJnL0CZ8Xsm9zsu6tsg5Z32GJUsWMLN9Gldf8w1mtk9S1BM4dE7eXA90u/eR7bR2fZ0EzwsCDxFpCg8/3C8XX/h5Fi1aBb6BY4/9CE3NBuuqOJdRKjWwaMFCuroWsWDxr7nu2suZd/ZZcuJJx9HacZC649bfiFIGhSGVjJJuIPURRhk8G4mjlN32iNh1V8fc09/LpEkxszoIRQl56ENpcOl4enqQM8+8heUr1lKO98brCKdKpGkeDNYx3m5BRzGi0tdoFAYRVAWZnz9oUQcVHjjvMFGCyyw6itBG1YlrTJ7vrVXdsx9F4T2sqxLlzgYnGq00xsT14vyFC5+XC86/hK7O5TSWNaefcQpXfevTyqhw01Fq0M3lT/I2v04RnC/F9pds3gtZJrS2nioNDUfJrFnz5N77X5KqEyr5VvVhy5zQVxGuue6nMmfO0RKZg+SQQ46V7qUb5cSTr5QkPlU0nxWjrhbFtwV+LuXk3yUpXykzZ98qv7tPZEu/0FsRqlawVrBOsD7fXHiP3qrQnwn3LRRpn32jmPgygSsFPiuoeRKXPyinn3GrlONWue5bPxPxQx0Hh/gQyhIrvOrx/Dbb9sbSWUTCZ3E+PFbbskxwLmyVaoaXlKrtxbrwvK0KWVW48brF0jHjXGku/62UoiNkZvtJcv8DT4kVIROLSBrO2eXnPOTPv2O3Yg08BIiHW25eJBdc+GkmjN+b++ffqkwyYIy0yi2MNjgX1r6JAeehrfVdsmrlo5xw4qksW/4cixevA/ZCqb0QaQaVUCr1Imolv/6/bzJ7dijGr72vNmAdgA+OL8Da0Hql4sLz37q6Sz5x/g3oaFeiKGXK1P3oWvwbvnXl5+js+nduueWzIXQ91OngtuEotc3Pwftt87izYRkSRQTLmAv1nXbq2bJq5cO0Tp+NJ2FWxyFMnT6N9rbdwmy9lp6a+5duuel++d53fs6iRUtIU0vrjElcfc3XmdnRqDBgJSXRgkJjrRCp5A3RsbGYQg8FAvPvXYKRmOtv+BomzmO+gJChUCjl0SiMCeXzYb0XcdONV3Hkke/ie9/5KdbtgmYvPBEinqiksP5Zqtmz4J7gvLPO4vZbvyITJoxS5TKgoZJZ4lij8DhxOKtI4ggh3CQWLnxavvvt64FHQG3Ae8O0KUfx2IMjMbrMTTd/VnmC4N2QsW1lT/2xbfofq20dXYRpc/5Y7gXgmmtvkDvv+gH4Fnq6XqSaxdx8468RDLNnzpDJ0ycwb+4pZKnn9lt/xKOPPEF3z0L6Khv58DHv5cKLzmTy1AZVW6p6yUh00NxOU0+SJPVChp1dkKSwwEOAOGiI3ykiQq/7b1VJqzSVS7lcjSNLKyRJEzbLgkC7Au8tSkfg4cwz/1VuvvlnCLsT6f2xfgxxvC+Zq4B+CuxTKN2Llpdpn3EgZ575YU495W+UaHC5BY5MbpHztXClCiuWPybnnf8ZFi96ECRB6TKzZ82hbcYclnc9zmmnHc1xp+6p0B7zmqzvBnmet/LODvbe1tbGtf3D45k1RJGmL91COSlRa/XSNuMtsnLZ00ybehSJ2YX5ncsoRw1U7GYipfFiaWkezj57H8T+++7JnvsM48STj+aQQ4JXvdahAqpBjZMY5xRGG6wFpUM8fmdHYYGHCBGDyy/GhnIpOF1UaFmSxE3gITJx8K5GCu81RkN/BaLYERuDSETmQ3wxjhRZtgVUCjpCfEKkdmNJ14ucfuaXufn6n8sJp34IVarSOmMyM2fsoaoVuOvO34gxJW658XZ6li4NGVk+98i6CtOmH8iM1rG89GwFmwXrl7lK7v0dColrPY6rBPI1DHpOU+/M9gpnUXg8ijQi0JiUcWJBwGjNrbfezBmnXcTSJd1EehiGBKFCqaSoVvswJmZL/8u0z/kbbrzxHCUeTAzValArSZJwE7XOEUfhpmC0rjvI0ArrHZEeqid+x6Ig8BAxfcYMlq1YycLFa2XWrD2Uye/+xkAeJcl7lSmy3BJ7B6VGSG0/mXeIWEpRC5CQpk+gVB/i+/NGRo1YETQxmjJd3U/TeeFXSd0GTAzeOkniRrIUFFEeGhqOpZ+YBiwepeGMMz7MtEnN6kd3/Z+sXr0a2JvYJAj6tV0C1tbDijBlrk+lB6Om+KjrU1mtwKiI2nx80oSD1KLFv6Br8UuyePFKtCqB1jhfIUpirrryBh5ctYaHHnoQ5yGOw3A1lAfeTylFHMX1d7WZI4oDYVOb5cTeuVEQeIhomzmZ7iU9fOfbP2NWx9lkAlGUEXL4wpTSZg6jJEjAQn3NOGNmO3Lr3eDKYBuJS567f/MZzjv/8/R0bsLoYdi84iAjIzINOFfCugilmwGPwVJNHYlpIHW21nsBSPEKtFjOnHsS06c1K/Fw4Ng9aGiMWb16sxw8vkXpoc6gReezixjnNEu6n5D/+MX/cuCBB3Lc8W9VGI3gQ6tTCGnFivpZKnIpIHQ+1Q2kamgIodr29tFqRvuRKML9UPJst5NPPoRDDzlDuhatCpJCoTUyzlcxOogZaGUGurkpAnnzP0N65c7fKXnnPfPXAbyCaa0HU2rULF70YMjI0iFJwUqKlwzrUqJEobSu16JqHRLslco1XtEo7Tjmg+9gRjvq/vlfVG0z9iYyfUQ6yN7EySisU1hKRMluiB+Oy0YhjCFiDKkrEUejMIwko0TJ7IbSDcyecwgnn/oRVB5X3W//MQgpa599Cf0amV4dGcCgTYz4Mjdc+23++78eIJf7QiuNIPWUUhGwW2lybZO9lVvxWlGIy/tDhcSXQLo0g1KphIgQ5aWAYX+FwqPrU/Zc80q2k4zxOstr/ovGfkefwE4NBafPnal6+17i8UdfoHNhlvsENUbFKKVD71401mmiuARYMttPHClOO+19auq0KWCqxOVeZh5yQEheAO5b8GU1blIjXr+MJyVLm4nMAUAzNo2AFmAkTprwDAfKZBai8m7AHli/G9Nb386VV1/KwROGK4D+KoyfuC8NTZoHH3r4NStE8g68D9PhaVN3U5s2O9aseY40DVlqmWQIFq9TrBdEQZQovPi6MuRAt3MGhaQ83gmlkAaO0WBdhssgieD++xYSmQqZq8ns1rLAAGJ8prevdyWgRA9kj+3E2Pk/wQ5EPvPjjDNOxLuEO2//CS6DzAs2Xwg6H5w1ZpvllrdhstjaOg2Ux7p+UFl9zZx6WNB1lXpgwfc5/IgJxEkf1lUplUYQmV2AkShGkkT7oNQYGpsPxMR7U6m0AKMRNYY0HcbV3/ox/+8/VsmiRS9KUoJNm9ezbsPz9PVWcdum+P4FcD6YSp9bWB3D5MlT2bg+ZdkSRGswypA5iybCGDVIoaRWGLC9kwjE1lFIFnE+A7HExhBFcOP190tLw3BOOeXDJOVwEzF4RDxZCJBvHSJ6gzZ0Kwg8FOQNtTs6poHTPPXoC0QGIp0gPsYT5bpKgAjOpiARiWkg1qGdx+yZsyklDcRRM1dfeUtYyxG8qF7B5Gmob1x2PMcf38pbjjoQ7SLK0W5EjKKc7EZqWxBG09fbhGM30PsA+6LMaJYte57v3dXFScd/nQvPvZKF8zP5yHGtqrO7k77+Kuo18OGE0kiP0YLKDd6sQ6aDilm0eHmekxwRmway3CJWq4GcAze1WjbFYFnX4N0Wb1Eq5EKLuDAVd7Bs6RrEG8T1oRXEEWRZhlExcVTCebf159tKsM7u9AkcNRQEHiKSBE45+VC1/3678syzT3HDdb8Vm1JPvoeQIaWUEEURSoX1X5ZKKOcTR7WvF0XC6jXPMWvmhVKb9sUKShHMmjlGXX/9Ceob3ziVyy67mOOOewfTWg+mP+1H0YSXFpBdQHYNtcS04LJG4vJ+WLs7Ro2jp2sjF1/wDQQ46KCDyKoJq1d5GaoF9t6TOUvm0tBjyMC0GRPQ2vDgqsewWfj8eIhNiJ0nUVh7hrf+w+tQlddNQ4QTA8QYDUu61+BsxMmnnIB3UK04krgRCI5CYwy+7g1nkDf89VcSOBQUBB4CFGEqrBScNvddPP/CGv7nP+9j1dKq4PMLV8LaTUTlImk2xH9LDq2ho2MqykQ4F+NoZumSl/iHd35NuhaKSAbGg6tkJBHM7ECddHpJXXbdfuqq697BsSf8A5OnTQEaQY1AmV2BYZjGvUCNIas0o9VeOL8r3u3D8iUvc/21y2XvvQ6iobw7//c/i4Y8hVZaE5mE2MRAhvUwbfp4Nm/ezNPPrAsKGBoqfXD7rfPF5ymlwZ8X5w1eahvbWMbghNIqolr1RCYiTWH5sg3y4MqnaG87lJlteypjoJQE50GWGrwLnm+VN0mX+vEGycCKHvJnfz2gIPAQEUXhejtj7pFq7LjdeP65Ddx0/Y+QvHKmVimklMp7+RJYn6+NW6c3qVkzp+OdRjEcZfbg979/lGOP/QQXXvBTWbSwX+IorjtjdAI9S5ALLvw2P/zhf7FqxWMk8SiQkUi1EaQR12dADUNFo3HSjGI0ijFUbTN3ffcX7LXXQax9dgPaNODVNn6e7Th8tsaAKH3tKS8eQaNRRAbaZ+6u1r70NEuXLuWWm7qluaFddhtzmJxz9oWMGHaEnH/uddLT/YJ4H8I9+Wo3HLdOtohaSClNPaVEgw/Oq+uuuROt4cSTjsmXMQPWNI5Vbn1rpY6Dkbuy3whz50GfqMAQoADrHDqGyy77Ao8++ii/+q/fsLRni+DB6yBw48QHTWKJQAVBOu9DqHjKpAPQXjA0Im4YnjE885zh3/9zDW9568c56+z/lp5lyPxOZNbM6+VtR11J50IQPw7xo7BZCcNwtAreaCiDb0R8I+hhOGIyEkQ10dXzCGPHH0QcG9aufQpR4PJLXXIm24ytWb2NZ1hwQZOLDEWGwYE1KB+BE4zAvLOO55EnVnHeeZ/EmBEcd9IHmDLtQJTR3HjDj3jLkWdw5GGflM7F/cEqE8bJ+9xiCngXSJ2UNJI7q5d0prJsyaMkjX1Mnj4G0WBiPTATz7lpVITGbEPXQaGjNwiPCwIPEVmWkeTZPe0de6oPHfMelBYuufiLUFPqkH60GrAuzimwCm3C9LujYwLGGCLVApQQPxJrR/PMk1XSbE9++rNlnH/BXVx47ndYsUyTVg5AmQNwWROKFhQJHoMXjZIITAl0C/gG8Ak6Hgk0EiWj0Xp3br/tt/z9P7yNB1c/zsoVqdROzKsQ9sl10BGb8kq51hqTQ+xX8rIgXasQyted+x+wJ6WSwXnF7373f1x5xUfVgoXfVb/67x9x/Q2XMmHCOBYuWsqRh/8T55x9jYRe3BEud0oLgcjOhURVJeBSOGvup3jx+Q3stU8Lsw5tUX8+CXf+2O+2n6bAEBBFES4XwbIWTjjln1i3/glefL6PxQv6w7JOBT0llWdNawMh+wBEe6ZOP4jMOzIxwBiQkfi0jC7tgdHDWfeSY8miDXQv3IJye6JlFIoEFSXhiCbGmFKudJkr5fkISNBmGD5LMGpX0moLtjqcZUte4JGHLcNaDuQzl9zF3FNvEZ83s6+paTrXj4odqGoe3hpM5Fpn8CBxK7WEPg2oEIcdvesueBwXf+w8ps9ARUm4Wc05bIw68bQZ6rqbL+TUM96JpoE7b/k1h3dcIp33Z6IJBRleATpDG4UXWDC/Xw4/9JOyetUzjBs3getv+rdw33kDWNGhoCDwEFHrygBB3bVt5ij1kePey8rVq7joo58KKpUEzVLB4n1Wr6qz1uPFMnP2aDVp8gGUkwSjmsA1osweiG+hmkUohlPpa0GxW1gn04i31VxI3uC8xjqVy9jmFtEkxFEz3oFSTRjdTMRIYrMP3Z1PAhH9vWWGNY/juacjLjz/NvEe0lwNx0TbZtlu7bXVMvBortpaz/muZJBlCmcVv/jFL+rOPJEqWlti45nRupe65prz1a9//SNap03gwVUP89aj3sVRh39UvvPte8RZsC7G+4gbrvuVfOxjn+Hxxx9n6rSx/MtXL2HK5NFv+N7kfwoKAg8VAmlqsb4XLymRgVNP+QhtrVNZvHgxS3tekL4+TehCBMZ40qwvr1LSaBUa/Z5+5gdI3QuIRCg1GnElJIuBRoRGUhJQJTyaKCoB5SALo0ogCVACVUbHCSiHd/1kth+jErQYUpdhVDPimhBauOH6/8S5FlJbYvjI/Vm9vMJF539fdBSCLP2ZQiiF4xIz0IIzzyHehjy1qlTBESVQrWhiM5ID9p/AQ2vySbovhZmBaGITjnbIEQ3qWzdfwHs+cAjKVFm0YBkXnXcpI8r/JJdc8O9yxKx/lk9fci2LFi1iv4Ma+dZNH2Nyq1ZxEup83+woCDxEeA9JEhFpHYgjMLNjtDr51A+BSpk396M0lkMNqhePF08SJyFGSa4dDUyZUUZH6/BUSaKwFkY3E+KlhiRqDGtEhIqtgIoRq8J83NQ8thrvLZEWklgoJUKk+xg2zBDrFM96ItNHUznGGIOJyqDLVCsxu+wyngdXbODiC+8SZyGOIpyE8E5d8ypPEw0zV4/Oi/B1Hv914vHYejcKrRJ2GbU7K1c8BnkZn9Syv2rKuipj+ow91K23XaL+7zc/5aRTPsiEiQdhXcrV11zDgs5ODp54ENfe8A0eWHirmjhlhKp5/uNaY/M3MYpqpCGiVs2TphmlpCF4nR3MPfswdfud46W7cxVnzf2mXHfDx1XN2jrJ18FApEP70JkzUdOmj5TlSxTVakoUNWHthpCbqByZc4hkKNUURNxNYwhLCYEtCEoUw5tbGDWyTBIrMtuHzyzPPreGOOmjWl1L5p4FV2H9pozM7oJWCaISlIkZMeogHn3kBS668Cfyb5cdHawcWzl383IgDdicyFtfQiKh4kfHkPoKGzduZvTo0aG3satgojI+E3Si0CoIpmsErRM6Zo9U7R1nbp1BJbnOdi7FKy4UQDonKFPYn2IEhggvYW1YShpzw+JRJnifr77m6yiluOP277Ok+wkRifA+JCYoNcgi50S5/OoL8PIo2qzFmI2gKuC3oIxCUOgoQXQuaJb5MB11gV7lEuy1VxPTpu/O1NYRjNplC5s2L2Xtcwuo2kfoq3Tj5BHgSeBJoiiIu5F7x9PMAy1EegyPPVLl4xd/t5504RmcDLE1NCG7SgkYpTEqwjuI4xgRIS41sH79BryqrasDeWupkh6PUaoe1YkiUMqT+c2gMjxCFIdifa2gFIV9I61wxQy6IPBQESywByIUMUZ5lLKgoWPmnqq9fRwGx3nnfBrJqJfwCR5UFa37UPSTRJ6ZHahLrzoelXRRdctAHgE249NekAijyyGWojwmbgr9kChTMhH77tPMpMkNRKXHuPeBW7h//jd5cf3dVOwS4GngJeDl8FP1U+nbQBwZMlfJlULAZopyaRixGckzTyjOO/t7Uss6lDw+60mBLGe2QUlwqOcfKvwQ6FzcAypm/cYNLF+xmmVL14kQ4XGIqiBkOCyaBMTUexcpAY2mbFpQxMQ66M6berfHPC9T8gKRN0A21VBQEPg1h6Bqku8KrvrWV5jRPonORcu5/dbfia95ZJGtmn5b6SdN4ZTT9lH/dunF4F4mSiJ0rFHao1SGdymlUgtKxbisAljKkWXMrgbrnuS++37E3b++k3UvPYhJPLiXgQ0YtQGooE0fsB7oY/SoXahUqmgjYe2OwkmQCNC6kSxrYd0LigvOv0vEh2l/mqVoJaRZhXo/TgjMkqB4oSTCKOjpfhDxEatWPMrvf9/DKSdfwrKlL0gIOSlSH1RGkFpIioE64FotMNTX22pwf6JaxcebfQFMIWo3dNQ127YuSpfcKgP0dD4lHTPfg0Jz/4L/YnrbGGUiUGRoiXE+dCNwEqqblvYgZ57yC1aueh5HShRFZDbB+TKaA4HhKB0TJ57EbKC370mcPIsx/TjXD/QTJt0ZWmVY2QxsQeteVPwyk6fMZuqB76e/2ojVfSijcVkof4ojQWPJ0j7E9+LlZQ4aX+ayK45TWmU4lxLlTjObudwjTnBd6yC0t3DxZnnrW+fR1Lw/++x9AJMmHoDYtTQ2vcwtt56vgiWvTbu3GUfIyWlhq1TIfGE8uAOEqHw9/ua1Q2/eT/5XwbbDGSzGxEn7qEPmtBJFhnlnXsDypc/mEds4l35RoTbXwsXn/1iOOvQknnyikxmto5g6pYVKugbnV1OKN1AymyknFRQvoXmRTb0PIvIs8DLObUYhJLRQ1sPwxGGNrTUKh4ktkyYfyCUfu4C+/i0oCS1dnHMoHSxcllXJfIaJEnRUQpsS992/gMce3yBVl2FMQi2JI4pKoXa5Glzpa1a/IF/78vflb95yNHvutR8bN21hxPC9aCyNJo4a+cynzwfCFDtvKhGg/J9oTQelQaIKC0xB4KEjl3gZ6BcbnDNhhhekZOIEfnfvraq1/SAefuhJTj7xPERC0oTXYXravQB5y6HXyB03300caY7+8MFccf17eGDxiereB77BzA5FajuxbgUuXYnhUfoqPcRqE0r1Ax6jdGjPQkq/zyipBmJTxooDlTFt+nhuvvlaRo5oopQorE3RqoTYiLBAr+J8lTRNsdbiJSMuV7nhpsvZY48RSqsGwOBEYbOB/rtRYvAOPvPpS7njtv9l9KgJvPDSS4w9eH/23GN/qtWMsePHsO/+YdJtNANNxFS+pn1F/90IpDRoGyyLo8Pf9dj0mxdv7k8/ZOTTZuW3I90SrIXNPNpA5uCb//YlrE1ZtfJhbr7xP8XkSROLu7bIkW85lpUrH2HylLH89ne3cc31x6v2jkiJgtmzjbrvvn9V9993M6eePp0prX04FhDHj+N4EicvYHQVoYJRFUoGIqp46cW6fuJEsfseo7jn3m+pKVNGKm08/f29xEbXG6/ZPO95cO9i6zxZVmXSJKPictCbSr1FqyjvpDDgoRYPy5c+j/OjGD5sP7xEjN51V0ykUDrlqLdNxyvy+LcPXFX8gVLCHIPHNX++liddLP6KOPBrgG0vo8FayBDHBms9cayZc9hYde8Dd0tb22zOPefjtM44TJxq4vA576BUHsYBE0dz9z0XqciECz0m5Gg4FxQnOmajpre9BRO9hfkLXpQVy5/kP/9rMUu6HyGrgjFl+tN+jPEYFI2NLSSlkYzZvZmnn1nCqjUikyYphTIkSZlKXxWVeBQW8WHVHHxTCvEGVEKsR/Lbu1+WI942SpWTjEgLXlIMIRklVDPBgvsrsu7FmKPeeiQ//vdfMnbCBPbZ72Ayu5GxY0dw6OEtyiiPVg7JHEg591LpbbQhM1RtVkO8lRhdGGmb7x/VX/NmnkkXTqw/FUJ9ujygJFELa+gwF95KtiVYYCc+V2V0eGcwwBGHnSDdnSuZOKWd7uUP45VlwYJfMnVak4p0CKfUo1PKoZSQppY4SUIYBoAYDzy4yslll97F6pXPY3QZ6zOSJCFNU5QyaB2xYf1zxOVeDho7kjvv+pz63d2Py41X/gajdqUqDkyE+JAcgSiUV4gotE5paKjSNms0H/vUW5VR1SARSwmxGqXDJ122tE+++KlbWPeCY8XqVSQNIxg/uYP99jsArSt86JjZ/P07IhWpLNRC6ygPgdVCUwwa0Vonhbw9qQzYGMnHtiDwAIopdJ7TGPSWfH3G5mpZAjXnct5ITPLkg6rLdYpr67C8tQkQlBfxCBajwNkUjUeToRR86/KvYJxiRc8KYnGcdNx7aGttUokJMVVDrvShCTFlMuLE4AOj838eA0wcb9SFF3yQhqSXcmzRUsFnfShcCL8IoWug1axZ9SiPP7JFtPTSX1nJM8/Px9NPaqvoKEOoIM5hjEHrFEUf6zc8z+LFi0LiCQZFhEdjHSxelMlhHZ+Sf3z7Bdx/bw9LVjyAKb3E8F1SDh57UCgtdJuZOjFCqoSbHKUQxlUWl98QB5fyKvJ+xsT1ca1tNb+CHiQa+2YmLxQErscync/qCpJAPdex9pDkYuSeGCFC5+LhzocpbrUafg/6TzHORtgsIk01SiU44jwtElo79lUnnXQCAJnr5bxzT6eaWjT9KDw2ddtJUqhJtoetdhFHGqZOblRnnX0Mff3PEykJSQ8iOGfp27yJpqYmxEEpaeKLn/0qb3/7ZPVf//1Ndc+9X1Zjx+5BY0PEpk0vgwqNvyqVSn4D82zeuImVK1bz2KNbJLMRlSw0z161EvnYR7/Ks09tpL8vpZJtYvjIhOaWRvbeex+qfVWMFo44chpjdkPFMdTLELcJ/byy6L7mnNre5alR9XzsAm/6NbC1EMXksc1QQG5dEKATBSoe5KzxeYd4DYsXZ7Js6YOIEvq2wFNPWNJKjLNCuWEYcdRMHBv+6V0jmdqKihtDwn+WQRLDxI6J2Dv7iYxneuvwvN+04L0niqOB7nmm1hpE10v4IM+dUOHmIQre94FJ6v/9127y6JqN9PcJpYYyaX+KF0vfli1AhVJDxGMPr2PVilQmTU6UKDjw4F1YumwlLU27IK5EX2+FcrkRZ8F6h5eY3cbsz0Orn+WA/cexamlFTj/lY6xYupak3Mi4ybsy7+wz+dznPkd/r6WlaQr773EocTQSr1/myKP2JG8GOGhta/JPVJBwqHjTEziK8qxAsbmSZEQpieqk9QKZhe5FW+S73/kPSskIrrriOowxONGoOEGpkWSVUTQke1Iu7UKcjEBcIyKKn/6skWfWLpQTTuvglDPaGTceZQVMUzPWeIyK6KtAuTHEg7XWIbdY5VrHgxP284yn+p95IkTNI/uJT5zBv37lTh5a8xKVvn50ZMgqvZTKGmc1lX5LEjXw1a9czre/9wm8hoPH7kGSWHwWmobHicFLFSd9iM+wmadaNTz7lOeW67vlO3d8nyceewGlhG9849OcfOYE9b0f3itOthAnYxg/fg6JGc2W3hd5x99PZt99UUoH3aqQCj1QSPya9CZ+k+NNP4Wu2QSlQ9KvUSEvt7/Si81F15Z0Ipdc9Etuv/FpbvjWYuAAUteE0s3YahNZNVQZ9VtLf9bM+o2NbO5tZuOmYTz2mKG/fzK33PAEs9q+xsUX3iOZhQ2bAFVG/DAeexjxtpaEGfSMqxUJVYIy+Ew9SvkBS6Zq6+SgJzVuYov6+MdPR5stxAl4W8XTD6oaZhaZEJkGHlz9OEuXrxet4a1v3UWVEo8hxihDNd2E6I14vYG+7EV0Ar2bFJ/+2O189pI76e58iImT9uXu39/GaWdOUF5BV/cCnIeGxtGMHLYP4g0TJ+5GxyHDSEqg6ENHLv8Urp644Qv/6ZDxpicwEMrfEEQsPpdJbCg3oRTMO/M78o6/+wyLFvSS2QPxsjewKyUzBmtDwT2qHMplfEZmUzJbIXOeTBSpU3g/HNw+NETTuP3m+/jYhQtk1cqnQRoR18iCBQ9iDHX/cmb7KTVszzQN0jXOEyCck2DEpIoCJk8tqXe8owPvt1BJN6PIqFS3ECcRxsR470mSEt/8+tUgob/wW94yi77ejSjxNDcl9PVvICkZKv1Vtmyusu7lCiNH7kV/X8plV3yFu3/3b2rWIcOVNuH1K1asIk0baGs7AieezG3iiLccyLhxKENG8CyrerxX8hvRa9Wb6c2MgsAyMKtTCrRxoKB/C1x47rflR99ZRv+WfcgYRkPjLlScwpGQuoigViEo70OVEBWcfQZ4DtQ6kqSPxGQkkSWzm6n2W8qyN7de+0t6FjwCvoFIDeP2276HsxBCejZMNZUPnQm30UgOGCByTUA+1nHIYfbCMce9nYPG7ULmNpCUNLGJsNYiWDb3raeSVnnk4XX84uePiBeYMGEfGpsV2mT0VTZSKjXQ1294+WWhd0vEXnvux5b+J/jsv5zEafMmKpfX5nqBnu5HZdmSR9hzzHRaGvciKTv2G1tm9uxQritU0Bg8OnjtVc07F7LD3igC6zsKb3oCKx2K8QMZkyDwROgze+P1d9LXX8ZLM2DY1LeRUtKCpqneAhc8sclL27UB+oANOPcUafo4qXsaeA5YR6z7SLMteCxLe1aA02TesmjREpYt6xNNjKMMREGaJgrH3xqGemI/qt7fyHvw3lKKLAcfPEq94x2zaW5WpJWgnZUkSVDriHPPui/zs5/9CgOMPXBvsmwjabYZpQTxirXPvMymjf1MnjSV1Q89yOQpE9lt91E4IE5C3rRSsHz5Svp7hXEHd+B8GWV6OfyIscSlEAILvvIQEnKevH9x3qKwyEEYMt70BBaEcikOiQW+BCoOheIKlOlHRX14NqDiLUAvTiTEY3Wo540UZK4PTRXrN6OoolQv8AKhDvdxqnYVmieo+uU4VgJPokmpZUsrSpx9+ldY3oVIpoAYhcH5FMGTuVA6KDgEjfMRIgkQYaJcvkZHKKWxPhRQHH/CW9SkSXtRLpdRPsa5DBMJ3rvcGpdZ8+AT/OLfl8uBB6Le+fdvBfpQXvBe8eyzzzNy1HB6Vt7PweP3Z/TIsTzy0Ib6Tas2ORCvGTFyDCOG7UGkIvbet4nDjzTK1NzkJNT1wOrNEKL88WQ7bT8L/Dl4049eXVg4zF5DoXjeKH7q9APx9mXQm5HsOaKyxmYZJmoCH5I6rFQxKgjUqdzRFBmHjqrAOpR5GXgOx/No9TI6Wg9sQKRKZCI8KaIVq1Y9yVnzvsiyHqTaD+I0KrfGWkchzRETeuWqcN7bZtFpFRHpGGeraAWf+MR5iAvKG2m1HxFBax0yrgBjYv7jF/+N93Dw+L3x9KI1PP3Us6R9KeteWs/uu4+mpaUJIeGxR59DHHgiUBEeWNy5mhnTj0CpCFTGiBFh/Por9U7evOplVhjgIeNNT+B6d69ankR+zVUzx5xDpxGX+8BvABPhrSPWLYirKTUqMApLSuqy3Iuckdk+xNmQCyIVlPGge/GyCWv7ctmJvKWoFmy2kd7qyyxftoqPHP0Jjnv/bbLwPkRsrgelIrwYrA9yWH3VXItdCaIyRNk8w1+DGOK8RnfcuDHqve9/B6IqNDQ0oDE454kizeYt60izfh5+9CkeWoPsu98oTJyyYdOLWGsxJsZZGNEyGu+ht28jRkc88MAmcVnOTYGW5rGMGjkOjWLduic44ohWtILGBh1c6/l6/Y3X1OT1gTc9gYP3eSC0URNgTBLDCcd9kKyyFlgHbj3K96ME4qgRaAAzDHSJWnZUZJqJzXC0akApwbstiN+CuHW5tpWgtAZlCKLGIVVQxQkgfOjDH2TUrqPoWbqEk044n/e9+2ty8/X3iuQ8cFlYv5ZLisxDrapH1zv4QZY5fG5hYwPvfe/bMbqfav8WvAPxIdYcJ6HQotLv+MX/+x8OGIvCpIBl7bNP45xn//33D2OkgVpyaGbQGtIsuNF6t7Tg7XCcT9lz9yamTdFKbOgbXHPK1eqiX5H+WDB6yHiTE9gCVUSqg5QeQsaUUtDRvp+aNWsKSbwReBrnX6BcUthMgR4DdgRkCUgLSo3CuTKZk9BYy3sUDngJdB+wGXFb0ALaRzhnMFEjOEHygOiyFQv5t6vP4u3/uC977Fdi4cKlfOPLP2XPkXPlvLk/kZ6u0Hghy3IvcBDmAXRdHTNJQhNtZ0Nq55RpI9R7j34bceIxUZhCb9q0CWsrrF+/DqNL/PK//pennkLe8tbD2bjpZSrVfpqbmxje0ox1vThfwYult7eX7iXd2LzW4OknkU0bEtKshJNN/P0/zgo3uBiMkTwbNaTE5BOG+jKjNtYFhoY3OYHBe4fWg3RM84sqTcNFd/VVnyPNniDWfWjWs6nyMKWSo1QeATShk11AlVEEbeimckRDbIEXiJKXieOaQ+t5kmQLSm/ExGmuwuFRpjn0MFKNdHUvonvp77jmhovUr+/+pvr8lz7KqNFNbNiygR/86Ce8513H8DdvvUTuuH2+LOl8XpyLER9RrQRCWBu6PVgbWmuaXB3zmGP+kfET96W372W0ElpaWnDOoSODYOjrz/jhD/6Lffc5kFJjA3FsiGJCrFlZqulGNm1+nkwqfOe7Pwgpng7+51ePk/kScSnihRfWsPc+jcR58omztYosw9YJf7Ua6h39zb8x8CZPpdRoXQaJQp6zC5VuSntKIbmKjlm7qgvO/7BcedWPUBi0iunPPLjhoEfi7cs0lCLiKGHTludojKtMnL4Lk6cewuxDJnL8sYerOIHu7udk4cLFrFi1hvvuWcrSJU8R673w0oLSCutexjnFnbf/iLlnvovMwhnndKjTzumgq3OtLFu6huuvu4ueJatY9clrmDxxMpMn7SPXXHucSpK8tFHLVqmX1ju0Mhw8fg/1wWPeKatWr6bS10tz82i29PXT0JDQ19dHy7Bm/udX9zBhfEew3K5KpX8DWbqZuOwxJUV///P4jQbxhodWI5tfhkULngVVpj9dy/BdLK0zyoGWAkYn+a/h5qgGdzocVIxf8HhoKOqBxRHqTvM/80Jc7zNM6ELG/AdWy8UXXcmiRc+QuZEotTfovRDnaWs9gBnt+zN9+gFE8WamThnDrEPyfmY6lAc6F5xPEETflII7bnxKzjz7cyhG5NrIW3CyFvRLXH3N55k37x+VkyzkOotBKY1Y6FqYyYUXfoHORSsZMayZ8ZPHcMWVn6etbZjyPniAvc/QJle+JAlpEx6O/cjFsnTJWpwrEUUJSims9YwcMQrrhfe/78M8uPoJ7vr2d4lME5MmTaKxWYOqsmHjulBmqGLe9pZ30bchQVTEui0vsKX/UaZNifj6v56qjIBzHhPlkjs14cr6ZWZzAocBKQg8NLzJp9A+X5jZunclrNM0RofkAwHaZ45XV179ZVDriU0FkZdI6EWzGa02ctVVk9QpcxvUqfPGqEMOQxkTFDSMH1Bf1YS8hdps/YYb7kIzDA/ExuRPNIIfxbfv+M8gjk6MEU0knijvJTx7dqzuu+8r6p77bmfspF1ZuPgxjjjyNBYvDPcel4E2ed50To9QrAFHf/AfiCOLwRHhgs4PnvUbN1AuNfLjH/2M4U0j2HPMfjjn6O3bTGQSKpU0dDNTEfhdeH6tQ1QTqa3y5GNdPP90N1Om7Jd3Wwz9eq0L0/pX+KkKxr6meJMTGAZEl7Zdlw0MTRTDxEmj1EknvZvMPYdmM949Q3NDysqlnXQtQpISGPpJ002YvMWmNsELa4wLWUgqcOaGG+6RVaueQNEENGBdgnMaGEEU787C+StY3Lk2755p8qqdDCQFL+gIZh0yXH390k8wacoBVLKUw4/4e444/DwxGtL+UkhKkVC7q1RYDx/9gb9RYw/eh1IZovwGFYr3FZVKhSjSrF27NpRS4lm3bh2bNm+gUukLHmWJGDFyH7RpwYqwfv1L4Lbg3Bba2yaFURSL4MNUXg0a3gJ/FRQErtuIQUORC68xSEy83AjX3fgxdea8DyLqGTIeZlP/wyRRE7/4eTfVfgBNQynkR2dpCkrhfBWURXRQ+1jSvVG++93/JXUai0GpYQiNwBh0tDs2awS1C0uWrCLzIRxTnyWY0AYhc0HcYs6hu6n5XZeqxV3fBd3HokWrOGzOx2XlCi9ZOtDyM8tCHDZL4ZiPvJvMbmZzfwUxpTwF09Pbt5E40Tz3/DM0t5RJ4jKbN2+mr38jzqd478lSz4jhu6KIEbFs2vIi1mXsvffeTJy4x9aGVhWZkv9/4E1OYD1o2z4UkqdKhtDN5VecoxZ2/gL0U0TRWjZWH+S3v/sZDaVwvNpVHEXBiWNMFIR6VEjmv/mm/2XRgg1YtzuwJyK7gzoQE+1PHO2D1ntRSnanq2sNWod+u/Xc4TzYqzVk1uXnBxMmNKkH5v8n09sn0bVkJWed/WmWLnPiXC6OFxuq1YxyAu95z1Fq4rSDaB4e9LO8CIIjsxWUdlTTXlpamhg2rAURobc35Ec7K4Ra6Sa8h2oayC3imDNnDpAvEfLFvsjgzhMF/lp4kxP4D0ACsTObERuDEGRXkxK0zhimMtuj7pl/K/M7r+KeBV9SSoEhzttxDly5aSoIZQSYP79ffv7jh2lueBtJdCSaVoyeiGJ/kP1xdm+MOpC0OgaR4Xip1cxGoWRRJXgfCBxHCoUlBhpimDq9WX3rhk8xYdoYFnY/wOFHvI95Z94WGpR5KJUMYElK8N73/y1bKs+hTC/aBN0uraFa7SeKFShHqWwQydiwYVNQqASampooRQlaoK93PWl1M0Z7Jo2fQJ6CHYYOod59W/kB7WygdsMscjheGxQEBl49V1cTRwnWhjZ9Gk+W9qOAzFpmtu+j2tt2VVEcYsYuy6ttvKlbnzgJ5K1W4Btf+xlvf+tZDGtuA783xuyJqFGIDMO5YVjbiLjhJMlwEBN8TARFkHBDGYhXeyziHWId3noiAzPa9lDzF92mTjn9aFK3hTvuvIu3vWWeLF/+kiCaSjWw7Jhj3qHGjdsbVDUkmyiPUoq+vl5EMjLbi4kC8dKqR5GglKG5uRmlFEpJnexaM7Dln9nX0sIGJ20U+KugIPAfGwKJiKNGFAnOK0pJAxoox0H/WXyGxqNUcHaF/rmqPuO1EhxXjz6E9G0cx5oHHS+9BEQlMtePdxk6KVMrE4yiiGrah4nTPJkikMMNsnAhbVsTaY02Co0FcXWf0beuPU89sOi7TGndjfvvX8aZp3+ers4XJUnK9Z5Exx17DHEUxPwkd1PbLKO/shnnU5JSEHI3pilYfzHEcZiJhHzvlDiO0UZhs+pWa94g8OUHFVtsS+LisnutUIzknwBxofonUqGhl9Q61YtgdByKGPyg9EA1qGOBwOIFyFe/8BDrnhvD2rVC5kqkWdBjVkmCTzdjTIxCkdrNlMue4054H5I3t65NcWFAulah8RIEu5SJQpKJh1iF2HNr6+7qhhu/zoy2qSzqXM4FF3yGhQueFnKv9PTJE7DVvry5tq5b1kqlH5QliiIUEUpFIXU0r4oCj5cq1WoVb1MMgolq0rzh3LSqtV3JO3NvheKSey1RjOafgFrlDUAcmbDKFTBEeKvRGLQOXeshI/O9WNWPUzD/98jnP7mA3/56A88+E/PS+jQoOisTShJdH0TgJUMrC6yjdfpezJrZpIwS4nzWrHQ4h0jnuSeiQ2/dOMFnEvrrEhzVyoFYaJuxj7rqmi/R2j6ezq6VLO5cU99nysTR6iMffD8mdBpHJDQ5M5GwZcsmKv2eOGpi+LCRIeEjE0bvsjtKeyrV0BgtiiK08Sht60L0tRuM9wNEDh+AYtH7V0BB4G1Rc7oMdrzULr7thEWMgTQN89tqZrGA0k0o3cCi+cjn/vm3LHpgC1u2DKOaJkFuXXItWJ0r0llBeUWkPbCRU09/H2k1pJEoCTnO3rkBgXMVVB5RHhGLTmqtN4MgvNGQRFBNYWbHGHX63OOppp4Vyx8K++SG8ej3/QPiHGmaUiqVMEYh4jAmRqsGxuy6F0nJYG2VluaReKdI0xQRj3MZIo7M9hFFiswGhc/aTEFrvbXONhTx4L8CCgK/KnyezD+I0IMtiCLXreonTkKMN4rLCDGZhQfuQT5x8S+Z/8B6qnYYXhv6001AP1DN2/NF4GOgjCHBuQpNDSkTxo2kqQwm/3qiqKbVlWFzyZ+QbZWBTkFZnM2tngERi82qlJPgxe7s7CQpl5g8ZUo4de1Bw9Tpu6kZbZMxRgcVTpfmNxfNSy/0MnzYaKzbgo6qNDa24F2MRlHp34yQ0dhUoqk5YeKEA3L5H7bKh9G6uLz+2ihG+BXYdkj8wJZX5ww08w7eX4+jal3dcbVsCfLpS/6XrgUpwh6YqIXMpTiqoeOCtkAK1hKZQApHH4muMmniaOYcgvKWuhQsUH/PEObJp9QAxGTOY+I871hloaghKoHA0u5Nctst30crRxzb3CmmySqbQUGl2gvKYrTQ2NiIeI13Bu+EZ599GnQVpW3wrud9iry3lBtiNm96mbe97TAOHjdCBZE7X5e6EpEBtRPYjvUtPNSvBd7k1Ui8SllMLbmjdpFte/XVmm+FjGNNRBQZKlVY2o0cdfinMcwi9WNQlMBmeDLQCd5VCP2DDYKELvcqIzGbQT3LSaf+E0oHuVbwYEKfpZCiGIVeS44gDJC3KdEmb90UWRyezIW8aZvCefO+QiQjmTBhF04//Shl884ScUMLK5c/Kg8/shIvCbFppL+vShQNY3OvRemYzG1hWJMhTfvyuK4iyzJMpCkphWpO+Mix70cRyhijvCOKc2AiNWgM2c74bRsbLvCX4E0+crWp8VZZCIPyd7fXQksNejxCkVBJQ6Pfi87/nrz1iIuIzUGIb8HQCMbgVXAlK+URgkBdHDk01bxd5yZS+wQHji1x2hn7Kwz09lbzVEybdzhsBsr1aibJG4qLDymSVQtWIlJXQqsS3V1VOezQC2RJz2o0wk03XolSYW2sctWRCZMPVJ/654/RUFIYo0iSMj6L2Lihj77+9TS16DDdxlMqBZkebaBS6SPN+pl31qkcdECsQrLJQKNuY7ZNo3yTX2Z/RRQWuN7L179SIbFGYjXYkuhBz4W/ly99Tj563vX0dG7C2b3wqgErvcFV7XIZWCnlFT2aWGu8q+CpIF6D2khUepHbvvNxRAdHVFNzCfEWoyOEiP4+SJJgVeNcGra2xOxabGXFytWkqWLJsjV0LV7BS89tJksdSZzxv3f/hLbpzUG+Oj95ZQSnNB845ij1k5/8pyxb/iSxGc7TT67Hi2bU6BJxKYSLkrglbwSe5cqSGeWy4T3v2Vs5H+LfWmlc3vxbAd7XapP9K8dUbTWABYaAgsB/Ml7FiqiQuFDt19ishCLGSjWQVadBNytzQYDOhmwq6zRCRqw9onpx/lkmTC4zaSpK8qwm8eBdaHLW1bVebrnpB2jTxPLly1m9ejU4iKNSIJbSCDFKhxrdXUfvQaWyhf32H83VV32Njo5mpcj7KOlw0v22ShKV8Rq++4NvqBOO/abcf+9qMutoaCjT0hyhkwysR8hIs34ER6VfGD5sV1pGOJyDqAQ2F8ozOqFacZRKBmMUW5G35sXfShCrwFDxJiew3vr3P+eaUlBTXJzeuqs666xjZN68f8MBRmc4H+fktaAbQ0pW1BxCRjpBvMdJL5GsZebMkVx27TGhG2LeNHvR/HWyatmLfPfbv+Kpp55n/YYXGDa8jEiV3o1VtMrYlK0HbRAtZLbCaacfjzJ9dLS3MmXydDo6xihda5Kmg4NNfFAdKZuQlSU5qf7+79/HT374MYxqZtddW2goCU5lpH4Lyij6+9fhsr1Ikl0plQ3lcn+dlJHRIQbsqCuZbN0Q3dfHV9XGepAGWYG/HG9yAsNQ12cq90SfeOp4dflVw2X16g1YJ0CS9yJtAVsB0wK+D/CoqAppH9r04+xaLr/sM0ybElqRACxasFY+8+mr2LIhpr+vxNPPPM9pcz/E+PF7EceOGa0TmD6trJLSwETUk4eQgDSzNCZRiB+LECcqTLnzb3tLbz9NTQ2hibiBBQvWyXXX3UCprNl11yYaWyzlcpmX12c0lJvo66uQxhXiJMJljsaGkaS2wpNPIwftF/xbmgGxgnAXc1uNrcfnXRoKvJYoCDwkhI7zSgIRzjrvXZx39qUIFq2H4b0FtoAehZFynthQQWNxrMVTYczoMke/7xMc/aG/lYPH78msmZP43KduolKBkaNjTnz3O2ifOZmZsxpUaoOFq7vVVMjK0jpMj72EjOrGUhTUIU3YyVqPiTI8KZVqRlPTMCBY5UWLNspnPvk1eroXMW3aVK69/puccspp9FdG0lAexqZNLzN85B5kmSWzvVT6Pc4Px2N4+ikYeyBoPch/4MlrLkxeUli3uQX+CigIPFQIpBVPXNbEZhPaPI+3GVE0hjQtocxwxDkcQkwDcSmjP11LQ/MGvvGNf2ZZ90JuuulGbrvt6ZCMYRUHHLAfI3YZxr986VPMmJkXOCkolWqBGZvLs4LOzbaIJVIRziuMMmRZ3vvY1/bJUDgaSgkejU1h6ZL1cvH5X2BRZw9tMybw2/uuVjqCydP2kkdWb6HS7xk2bFjoNWxg/YbnGN58AFHs0RIP3ETyYg4J6gCoXNDOe48x5i8a1gJ/GgpRu6FACC7jvIi9Z8lj0tWzgo2bFd+589cs6Xka70Zg9AjwSagEwqLjl/nf39zIrEO0Qoel4h23LJMbrv0BK5c9jfWKUtTA2HF7MPesD3DavImKKCRHGBUka3TebygQU0IyiAejS1s5eGsFFUr1k5FiSBAamH/Pernkoq/S3d1Na9t4fnvPNcqU8vpjBScf/y/S0/VIuCHoGOuF4SP2ZJdhExi9694MG97AP72njbe+VatSkg1YWCFMR0TXfVYyaJ078Os2Xv0CfxEKAg8JwYklmUOZMi5PcVYGFneukwvP+xKdC5/A+gYUEeW4RJptYP6iHzN9BsqrgTadnfP75a1HfABNEzNaZ9Lf38+Da5aA2cSUKXvS1jGWuXOPpXXG2DoHqv1VGhtq7TohTR1JXM4TKfIzlFoDcEtqLXFUxmdw1JxLZNWKx5k8ZS9+f//lyqnwGkGwThEpOO64z8uSnjXEcRNZlrFuXT+TJx9BKR7B6DG7cubcd3LIEeSNzNJQGJHHyaWWbKK2DhhtTWBPMQkcGorb31AhDhUr0B4ThSQGgMmTdlFXXPVx2mfujuY5GpMtWPs4Dyy4ldYZ4aLXtQoiYHnPqlAGOHNvfv37S9SiJZ9XV113FpOmDGflyi5uu+kHHH7I0XS0flgW3v+shCbkpZDeKDHiYpK4DIRzcC4oTqJqce4IowN5jzz0XFm69HEmTpzIlVd+EVRQ0XQ2A6eIgwHls188By99WFfBGMMuo1tYtvIeXnz5IR64/7ds2mRJK7VxSOp52tvGfgtH818PBYGHCqXw3uXz1DzNUaChEdpn7q3uvf96df0NX+DYE97CwoU/p619mDJ5bkhkCGIAAosXdaOUYkb7eOLQlJATT/1bNX/BT9Q99/2SU07+MNMmT2blioc56oh3MnvWe8XVsjxrmtZ+oO2uMQYnFpU3JfUSpup33rpUVi57mhltU7ji6i/SPmuYMiaQzOg4dHMARDImjBujkpLBW6FatRitGTN6GM+/+Dip3czRRx/NmgczqVbIPWsxItuj66vlPReX31BRjOCQodE6ydd9YRqqdG5Z84rB0844Sl1/4wVqeluzqsnO1JQvJbdPUZQgOLykdU4aHUIz06fvo264+bNqfud31eVXfZ7M97N8+cNIjRMOUBZlLCq/OTip5WvnPmuBnq5N8qUvfouGphFcetUnmd6BUoMyRfUgGVjx4UFnQXxEErVg05hKxTL2wP158fknEaqcf+6n6F78kuBBK5Wrceh8BgD1FMvaVk9V1RS9gYeOYgSHhEG9f17NlZDnWitttx7tPMlBo8CBs1WszXJljFrpr0fj0doC/SjlOf3UdyljDF5KoZTYhlNQGryzQcYWj1YarSJSF/S6Fs5/Rj520efZc889+Yd/fCszZiYqSiDNclJhsbZarzmOTMiz/tDRH8LoEmklI44aaC6P5sknnuFd7z2KCRP2YdHiJVx00b8Ey58nigBEcZx/xq2Sywu8xigIPERI3r1B1Nbe1gFk+VZbk9YeD0Of5cp1s2a3UioraiqSecNCvNeovH2p95ooIi/3yy2+AZTPOzIkGK0RLM47sswRmYhKH6xa9jwrlz9JQ0PKTbecpLQGISUphablkBHHvn4+5KGhNA3yOlEcGoqP2WUss9uP4lP/PI8bbvkKkyZOZfnSR+lcvF62Lf+VrcTtCvw1UBB4qPiDxmVwqGR7qYOaODZoAxMmHoAVx623fr++n3W+nhctXqFVqDzq6OgASejqqYpS4J1gTKjly2wGKIwOInTOwYOrnpc7bvsJWzZX+Maln8ErcLkIHkCUGPoqWwBPFIXXQPBeNzQ0YNMKnl6s3cI+++zDEUccwZRpzap1xhg1e/ZhCAl3fft7OKndxEK5k6KIAf+1URB4qNhG60nh883mP+NQE0xoZVJ/TR0e62D2nF2UF4thFxY9gATrGqbmob9ShLcQJ9DePgNlDF2dy/Kbx4CkTu3ggpDlgng33fAdlnavoGNmK23tjcpEoERjSOrn0FhuBqJ6GxaIyCxUKxnW9VPNXmLcxDE8u3Y1jz22iicft6IVTJ0yA6Mjsiyr94EaGJeBsFIhifXXQUHg1xQ1Z01tGppb3lcsAwemlFmWEcVhDXvscR8k0i2sXr2Wah6esXbgtUrlUrWuSmQSrJOQLJHHkq0XolyLNs21sbo718mtN3+XiZP355uXfTY05wZiXdPL8FhngYg0fzKz4X0fe7hPfv/7e3n3e97B//uv7/OTn39ZzTl8Ii+9/Az//rNfgwWjywwfPpzJ0yZvxVCpy2HVvGTbtK+BbQTfC/wlKAg8RNScTcHiOrYir+jtC3qgEXzIqMorDJyCUjloKS+Yv5CkBJ4UY8K6WfKm3R5CozMtaB2F6JUmdFgwge19VUscKdIKnDvvMxjdyJlnvZeZs8oqycNEzlVwPsR/jC4DijgqYbNgtVf2IDMmv4vHn3qS4095H+MmjFBO4H3vP4Knn3yIrgee4NEHkQXzu+iv9DFiZEu42dTGpS4C+Crta9Rg73SBvxQFgYeMwRfhnzNJDENvjKFSSTEaJk85GO89q1asyffQuQgA9RbGkQlyrllarYtaiggeC1gcQrkUukHc+e3/lsVdy1FKceJpb1GSW+pQAphg9MAUXYDMCyqGrq51cvrpnyCKh/Pvv/gRU6YMV0aF4ogpU5vVrFlTqPRbbr7pPpoaRzJixAgOOugATAzOu1DEoQY80q8gcDGXfs1QEPg1gc4zoiLYxnEjSrbyTqeZG2SQg5Z0QzlCnHDWGf+gvPU8vPpxlnW/JM5HeEy+zA1piV7AZTFGQ6xdnuescoeRDsJy5H0VPSijOGXuiVgBZXxdxcNZPSBSl/YDDq0NVmDuueezYvUyJk07kMmTSnnfJ0+UJ5185SsnquYWx6qVi/nhD37EsJZdaGsbE9xXGkT5gQjbtla2HgevjVdxCQ4FxegNFbWEhO15ohUoJXif1aVpoziQrIZAOFevpW2b3oZShs7FS6jVB/enrk5IPCxf+hhKCRMnHYBW4LJaOZ/BqOCYqvTDd777Q0ysmDptQkivlCxkZBHuB2F679FxDBich67Fz0lP9wraO8bzu3v/TUVxWCK4LMs/b8j0uviSuSxbtZhyuZkPfvAEdG7dBYVSCufcNt0Ji6nyXwMFgV8r1C/Wmv0LQ2ttyLeyUkEIzcSUcmT0AdV8sWgQFE5g2oxWdtl1FCpSVGzQskgSEyqZFMy/38uSridob59Bx+xdVK0lQsiAivB5dtPqVRtl4QNL8b5Ca9tEAIwq4b0PLm6dgcnwtkpwYEUY4KPnf4lINfLhD7+dOA7TYIMmikqI06HgIYKDJzeoz37xYzQ2tfD5z32Nnk4rwXGlsdZiauoCxSX2V0Uxuq8lagWyg4bVRDqsN1UjzjVg0wjlYwyNeCnhbIz3mnoTA1Viy+YUaxPiSCEe0jwPpKdzs3zqk58lzXq57Iov1x3cJq8sFBlwHj3wu2VEehizZs1kytRRdRm5KNIoJZCvmXXcgCjyBBHoWrQMl3nmzftHZZQnMj4keA9eK9tgbW+59Q42bX4RS4ULz/8shrBrHMx2PZ78x3owF/jLUdRyDRXbOGRkmyF1vopWJdIq3HHrfbJi2aPcd+98epZ35sLnZU4//Sy8GNrajmDxoofYssVh2IvqFiiXYOUSpHvhaj760Y9SSV9mcffdTJzWqJSmXthfs/qKYDUfXv0CsYxg0vjJlGPqaciBR0ESt4ZqFuR2dARIP3NmtYcIj6oCpZCQ7QRRwc+uTTinnp4nOeLQw9j95QY6F67i9ptWySlnTlSgSbNekjgB4jDtrrULLuqAX1MUBH7NsJ0LU8BQYvmSdXLaKf/MmgefwXtPmlVoiJvpz1Jamofz05/9B14Svved/6G/UqKxMeLiiz/Bxy/ZJJs3rWd40wjSSmjtuajr10yZ3qgGBOJC3yRtQhJG7gBmy5YKYGhoKON8sLBGhUop7wRtQjFypQpxOa/Dl7ClfSlRXl2E17jUYxIdrLsP0rZnn/l5jC7xL/96Id2dXVxy4aMsWrick0+diI08cRyHRt9/yjgV+ItREPg1QvBhDVycvvZnBqef9E3S6jBmzBjDuMktnD73I7S17aNEwQMLH5YVKx4FGcUN1/yERx7awubeF4CnMaUtNDRFTJiyK63TJ3Pa6cczrbVFpS7U72YZ6EihdSlY2Hr+NDz08AqaW2IOHr93XqgfQjyRVrml1SBCOSevc4CC9rZDeeyxx7j33jVy+BHjFIBJNNY6jDEoD0cedp6sWvUi06aPZUaHUm0d7Zxz9jOyYsUSTPRBlNmmuKOu4FlLchmkrV2ElIaEgsCvCQZblaC/CIDAuWf9WPq2RAwbkfCv3/gkHYc1KlFSl3OddchYNeuQscy/d52sXNWNUcO58sovcuY5E5TKw8AQrGftYk+iQNLgZBKUVkFPC9BxqOFfuKCHffbejzjvpeR9yL6qM12iumC9d45IxzgLra1TeOqpp1j14JPMOXxcaFuqQeVOqUNnz5NVyx9netsMLrvqM2Gt66GclOnp7gyHdqE0UXyosgzIizkGOfgKDB3FSA4JwcR6sXn1UG558/+7l7wkP/v5L9jvwN247JqPMfPwRmWlH8/murPJEKatd9zyUyKdMHX6bpw+d0K+vg3hHqO2NmJKAF8rNQzC6yYGZQJJurqekZbGvRjWvDennfa3ykseNkKH/r0qHvBIeR00q/PYbdvs8Uic8ZOf/2fIK8v7LomHQ2ZeLCuXP03r9Ilce/2nmd5WVkI11B+7rB46ci7cddR2r65BBciF9R0yCgIPGQatIkyNHIDzChG49ebvsPseo/jCl86jfdYw5cQRaZ+3DfX1NeWi+9fKD7/7M5ytcsLx7yQpUy8MEElRygZrxoCPO4pAsOStzxCyvI+R44H5Cxk5YgzVig/T7JwoDlC11E0bDuYzh0mScD4aTj71KLXnPqO4975F3HTz78U6WLDwZTnyiM/J6tVPM2nyQVxzw1eYML45T8s0dHc+IqBpbW3DWepW3zk7iKR5i5nikntNUYzmkKBDu5Q89hqSGTRKFD2Le+Xu/+1k3wNG0zoTZS0YZYASUCLNbGj/2fOCXHLxF0jTPlqnH8RZZ/+DUoDNUgwerRLERXWLXcsByWwVletRQkwmrp4O2dDcQuOwEmtfeBqTDKRjO2fDFBdAO1AenQgu7QMk3DAMXH3NN+jd3Me58z7LbTevlnPPuZSeJY9w4Li9uPqmS5je1qjKZcAFtY7OhY+QRMOZ2T5roACJFBPXps1hrCBCiMM5F+VJrwkKAg8Rtb5n3te8uIJWsHzJ07i0gf323x10aACWWbDeAzFJnOAyOPPU81nS1U1720Fcd8OX82/EUo4jEMFbF94jdzIpE5xRcRTjMVhnAiGkjCdGq4TKlgY2bujj5JNPrbc8gVCeKPmNQBsVDqrykyOut1qZMX13dfq8i4ARnHv2F1m1/CkmTTmI62/5Bm0z91IZfaHPcC7Md8dtP6Na3Uxr23i0Ca1GUSpY4MEZWIMawhWFDK8NCifWUKGDE0jpkLxglOA9bFoPmhamTB1H5iAxwflUu2d2PvCsXHLxl1i98jGmzxjHFVd/ita2Ucq6lMhEqFovocjiXRUdhfae1geFSI8hc5pI1xIwvHQufpDvfe9H3Hd/N3uPnsl1197Fpt4XpNy8hYPHjWH27EnM7NhdpQ6iWJPaClrFREaHYnyBxfM3yS03/5Tbb/t3omgEiojGJrjq2k8xrT0KIjkSkj/SDM45+2ZZ2vMIHbPGcfIZk5UnNBBHdC7q7ghJI9F2ejAXBB4qCgIPCWHNqXVwAknenUx5ePShp3AWjFHEyeDXRCxe+Ji85fD3UvGemVMnc+ONVzBp+mjlfJXIxCF6WsuqArQxIfVJK4xJyLxC66DQcf11v5E7bv85z6/dgk0N69atoyFu4fmXnkWhuOOOu4hKW4iTLVi/mXEHjZULP3oelcrLzDlsFhMnNyrnYUnPRrnm6pt5cNUTLFvyMFGkOOHEd9Pd1cOmLS/ypS99mc99/nxp79hNgcI5WL6sIrfe+l2GDR/GpVd8lsyH1i8KyKo+rIW1r39uYFDoaLAFLiaCfykKAg8R3vlAMAmJDk4EJVBNe9Eq1OyGlEJLZCI6739e3nLEBzBac0jrBO6f/31VK7IPyh25hI4KwSibOeK4RGbzsJFoDNC1uCJnzfsM617op1wu09e/nvce/U6mtY6nu3MN//GTTvbf/0BOPv1slq36HQsW/IYlPc+x5qHnOfvMr+JSheN6vLailITm3q6CyGba2yZw6ZVfY2bH7qpz8ZFy3rmfYVXPBj510W187bKzpLV1uLrjltVy1lkX0dQ0jPcd/XZmzt5N1WbI4iFONN5Xc798UUr410JB4CFBh4J8McFLrMEoTeZhZsd0/ufX/4d3OqxhVcT8+avlko9eQeY1M2YczP0Lvq/QENUsrQaXhSWpSHBRxXFMmlriOAoeZQML5q+Tiy/6Oo8+vJaJ48fxkePeT8ehY2lta1Ci4aYbrHz/rl8zc9Z7OOPMycrKZOL4bFYsf0Ee+N0qlvU8xpLOh1jc3YmJFNanTJncyowZ45k79wO0to8IZ6SgY9au6trrviLnzL2Kh1Y/xScuuoxNvRtk5bInKZcb+PBH3sF115+h0CGI5pwiMipfZ5v6OBX466Ag8BAheaZCvXROUuI4QVGhuaWRnmUP8+F0NlECZ5/3GVYve55ZHe1cceVF9SJ9COqPpTgiisgdT4KJNd574iQic2HCuaTHyRGHH01zyygOPnhPLr/qTFrbdlcqb4CmACUe5aO6A6yUO31bp4xRMyaPATkqeLTJw8Auv4nk9cYihLU1YZ/p7aPVt278mJw774ssfOApTMmgSxXu/v2PaG9tDq1VANADiRs1cbucvK80vHqbnwX+EhQEHgKEgQogUcEDjRZcBpOnjMVEHiFGa+jsRJb2PE1D0sjlV32NmR0jlJBiHRgTU0oifF4HTy4ID6EAP5NgeZctWy+nnfIpkqTMAQeOZv6Cb4WuCsrjvM57IEG5IaGSVUgik6dNWDQ6FBIol7MpzoU+HBhBq4RqBUqhO0tQ1iBvXYqhdfow5Z2SxvIYMJ7/vPtGWtuU+sPRoD9GzoK8Q0UxgkOCRylLZvuDBdYCTjARzJodqaeefoSXXlwPHs4588s0lPZl7MH7094xQtUK+COThC4IecpiVq2E4xpHmvUiVIKcbBXOnXcxq1b0MHXqXtxy2xdQeQmgd7ouP4uHan9KOVa55hWE+3RNNaSUb7X4tUGToDyUkxAKy9JQz2u0CUofAh2t58ljayokURmbbebe3/9fOOcd/RW8yVGM/xBQszxxFOO9zYXMNVkKGDh43L78/nfzOf/cX8nKpY/R39vPLbdei/UhVqoI3Q+0hiwLk+m4XMbaKuJ9vRzPOfjOnffJ/AXdoPv51rVfZNr0PZXGh15GOhBPa0BgxfJVdU3mmmdpwMM0aAPEhRLEWnsnEYhDvItKRXAOZrUdJ88+vZ4kjtl3n91x2RZamkqYwiG1w1EQeEjQecGcDk4nHYFOiEuAhhNP/gCVXs9tt3wfbTLmnXU806eXVByBVsEiam1RWOJEkaZpkN2JEpQqYbMSNovpWfy8nHvmvzC8cR+uv+HrdMzaW8U6aDuLVIEU69JwRhqqvZ4kbkJED4RsBus1137WBQAEHYH1rp6/7IBSSXHWqTfK048JUdTLz39xOSef/G6SOKO7c2ERxn0doCDwEFETk6t1ord5axIPtM2cSLXiSXQjmdvI8Se9O+ha5WtckaCJVclFoJMkyaVZQ3eEWqfAiy78OknczAEH7s3xJ75TKUIapvdZUNdQQhRFYQafQWNjI9baeiXTgNRt/aQDan3P8jrEOFYIlkoWbgaLFq2Tn/zw/8iqmp/87NvMnI1atmIxma3QNmNqeHnR8miHoiDwEOG24UYUm5CuaKB15iiVZqG4/ZRT3s/MjrKKYkgzG5xeCpRKKJWaBzoSGk3qw+utgzkzPy/di19k2syDuOm2L2OiQPo07Q1CeErhrA/pi4QiB6UdLc0JrTMmb500Mcj6iqoC/ThrUVrnOdYahyeOEx64/xm56MJ/QceKL3/9U3TMaVYrVqZy2223MW3KdOae/nfKF/W8OxyFF3qICM20hciE5l/ehYJ5ARYtelZGDh+OtYrly5cHj7WHJM4rgjx09TwsiGZG24HBiZ3nGIuD2bPnyTNPGsBzxdWfY+qMJuUcxCYhKelQUqQMJgptW7IsX0+ngtaC0mn9PAdzLRjNLNfTKtVDSqFGOcEJ3Hn7L1m65AmmTB7P6fMmKwGu/tbNRJFieus4nAeT/KmjVOCvhcICDxEKj9E+b0ukyFwWloYCd97+YxoaYzb1rmNJ5yPccctC0QqcD8qVXV3LZPasv+OwOe/j0EOOle7Ol8Q7WLigVw6d/Ul57OHNZLzA7xZ8m6ltTcqrvGJIACLQZYLm1EA1FB5uvvG77LHnLmRuS36WOcHtgDaVw9XjvBXnkDyObD0sWrBO7rz9V1SrDVx+1dcQBUs7ke/fdTfts8Zxytx/wMTgJaVYCO9YqNr6p8BfgjA19T7U2Vrr0ZHG5qHWxuRwmTDucI484m+47qbLKJk+fnPPncyas5/SQHfnI9LR8T5EmimVSkybNo329na6Fq+ku/NpGhpL/OruW2idGRpxC2HKpABvPXGebeE86MiS2YieRVY+8qEzMXHKytXfVl6FpuO19XAtY8wSbgR50hQQihOMgcPmfFSWd21h8tSpfOvG87ntlju485Z/R3zG/Qt+wPT2RuW8JTFS9wEU2DEoptBDRJqlxHmlkFIa61OMSbj2qvkycdxsNm1ax9e+/rdqVsdBcurcY/nB937BrFnnATB58kHqvvu7ZM6ct2HTESztfpHORb/AELP7Hvux3/67saRnDa1tYcpKXq9rXZVSlOdH61wBI8owJqJz0WqUbuaf3teG6KDEkWVQMgSvs4CrQs+SDbJ06TIq1QwTN4FvpLt7FUuXPEjP4mdI9O6sXvEo737HWSQNFY76m+l88UsXMb29UYmCyNT0r4sWojsSBYGHiCRO8D5MbVWuUOEEVix9Au9K/OO73k65CcZP2p1DDpnMNddcw/ve/x5Zs2oNS5auYVHXI2jdhHjB2Yz2Ga20tU9jwYL7eX7dg1x22VJ++auxsueeezL3zBOYNDlSmhI+T3fsr0C5UWHzqWzPkofYuKFCpdJXT638zrf/QxY90I0iYvmyNSzqXEoUJfRXUjCa5sZdyLIyLU1jeGHdi0QkjBjlUDpjt91HcPqZH2LmrANoa2tRgbLhbpJZTxIV1ndHoiDwkKDxzg1Wbqu3LunuWklvX5Wp0w+ECNoPaVTHn/h3snDR//H37/xH0qojNqOouAa0TlDRRu65939omxGrUPzwbrq7X5A7bvsBS5c/zJKuVfzsh/9De+ts+eCH3sPBB+/O7EMbVFImp1OC9bB0yUrSTJg6rQOXwaFzjpVlS1ZSjss4l5H6fmbNbmPixPGUG8t4BZMmtWFkGOeeczGGhLaOaRx/0j8wo/1gDpm1n6qJ4tV6JGVpRqRLxDX1ycITvcNQEHiI0Hkhv7UeFWmMMlgLPUtWsNee+zJz1kREh4GeNWcSk6ccyMoVjzF92gxmzvwbMLtyxx13MHnqAcxoi5WOQiw3TqC1bYxqazsP8XDTDQ/I44+8yHe/8zMefPBBSqWMY094t4waHdE2axKTpx2gujtfks6uZXiJmNHazvkXXCo9PT20tbVx2qmnkkSKk059q0IFv5dzgAk/V3Q7MUZhoipXXvUZZh4ySoEgLiXSmlphkfeOUhLakBZ4HUBEim0Im3cZ1qaIZFgR+lLhmut/LXuMOVNaGo+R/kyoiCcTixXBi+C9YL2QZsLll82Xcvnv5Oyzr5BKNTyXprZ+fGeFakWwTtiyRehc/JLcevM9csShZ0opapck6pBSPFuGDXu7tLd9UkrqFCnHJ8vV31oosI9Mm/F2WbbqKbFe6O0XrAhb+oWqFzIRqiIs7ForM6acLwl/J2fOvUKsE9I0nKuII8uqgz6zw1qLd4L4HT/+b/atsMBDhNKhwN7jcF6IY0USN1HpTzn+uOOCzA7B1KkgLYf1HqUTlIYf/uh7eFfhpJM/HKSpFMSxwXuPRqNNkOMRoNwE09p2UdPbDufDxx5OEsNtt9wvixYvQVTMzTf9EM2euKyPCy44k7bZU7nxxm8yduxuCjVQaVTOf9a8z3PPOIc1q3tpnTGV00//CDoIi4SuhDYlipKB/GmlwVtUDM65egZagR2EHX0H2fk3h3MOL0LVBYt22twrZVj5VDnz1P8Sa3NL5gVrPSIVvGRYLyxY+LwYM0fmzDlPUitUbbCQzgviBG+3tnLOD1jwSr5v5oJ1Tq1wy033SJmPyJzpX5Mbb/hvWdS9VLLc6lezCj4/hnOCd8LChU9KW9uHpaHxEDlszjnywP0vi3Vh/yzLEMkQCbML8bL9bYeP/5t7KyzwawCtNWnm0LGhkgYL6lyGGeTdsRaiOPydpiHeesG5n8Mox2WXfSH3YIc6XMOASIB4cJKGXGelsVnoRpgYi0eCmB6hzHfBot9QMp4ZbZM46cS/U7qc1YM8cVSiJtOsFSyc/6xceNFnWLHsUaZMn8LlV/4LbW0ja7UNRJGmJrBX4PWLIgYwRHgXVBfj2GN9SpJAtboeUX0IlbrYeygZdAiGKI648ZpuWbHkWWbPnkrrjFFKhKDmodiqTE9hA5myLHRyMOQFDxqXNwevpKGKKIqa6XMbmdZ2EKYEHkvVhsywNBu4Idx6U5ecf86lLOteS0dHO1df9VXa2kYql3uarXV474lMQr2OeFvkDcsL7FgUt9chQteKcIFYa6o2pX3mNH50VzcLOxeizHvDCthAZEKMeMEDT8v//Po+hg0bwRWXf5UkCVYxhKBymxnSrcA4cEIUlevr0FiDoNEqJJDECSx84Hm54Ybv0dywN9OmTSJLwSQNRLnO1rKuLXLzTXfS072Crq4lNJRbmDDxAL7+jc8ya/ZuyktoL5pZIY4NiOCcD426t4vB5C3swI5CQeAhwdfr6TILJopIIuhon0Ga3sKqVWtYvOg56Zi9u6qkQhIrlIePXfQ54mgP/uk9R9I6Y4ySwFGUSoKMjQEkA1MTRh9Id7U2vFdDY7CmPn+qq3MtyEjGT5xKewfq5puXSBzHLJy/jGVL1rBq+SqUtlSyFzn0yOm87+i/5dxz3xtCSi5UMQFEcbhLZNYRx/HWXQZhUHVTkYL7ekCRCz1keLLMEcVhLZp5h8ZwaNslsnzFY5wx7x188/LTlY4grcKF514uv/zV79lnv7357W+vVrEZxImawJTyiO1FRRBSFRN8FmFzadllKzbKAw88wNKla7B2GNaW+d53fozg0cYDNi/2VyARSmnGjx3LjPYJnH3esUyaFiuTgEhGrMJ5e7HB+wz0V/ppKLcEja5tkzTqJ1uroyxyoXckCgIPEZKvG52A0oKgsBZW9iCHdPwjWmv+77c/Y9Zhkepa8oy89fDjaWufxRVXf4FJkxtUEuXG1tTK+TxaO6Aaji8NOGdY1rNWbr7lh3R1rqGrcwWZ1zQko9BqGH3VCpoM0VtQqhfn+5g9ezZTp01iZvt4pk2fSEfHXsq5UNhgHUSRRedpVAqNFwuAUgqFwnuNtb5e+lhHTmDJp9BqkPJkgf//URB4iJC8vZCoUF6nVYIXSPvh7W/7qCzpfJIZM9v49W8/rQ49/GRZ1vMEd999Nx2HKqVU8AOZXNNK1TtvZggZoRlYQufCJ+WC8z/HogUrEZqBJs6a+zHuv6+TpSuWk0TC9Nb9ueLqzzNjJkoPKtz31FqLelTeXFuhsC7FaIVWcR7PVUg+LVYYrLUD8d/ByI8t5IQvCLxDURB4qJCQJxymrh7vNUprKqmw+sGXZN4pX2PZsmeYNq2V+Z2/J0kyUtcHXtPR0c70aRM5ZPZ0TjzpEKVMsOTGDHIReTj0kBOkq2sVU6fM5Nprryc2cO21/8ePv/9TksgxftIeXHbFJXQc0qBs3vg7TSHJC+5r9FL5+db/2N5Xr/4c51TRrHtHoyDwUCF52yJtAcFaQevQjaGSRqxcWpGz5n6ZFcufA1H02ccAmDv3LG65+UbKDTG9vRtpmzGdeeecykknt6l6nrLAbTfPl3PPvgilm7n5ptu5/qbreeThJxg+YjdeXPs048ftwQ03fJ3WtkjlrZlwNiOODJmtEkcNWxN3u6Td9vdtw0MFSV+vKAg8RAjBAWTUgFOnVuDvCWvkrs6qHDrrGMqlPbCpoSobWLTgLiZNQd108yL53vd+StfC1SidMGniwbTPmk7HrOksXtzFkq5HeXjNM+y37zgqWR8q6uWl9Y+w7/6jufLKLzK7faSq9Q7WOc+CVG2VQMSGrWRk/yC2UmnfXox3EJEHW/ICOwwFgYcIqXfZq60Jo3riQ2ZzLXUPDdHfirArMcOIYof1z9HeMYFp01qBMsuWPMaCBd3sOnokgkXrlDhKaGkeTSlp4cmnnmH/A3fj+JP+icOPmsKU6UYpBWIdpUgAHbzUJkjJOtmCUYpAYL29E38lXtFmwQ/6uU0rlILArwsUBB4inFi0CuLoNsuItKGuagc4Hda1jfHbBRnOtdf+G2fOO5Vy3EhqHUncGDy/SiFkZHYLSlu8dXmSiCKzm5jRNo3rb7yU6dNHq1p2o8cTEwTinVMYHfRxnAcT9eMkxahGQhMmna9vB7X03B6xt0vgQdj2NQWBdyiKRI4hQAhhlwBNZEpbO4cUZK6KUOLkU47le9/9DyZP24vTzvgQt9z0HWLdzOWXfRUvGcqkmCjl5FPm1LTV6excJ52LFvPgmiUcd8J7aW8frTSWalbB6IQ4bwSeZRlRVArONJ07wcRgVF52NFhSto5aKmTNom5vnasH9i3w+sSOrqbYmTcvLq8scqE+trZ5h3dVnK9gJaUiwi23dQvMkdPP/JYs6spk9qwLRTFbFszfIJkNtbqVLNTo9ldDvXCWVw1lWagLDnW5eWVQmlcs5dVDgzeXVwlZaxFx+Zaf91YVRLVqo0r+0w36bLV64EGv8zJwPO+KaqTXwVZMoYeEWkJDFDIqB+u8qSx/HjIpYavwjr+9QOYvuI/f/OY3GN3IW46cw+Rpe3PTTVfSOmMfFSx6OLIeeIu83Ult+quRFJTR9R0z5zHRwPeoCHGo7bYO3GrtahnIqKoFoaNX7rbVA4WH+vWEYvSHBI2qte0E8n6dARLnfwixgiSCD33wHylHTVx80T/T3m7UpVdcytKlj3Hm3E/UOwuGo4YqJ4VH6QHi1roMqkSHQ5vwnnGk0Zj6phicFLINtiK1JmhG185Vb3+3rR7Q22wFdiSKb2DIyC9kZcNWgwKIUESB1xrOPufv1KRJ+7No4b0cdcRcmTv3CNXePpvOruXcdOOvpW4UGegP/Grrzz81MvQnnXtByJ0WxRR6qKirMtbIVnsgeKJFoNIP5UbqHRuOPPJYWfDACmbPOozjjvsIN99yLStXdnHfA//L5En7qFI5yNmkWYUkrjmi9CveltwDXeDNi4LAQ8VWi8ValU5tIRyFzgkOcuEMKplnSfdqOf+cL9DT8yBxbJg8ZRxLly5m6rSxLFzwqyDj6jKMCa1LqbcJHfy2g4sJCrxZUXz7Q4SovN+QUO94H4Y192jlrU36+0NmVDn2dMyaqO6f/wN1zz2/YtyEfelZsohqdVM+DQ/HDWJxrxKrLVAgR2GBhwjJHUx1L3RezwsZofF3lBc7KLxYvLdBqkY01sOK5c/IPffdy8oVSzj5lOOYNXOygjCFtjbfF16RYDFggYtQ/psZBYGHBF8ncLCW+cMqaFltHaIxoVIp7wucZRlRHJO54ODS+esAqmmVchIPeu2rvW9B4Dc7ivnZa4mtrGQI+YAntX2AZ5B8FnEM1vYT55rP5G1DvfjQ+cBaiq+nwB9DYYGHiEFqVWwvFKPI8uciBnKSa/vDtsq+anCu8qticHipsMBvZhTf/muG0HVhq2odBVu336ynVRGG3qPybK0/H4V1LlAQeMh4ZbJTnu4IIQ6cE1ZtW5pXa1OC3+YYBTEL/OkoCPyaoCYpOQhb/fkqVT1bJYH8OcQtSF4goCDwkDCIkLXuBa9aH/unkO6PrXv/1OMUeLOgIPCQ8WrW0/+R5wY/XuQhF/jLUBB4SPhDxfA1BMu5dXme5s9TsigK6gtsH8Vtf6goUh0L7EAUceC/Kl7NchakL/DaoJhC/1VRELXAXxfFFVagwE6MgsAFCuzEKAhcoMBOjILABQrsxCgIXKDAToyCwAUK7MQoCFygwE6MgsAFCuzEKAhcoMBOjILABQrsxCgIXKDAToyCwAUK7MQoCFygwE6MgsAFCuzEKAhcoMBOjILABQrsxCgIXKDAToyCwAUK7MQoCFygwE6MgsAFCuzEKAhcoMBOjILABQrsxCgIXKDAToyCwAUK7MQoCFygwE6MgsAFCuzEKAhcoMBOjILABQrsxCgIXKDAToyCwAUK7MT4/wBz20NnTZaxFQAAACV0RVh0ZGF0ZTpjcmVhdGUAMjAxOC0wOC0wOFQxMDowMzo0MCswMjowMOHzZwEAAAAldEVYdGRhdGU6bW9kaWZ5ADIwMTctMDQtMjJUMDc6MjE6MTYrMDI6MDAbp0j9AAAAAElFTkSuQmCC</data>
            <data key="stringdb::enhancedLabel Passthrough">label: attribute="display name" labelsize=12 labelAlignment=left outline=true outlineColor=white outlineTransparency=95 outlineWidth=10 background=false color=black dropShadow=false</data>
            <data key="compartment::cytoskeleton">1.697876</data>
            <data key="compartment::cytosol">4.842959</data>
            <data key="compartment::endoplasmic reticulum">1.482357</data>
            <data key="compartment::endosome">1.042564</data>
            <data key="compartment::extracellular">1.418179</data>
            <data key="compartment::golgi apparatus">0.742624</data>
            <data key="compartment::lysosome">1.447008</data>
            <data key="compartment::mitochondrion">1.635068</data>
            <data key="compartment::nucleus">3.759882</data>
            <data key="compartment::peroxisome">0.696201</data>
            <data key="compartment::plasma membrane">2.764105</data>
            <data key="stringdb::structures">[1WI8, 2J76]</data>
            <data key="target::development level">Tbio</data>
            <data key="target::family"/>
            <data key="tissue::adrenal gland">2.14551</data>
            <data key="tissue::blood">4.269156</data>
            <data key="tissue::bone">2.596269</data>
            <data key="tissue::bone marrow">2.387152</data>
            <data key="tissue::eye">3.784802</data>
            <data key="tissue::gall bladder">1.724276</data>
            <data key="tissue::heart">3.151972</data>
            <data key="tissue::intestine">4.360046</data>
            <data key="tissue::kidney">4.14074</data>
            <data key="tissue::liver">4.848568</data>
            <data key="tissue::lung">4.894252</data>
            <data key="tissue::muscle">3.383329</data>
            <data key="tissue::nervous system">4.993884</data>
            <data key="tissue::pancreas">3.579962</data>
            <data key="tissue::saliva">1.700704</data>
            <data key="tissue::skin">4.202325</data>
            <data key="tissue::spleen">2.958992</data>
            <data key="tissue::stomach">3.008485</data>
            <data key="tissue::thyroid gland">2.216261</data>
            <data key="tissue::urine">1.742987</data>
            <data key="name">9606.ENSP00000388806</data>
            <data key="selected">false</data>
        </node>
        <node id="13799">
            <data key="SUID">13799</data>
            <data key="shared name">9606.ENSP00000429200</data>
            <data key="stringdb::canonical name">Q9NYZ2</data>
            <data key="display name">SLC25A37</data>
            <data key="stringdb::database identifier">9606.ENSP00000429200</data>
            <data key="stringdb::description">Solute carrier family 25 (mitochondrial iron transporter), member 37; Mitochondrial iron transporter that specifically mediates iron uptake in developing erythroid cells, thereby playing an essential role in heme biosynthesis. The iron delivered into the mitochondria, presumably as Fe(2+), is then probably delivered to ferrochelatase to catalyze Fe(2+) incorporation into protoprophyrin IX to make heme (By similarity); Solute carriers</data>
            <data key="@id">stringdb:9606.ENSP00000429200</data>
            <data key="stringdb::namespace">stringdb</data>
            <data key="stringdb::node type">protein</data>
            <data key="query term">9606.ENSP00000429200</data>
            <data key="stringdb::sequence">MELRSGSVGSQAVARRMDGDSRDGGGGKDATGSEDYENLPTSASVSTHMTAGAMAGILEHSVMYPVDSVKTRMQSLSPDPKAQYTSIYGALKKIMRTEGFWRPLRGVNVMIMGAGPAHAMYFACYENMKRTLNDVFHHQGNSHLANGIAGSMATLLHDAVMNPAEVVKQRLQMYNSQHRSAISCIRTVWRTEGLGAFYRSYTTQLTMNIPFQSIHFITYEFLQEQVNPHRTYNPQSHIISGGLAGALAAAATTPLDVCKTLLNTQENVALSLANISGRLSGMANAFRTVYQLNGLAGYFKGIQARVIYQMPSTAISWSVYEFFKYFLTKRQLENRAPY</data>
            <data key="stringdb::species">Homo sapiens</data>
            <data key="stringdb::STRING style">string:data:image/png;base64,iVBORw0KGgoAAAANSUhEUgAAAPAAAADwCAYAAAA+VemSAAAABGdBTUEAALGPC/xhBQAAAAFzUkdCAK7OHOkAAAAgY0hSTQAAeiYAAICEAAD6AAAAgOgAAHUwAADqYAAAOpgAABdwnLpRPAAAAAZiS0dEAP8A/wD/oL2nkwAAAAlwSFlzAAAOxAAADsQBlSsOGwAAasdJREFUeNrtnXd8VfX9/5+fM+7IuAkJZBByCRtBEjcORIN7oVWD0m+/3UuFDks12Pbb/vptS6z47YA6OuzQFg1WW2q1LoKoKE4SBAVEkpvJyrhJ7jrj8/vj3AyGEoQQkPN8PM4j4Sac8zkn93Xfn8/78x5CSomLi8uxiTLUA3Bxcfn4uAJ2cTmGcQXs4nIM4wrYxeUYxhWwi8sxjCtgF5djGFfALi7HMK6AXVyOYVwBu7gcw7gCdnE5hnEF7OJyDOMK2MXlGMYVsIvLMYwrYBeXYxhXwC4uxzCugF1cjmFcAbu4HMO4AnZxOYZxBezicgzjCtjF5RjGFbCLyzGMK2AXl2MYV8AuLscwroBdXI5hXAG7uBzDaEM9ABeXo51Qyy7ZngAUhcsfW0OXN4VuQMV5Tdc9vHLpiSAUTsxNE0dybMJtreLisn+q3tooN3TAy3U7WNUWYXdXGzk76vjldRcxcXQBSBuEwsNPv8BfW6IoBWO44/RJXDJmGMEM/xERsitgF5d+1GxrkqgeSv++Ft00+EFJENm5i6kjUiidOeMjRVm1Zq18dutOnlMy+cMF0xid4Sfg9wyqkF0Bu7gAoR2tcsW6WhbVNLC7u5Pv5KrccMGZFE8oOigBhru65KK/PMYj3pH84/LTKM7PdAXs4jJY1GxtlI+88T6/DbXz1WAmF47LovS0aYcsujvu/5v8tZ5P1xdLB1XArhPL5bil6p2QLFvxJiIW5vnPXUhR7jACaSmHRXA3zjyV3z72KlVbt8vScbmDJmLXArscV4QjcVm7s5NzH36VW8Zmc9HYDEpPnTIoAlv6xAuSEaOYN33coAnYtcAuxw1VGxrks5t3sGRjLfMzopRffgGB1EH0FscjYNuDek+ugF0+0dTUbpcPr3mXXzXF+OaYYYy02tjwuekERxUcgW0eCcIVsIvLQRPaGZYr1jdyZ00D4Y5WXvnseRTlZAyuxd0b3QticC/nCtjlE0VNXatc9vZGfhuJQWc7j549gdIzLjqi0VG9pKQP+iVcAbt8Igjt6pL/Wt/Cgur38BbtINzZRGr2MLakFfLeu69JS1OYnT+eYNrg7sv2jqexSb7avJsz/amDeh1XwC7HNOvr2+XD65r5oK2Lc4ZraOIN7NQgtVd+nhXPPUPi9Q2gKjTacYoi/+H208+Uc8eeSPGwvEEVcrshedxQeeicqW4gh4vL3oR2dcmn3mvlh283YG1bz5vlNxDMyRSBVQ/KB/JO4PrJp+0hnHBnp6xtqKfkd/8H553BylNnUTpq/KCJ646/r5S/Ctt0f+FCV8AuLj3UfLBdLl+/iwfqw3wuR+WiAig95wwBsHTts1LLH87Xgyd/dMzyG2vlF1s3c3fxmVybN+GwCyy0s1VOeaqaNRcUU1yQ7UZiubgAVL3TLG95oYGuzg6emnMiRTnpBNJSBUCoqVGubm9kZuaB15ylp00Xd7+jyu98UMMwNFmaN+awiSzU0CgX/Od1vjFmDEVZaYP+TFwBuxz1hJp3ybWNCW5b08ADpfmUTjt9H8G1ywRvpShUTjp7QGI8bXgBVyfaeSa0hVOH5cuA13dYRLx2R5jnA9lUXlByRJxlbkUOl6OaUGOzXPDIa8ytep+fT/NSOq1w/8Lw6tQrA9dMMC9fTMJDRXgHizauOWzj/fzGJu6bMuqIPR9XwC5HNWvrIjwqh/HsuemUlX64VbvsyQf5rm/4QZ3batpJSoqPipY6QuG2Q3IGhSNR+b1n35BXpehMHzH4U+ceXAG7HNXMebmRR87Ko/TMj3ZMmSNHcMOEUw7u5N1RiMXBtllRt/GQxlnb1snvOuL8/PyTCOaOOGKBI66AXY5alv5zrSwbEWD6mGEf/XvLH5IX5+SToegHdwEhiJgWmBbYH98Ah7bvlFet2cRX/ZJgVuCIRn25TiyXo5JQ8065usli5lg/wdwDRE+NGsF5w/MIpmUdnHhUBbDAsg8pa2jFpno+MyqX204uOuLPybXALkcla2u7eaxbZd4lkz5SlOGuTtmomcS6I72vhXbvlOL5v0v1taflHe+9Idd3tspQZ/s+JlaMHAG728A0P7YFXv7K2/LRiMKFw3QCvsGtf7U/XAG7HHVUrauT/7eunWVnjTjg79Zub+bp8HZm503qfW3FjhDE4zycOZJ7VqzgoudWsHBrDfd8sKFXpaEdLfKFnY1gmEkBfzwL/PX3mpk3ZgSlkw/fXvLB4E6hjwG27wrJ7kg7UoJtwerXl7FhawWJBJiG85oqwOuDU6eVM+P0uYwpLB6aDJxDINTSJl9/r4mKNfX8/KoSSqflH/geUjyIQBrBdGf6XNPSIOc3bqMsLYPpuQW03/ZjJ0rryRVydfNOGqNRecOosWxq+IC/72wBKZ3DOjgBhzs75aKqN5gzYSxnjBj8rKMPwxXwUczbG6tkXeMGNr6/mvrG5VgmxKLQ3QnTS8qZff1c9o6Evf1HJbz4SgXf+vpKOWXc4BZU+zgsffx1iSfFEQ2SqQXpoGhsbEmw+oNdvNwapyliD0y8AJrKe7bZ929dA9tm5og8ghl9a+J5l88Ws1ua5drmBqYve4C4kkDG4qBpgDxoC1zb2sEK6eGp4iDBwOGpo/VxcAV8lLFpa4187sVlVG+pIBqBS2csoTBrJjNLbmLG2QcW5IplkpfWVMk/PDSLz82tlMUTy4ZcxKHGZjn6jr+Cxw/Zo0D3ge5DqBra+m40oaApAmHZXJLtZ/FXTx3wuc/4bQXMPK3vBcMAadEYixJOxGXA4+29/2Bevlj7wWYZ273DKcquKeD1grSZWlh0UPd05QvVfG7CmCEVL7gCPqp4fV2VXPrgLOIx+NG3qrEtmDL54KfCM84uFd2RSrmmeg7FE4c2WSXU2CwX/Ox+sFMcAfdOGZypq2OHwbJtLNti8fXFBIcPXBT5OdncXdRP8J0RaGyiQlWZ29lGcXaeM44dLXLFm68y/+1XoGUXpPrBpzsVM9JSKC0ceFJD1YbNcvTIAsqKcob02YIr4KOCppaQvPWno5EWfOsLKznr9EOf+p54wnRqXyij+oOlsmTsvCGzEu1tHSzfWAsjJ/WtN6V0VAuAJF0RnJ8uWHxdyUGJFyB3ZB5TR/SFLhZPmCRWtrbKWVX/omT9RipPmynnrHoKIlFobYeubmeaLW2w/KBpjPUP4382V8vvjp1CuqZ/tNc7GpOru2xuGOanOH/4kM9uXAEPMY3NIfnrPy5g+rRyLpk592NZ3P1RUBAUBSNmDnmu6LJ/PkOv903a0GtznaGplgXdbSz+3AyCOQffGKxNF5iWucdrpdPPEpWtrXLO73/DnDeq++pSWZbzvWFCdwQklJ95NnNPOYuLn16BTCSYlVsgS0eM/NBx1LaFebQtwr9PHzvUjxZwt5GGnG/972hG5o7j219dJA6XeHvoaIWhTveuWFHVJ2Db7rW+AdskYJs8ddUYdvzkchHM/XgRTPWagmVZ+7xedtkVYuW3F8LudsfqJkMme2cAhkn5WTNYdN1/i+Ix48Vrs28gt76Faze8xfKmbR/61K74ZxXXZPgIZh+Z0jwHwhXwELLmtSo5PA8unzV3UM5vGrC9dTVt4dDQyVgoOF5eq088ApTuNn5/doDSkkMr7xrT1A/9lCqdca6ovPlbkDAc62vZTsCGlJSfPJ2F19zY+7vBkQVi3mVXie6WNr66eSNLt26WS9/bIpdueE+GwuHeC8RHBpkz4chlGx0Idwo9hNQ2buDKC5YwYczg7NlKCdHYcmKJ7wPBIbnH6t//hJKbf9o7hfZKm2+PS2PRFy47LPesCNFvPb0vZbOvFnL21Sz9yx8lisLUiRMpPeOs3muHDUPWRSKc9MorFCQSmK2dtG/ewq8v8BF+o4adrWG+nZvPgpOKpYgYXDs8mwzMgQztiOAKeAjxpjilgwcLgbNTMuRzPSnBMhjm9fG1CWksLDvt0M95kMz77Bf2eQxVjY2yKhzm91u3Yjc0UL9rF3R0QFsb1jsbSJ0yge0PLMPeuJG7qtfhPekk7rrwUoLDDzLmehBxBTxEdHaGZTjeSEArGLRrqBqkpZTh82QO7c0mG2G3JQxu+tS5BNIOY3H15JT8YFne2Cg/W1dHrL4eEonkdlKacz5F4YN3NjEsOwvGFEJtA9buXUSefIL527fz3TOmy+7LLz4qRPyJXwM3N4bkU48uHXJv7N6EGmt5p+6XWIM4G0tJhdzsmWQGgkP7ZtN9MGIMFJaw4B+1hHZG9/l7LH3xcRnq2nXQfyfNMA+6+0HVzp3ys7W1xNrbQdedw+sFnw/8fkhNRcvKprujE4pPAF1N/o4Pe93byNdf44G6ehnqCA/5++oTbYGbGkPyKzeM5owSKMpFnnDu0O2H7o2qQkqayaWnDd6YUtJAOYgyM4OG7oHUbNC8PB0WbHm4nmuDXvmpkzIJZiks+vM9VIw2mf/A81SX3SqLsvMIeAa2H1xk2KjawN/GyzdskDd0dyNjMeePoCdziHscYbYNQmBKEyIxlowMwmWX8b03arjlhImM9HvBSPBBKMT0rRZrTztZBgPpbijl4aapMSSXVCxg5iXlTCwEj2eoR7Qnmhf86YPrDPF4GfoFsFDAH4DMfOefONO+mg6FZ/7VxIzEY1SsfR4yzoaX3qGk66eUl17MorNuGNDpM+ImqjLwieScbdtg2DBQFEfAmpbc5kpuMVkWxKPoOfkYisK8y64QAD+KeeWNsy+kOMsRa822WvnX97awYF0Ni08qHjIRfyKn0E0NIXnHV0eTWzCO23+wSOTkFuA9yGINg81dfyplcsEdg3oNrw8+0kV7RBCQkdv/XyhCYMS72P7un6lY9yKkpcCuDrj4DPigmYpVz1LT3CRrtoVlaEfXR95Ay/ZdmAlj4MPJznDE2iNeTeubRns8+CLdZKenYuzaCfF4738LBzL3OE3xmCJx+7AMnpUw+tXXCUWjQ/KgP5ECfvH5FZxxfjlfvmUhzU0h+ebrq9nVtJroUO6H7kVOYYzTJw7MynxcPN5k8NNQs5dtEgI21TzIlvDbTlijpkD9dmef9tTJUL+Dkmf+RMm/32bBn98i1Nz6oX+33V1h/rb19QENo2rNGkl3N0jDGUR/KywEYKPrKt2RKHg8VE45sff/Gh7PPvvNl48ZjW5ZoKosWP8uoa7uI/7++sQJeNPGGvnSE/OZfu7FpKUHRDzSTn7Gv4hG38U2ugZ8ns7OsHx3Y42c93kh3351uQy3HT7xNzaHZHZu9qD2fu7sDMtIrBEjMXjXGAiZGWmUFWT0TgRso473qn/Le+G3wKODpjoiSliwoRYlHEEtngBdO0APsXxHjPauD7+JRMJgcWfjgMZSevbZgpWroK4OWndCZxjR3YXYuZ3U5gZSa7fR2dJCLBqlLCWN6ePGAU6xdoTYJ+UwmJsrOre3AILlnZ20x2JH/Pl+4tbAq55ahtcDp57pJAToKqiqQiLeiXUQSdsP3L+I19dU0B2B6lfmkGgrIy17ppx6xqE7nV5Zv4Kx+Z9lRKBo0J5DY3MtzdsfQlNuH7RrDITgqJFi5sRsufwDZ5ob5h8QDYFHc2pSqQoowjmEwG5pRemMMH7GSSCaeP/93I88vzRNx5IOkOr//izLnn2WildfA7/P+WBRBN0dYccSpzklYWeOyCGY7SQrrHj6acibvN/zxXfuQuTmDdlM5xNlgVsaQ7Jz51ZuW1zX+1pz42aE8BKNx7GsAxvRrq6wvOeXC+WW9RWkpUBWpvO6KpfTtX0+Lz0mZO3G5XJXc42Mxw5+G6E7GpZ2WhMemUeKd/AqGPr9kJc7nnNOGXrP+7zPXyvKR7RDxw68jT4YluZYXq1HvP1ErCjYMYP3X1yH7Ejgv2AbeD/8MWcPC3Bbav6Ax1J8whRx8cmnwLZtUFuHbGlB7tjpOK8MA7q6INzJvMuv6CsG8KUvCqS13+0qWV+PjETBtli2ZesRf7afGAE3NoTk/YsXMLlkJjn5ffueq/89l1g8QnfEZsu6hw94nsf+uojQexVoqmO9vbqzTOvZcfD5YPsHc3jv1RLee20RDVurDkrEf/z7Ira13stJwdmD+jx0D0gZGtRrHAxzLz4V6reAOsHxTCv9DiGSa9LkVwEkDLa+tgEaP2BZ11sfel51yhhuHHdwkV2l554rKr92E0QijmhN0xGwbYNpUnnVfv42VsIZ315UXnsNImGBaTN3/JHPUPpETKF3NofkhnVr6WhazubnlnP/mgo5Im0nqm7h89h0RWxsezfpzXfT9sENMiWnCG/antYvFgnLfz+6iI7mOxme5aSPxuLOoaggFD9CmijCQlVtNBUSnRXUb6hg8xvIWTfIA1q6nR0hGU79HXNPf4G84YMbXNG8fROG2TDUfxoAQvWNsuTW+yAjj3hkGGhngPZKn2B7rLBgT4eXEETfDVERepS7Tt8ol504i0nZ+SAEW9q3850tr3CO8JPBwW8xlF19tViZlSVnLfoppKT0vT5qFNMn7We63Lp7v0kTk0aPhvrtKKbGUOzZHfMC3tUckv+4ZwGvVy8nEoUv/6AaW0Jr/SZeXDEH/zAwTEk0LhjRDRsfPIXh425j2IkXyZyT+hLn1zyziHjrEtJSdTweC12z8HkdIXu8gJoC0gRpIGwDVbFQFBtFgc4B+MZWvLRU7rReojDta+RkFA36c3lr/Y+4eNYjQ/iX6XfvK6udT8GevVYxFjBhdCM07OizuntPUSXO73dGsareZs6bm/GNHE5K3MCnafzyjMuYPvFEgmkfr4Vn6bnnisq2m+Wc++9zplaxGIu/fjPB/P3U42qoZ9mWWoqzS/Z4eVnVCyB0x4oPQe7mMd0feHdLSD7w/dGEdkPe2DK+9J3F5I0Mil1NIfnYoovZGN5Eih+8HvB5IG/EcMZ5d9G5A8yuVEakweivr6F5y8O0hH6PaUoSholhmMQTCRKGRSxuM3a8Rn7+MIQQKMLGKQaeAEywTXbssvBEJbmFleSMmUSgoAg91bHw21pq5Ft1lbRF3me4MoNrzjsya9IVK3PkjNOeJyswbUjXwDXvbJIlX7vT2QtOHwEpWeBLBU8qmB9A1g6Iv7/vm79HvFKCnfQA2zZloycwMziZeTd87ojeV822WlnySg11V84iGOgrPCB+XCEZM5Ylk8Yz74xTjvizPmYtcMeOkHz6gQXU7gADmHzSTPJGOtPSXeueJCMF7HbHgiYSYHihK7KLiWeopMctzPHzkemwftXp6JqOR/OgKiqKoqOpKqqqousGmmagax5MM4YiVKSiIRQdRdUAC5QEKHHCRoJVd3+a7BST0y4sZ9xZF8uW4fDsxq+xs6mTW69dS86wIxOT/MZbVVLTTBLxof9wXvb3fyeT+XsS+u3eipT4TkDEJoFegow/ApqOZ3gGiR1t9NTMIpAOWQHKM8Yw96wLycwaRnB43hEXStGI4ZRrNiu2NTCvpN8UOzUV4nFmTxw/JM/3mBTw7paQfO7XxegFN9ERhRmXlHPdfzuWre6l5bLx5VuobbGJJRxnp2k5VVRUFXa2W2T4IUV/EPRW0hWw7QSWamJZGqrqwdJUNM2DaWnomo7fn4FhdKEohnMIR+iKoiJECqpHYpBge6dJfTvUvFBBfs4viNUoXDLpz4waM4nW7e107m6X6ekQyCjC5xs8D3TU2MCYwp+QN+LI14au2fquRBHgUcCGitqNThK9ZfSV1Ula1hFCcn5OKjPHjmD+axI0i0R7G/SEvUpBUWEG/5rzbU5MHzWkM4lAWpq4uDBPzlr1IrkeXZadME4s/fvjEikpH11IMPPI9kTq4ZgU8M71T5A7+WYSw07Gq8H5lzkVLTasrZKRV39Bc7vkrLmVbLx/DpbqiNhOLsHqdsOp0xQ8qQLLUhBCwbZthGWhiASKbaMIDSF0VFWlo1OlrcMkMzMTW8ZR7CiKMFCUGIqioigainCKPggFPKMh9Twfuz+wkWujvFv6Fn9+dQ7xBPj8cNUVMH5COUIUyNFjZ5OZeXitclNzSO5qf5nUtHOO+N+l6vWX5azn7oGMVMhMOoYuyoBzBCxLgEwKONJOwB/gniuCnDEpm+DIbDH/P52SnJ4mZtIRvS3xqiriIPZ5B5PSs84Uld0ROec/z7BkZ7Fc3dgMObnMHV80ZGM6pgTc2BCSj/5kNCOz4blqiMRh3o9WMnlqsYh3h6Wy7VlCja+gCJh5aZnQ01fK5b+fxY7dfUE/Tdth4lgbf0qTY0GlhiIUFMURsmJbqIqJmrTIIIjEdpNqTkBR/CgiFSESKHYUocRRRRyJwc4Gx5HaBtjdMTyNYGXAxvUV+P3OFpRpQk0N5OZWoOuwoXo+kQhyzLhKAhmTDotltux2bP7OKVOXHTGLEGpulGtr1zPnjeUQHN4XpNHjlFJM+EoGrJSIGKTYJv+Yk0/p2RN7x1hd/ktKHvh/feve5LTptJOnkc7Rk4lSduEssTItVc5aei/k5LLy1k9RPGqARegHgWNKwM88uYK1m0CocPqsci69ei6TpzrTxMiOWlo2LEXi7NsCnHVOqRiVXy0ffngZr79YgdcDO1ph01YIpNl4fTZC2AihIqSKIhSEENjCRtgmimI5jivFIhqLoak6uuZBUXWk8CJkHCmiqEqUndVxNAV86ZAuIXs8RJv71uCaCpYOu3ZBZ6dCfr6NtJ0sqd075tDUAIGMckbkXiwLRn38srLraiqRHLin0OEitKtZLvj3PSxX22F4IBn6lhRvjxg1BRHvRl7s4/btY5h7fhHFU/dTh7knK8iyIWbA1CAzskYTTB368q39KT1zuqjOyJAIMaTihWNMwF/46jzxha/O2+/PXr53Oike8OuQMqG89/XCscXiu3cU09hwk3zu6RWsqJzPG+9AYT7kjwBdtxCqhVAUhNAQQkUqKsIaQXiXyaQTf8W7783BtnehaV48uh9N86BrOqqqoyh+NM3Ar4dJWJCiqIzxa1h2gtThkljMSWrpEXLCgFDIprAwAFKgyihIC4/XwjYraApVYJmVMlh08B0VmppCMmH/jpnTnx30v0VN3Sa5bN1zVOx8B1K8TtH2/oEYyeJxwgZhCQQCuasRztgJIyfs54xJq2taEDdQz5zEd6fP5OuFM48q8fZQfMLko2Jcx/Q2Un9e+bFHRuIGtoSTv1TN8HH7d+B84yohEwJSsuGCsyAzPRlppYOiCjS9iIQBStbPeem+Mob5ITFFIHG807ruRdc86LofTfegax78Pj/B8X9gzYvLiMl7SU/ViCciGIZBImGRMPqEHI06xuXmmy7ENNqxrDC23YktO0EmkNKgvUMyZvxKgqMPzhI/u3KpzBjWTMmU2/EOYphm1dqX5KzH7oasNDihABJm0urSV/LZthG2QFggLBthWkjLwu6IoIzM4tdnXcaVI4oJpjjWdeGSRbLig9dgRIDhJ43hy8GpLJx8JQHtMJbf+QRyTFngD6OxPiQ9mgfTMpDAhj+XcN6P9//BNMwPk0bC7m5441WYOBWGZThx7ZEYjBh/K6NKZpOXHxQRc6Xc8MozGNGfY1oJNE2g6wk0TcWjR9BUD7rHh64piBTIGPEUBWmTMYwE8VgXCSNCPN6FYcSJ+w2MhE0sLkkkYPv2ZnJzi9A9OUhpYFtRLLsb2wqTnR1BWhuA0gE/gw+21cjd4f9j/Lg/DKp4lz+zQs558G6IJkDmQI0BhSMI5GYSjsaTlheEBYolEZaFNG1s00IaFlIRWPW7mPfu7/jVxELGjhopU3QP3SUpjB5bQl1rmC83p7Lo8r4ZSKilWyJtgvlDV/niaOUTIeCq/6xgkjSdhut8dAq7lBCOgkeFPAU8KeUUXzQXRThtdSb0K65+znmlovjkU+XKJ2H9ugo8HolHt9B0G9Ow0LQEuplAVSRdbY+QlRkFoaJrXjy6F8MMOEJOdONJdGEk4ng8CQzDpra2jUDAh6qmoaleFDUDVctAyhHYdpyD5f3aSnQ9ypiDtNoHy5zKXztOqrE5MCIN0nyggxKJ4/VoxKMJhC2S4rWRpo00LWTCRJqWY60TJtKy2LxuC5tX1zhr3rgBsQTlp13Mwpu/1nu9pY/VytXvdTBzvM68OVMG89aOST4RAv7MV+aJx26dL0dmOuIVQPeOkEzN2XOLpqUxJNP9EI4kRS7hazct6v2dvP2cOz0QEL60Arm7zfFk+3zg8Ui8Hgtdt/DoJoqSIBF7FN0Tw7K6kVJH19PQdR8+bxammUk8ESWRiBCNdLAr2k5Da5yxXTtR1R3J4JFUVM2PpqViGCaqZ+qA7//Jp5dKX+oWLjx37aA+51BTgyQnA9K8jnjTfY6A/ToXyUxoi/OyCtsT8eSU2XasrmkhEwYYlrN+SBiOBTeSHRVMCxLZYAeZe/VXqW3sZFNTp5z7r51YyRDM5fU7mFkyXBZPynGtcD8+EQIGGHt5JeHVc3pTQ5veWMGEy/scXk0NIfmHOxdgRJ33iy3BHGAOZ1e3EwhiWc57T9OcKbfHAz6vjd8n8GjpSC0V04phmVEsqw1bqihKKh6PH01LwedNIWy0UpuAtFSLrm6NtBSJJUwssw1htKMoHhSRztgB9vZtaw9JzfcSXv1cMga5+uSKl56B7DRI90DAB36P0+FPV5mZP5XZU0s46y8/QMkLYJs20rKQRo/lTUbTJAyIm454DRNiCWc/MPtGUDIoqXiJUwLZbNGHoykqNgIpFND8ID4xb9fDxtGxQ34YyJk8nU2JMrrjzod83cvz2bp6uQxvD8nmxpB8b91amjYvZ9sOCO0CT34Z372nbkDnLghOJZ6g94jGoD0MrW2wuxVq6+PEunYizCge4cXnzcLvz8bn9aNr3ajKdlS1hfbEVt42YsSlpLm9nfbuFgw7BctOw7TSME0v8bjJ6HF/HtC42tpDcuVLF6Mp4zln+hGIsVYEjMp0gjRSvY6APRpCU/nfcDUdaSaNtz8gnj7pRm6ffDqpHh2ZMJ3pcXKKTMzo+3ckjhodgZqzELy5YEtGp4ykXc1Gs0EXwsngEwqoOiW/2jjot3is8YnxQgM0N4Tk/900mnE5EEhxlltWVhktnfDOW8t7Z22pXvhFZR0FowZusT4zR0hFJD3WyVJKquIk2SgKzL7Uy/ARfoRIdVIP1RRAQwqJZSXY0VXP2lZJezRBIm4Q67I5aVgqk4IFKIqSDM+EznAnJxb/i2Dwo8Mg2ztC8s3qH6CqQc489buDGprZw9JH/yjnixpnr9fncRwJuoamKWRoGvOyJvOjMZ8SAOFIl6zt3EFJ5Z2O1W3rdr7GDMfypnihK0a699vE9SwSsS68MQNbT0dTdXyajtQUIkJgSJDSAjPOyv8uoPT0Q+un9EniEyXgHl59sUrWbd6AojiCjVt9jq2pU6cyfcbBO3qaGkPy+edW8Pij8/F6HT+OlgzTlBIuvQDGjMUJChEaghSESEEoaUR2d7Pi7R1EC3WknSARN4l2SpQW+MzVAbq6UlFVHVDIyfkOp3xEFY1IJCw7wrW8ue4yUlO+QOnMnxyxN3PVay/JWTtX9FU6UBU0XcWvquRqOumqxpcypnJLcN+uBQt/USEr3m0BOQwyZ5DizcNvg22ZRMItZEYTtGvpJBQtKWAPmqZiqAoxwJQSbJPyE3QWfnoigTSPK2I+oQIeTDZsqJGKgNu/U0KKvy9E85QSOOUkJ3VRKKAIFcNUoTvAjmc6iXfFeWWEhjFRkohZRMIQ2QnXTveiaTqqqqGqFjNmvENW1ofPDF5cs1B2hO8GewEXlJbj9x/ZIHpR+U3JCCfiSqgKfk0lU1UZoXuQEqYp6Swa9ykK/XtGT4U7u+Si+/9NxY4i8KTgQyHFBmyLWPP7pAkvO4QGmg9F1fGpHjyqBh6VGIJ4jxU2YlTPn0DxxKOnP9FQ4gr4YxLpDMtIYy2/vr2Eehs82XD+uVCQ53TpUBSItkLzo47B8iRLQL2SBt1FsL0butpheoFgfJEgElHweGxuvNHa7xtz564a2dTyMG3tH3By8c8H3WH1YShLvyA5uQihCHRVYZimka3p6Ag6TIOd8TgxYGvJTQRTRuxrie96RFaEhpGZMRJsgd2yhXBXl+Ok0ryg+0H1oKsevKqOrmmYmkIUMG0bjCh0NCD/cp0rYD5BTqwjTXdjLRvvPJnzMuEiL5zWBVtfg20hqG+ETSth27/BlM42p5VMsDmnGwJvg2VCzhgQY4ezc6ekq8uko2P/bvGW7VWyruGbvPb6EoqnDJ14AR45/UZEzEBVFfyqQkBV8QqFqGXRZZokLBsrmmDBy38g1L1jH+uw8OtXUH3zJKh/CxHvJLyjFsw42AbYZvKwsKWNKS2klKhSohkxfIlO2PIsldemDdXtH3W4Fvhj8p/PCOlNduWwpBPr3GlAS1xFAh7VwqeBT3PWy14VjNGgDk9hU4dC+pXjkRLefXUdhQlQDBg3DubMcWprxWJh2R2pZdP7c2nd3cmkCX9mwvjBDdIYCKGWRrmg+iGezbbI1DSGqTqGbbMzESdsmMQTBnbcgI5O8OrUXXgHwdT9790ufeBJOb/yHfCmgSfNscJ6CmgehOZDVXVGeLxI2+Z7ZwPhd5n3tc8M+TM4mnA31j4m29qhKNMR5q4oNIVhdxxsaeHXnR0X04ZtZ0EgBxQ7n3BanC4RIzUTWnetQwLZo6F1F0x2CiICUF9fJRPGana1PoqZuJYTJpYxbtyRT87fH8G8AjGzepRcLUKkKxpSSrotk4hlYVgWtmmBkXCmHU1trNi2hnknXrPPeUL1TXL165vAioPpAdUARU9aYBVpW1hGhDGBHG69MMB1F00QcOpQ3/5Rh2uBPya//OFC+fY/K/BqfY0FvBqIyeAxwLgIVE3DiKeQnpmB7k+AEkaIKKoAIZ0CFUYc4hH4/uV1rFmzgMzMt4jHNbKz51FYOPsjHVpDyfh/3Cazxo+kNRGn3TAIGyamYSKjcWejvC0CuzrBq1H9uf+lOGvcHvdRs2GrLPnKrx2L6wuAL8P53pMKmg+PbeFVVP751UJKZ5x0VD6DowHXAn9MLr5+Li9UVpAmQbehY7KTSeeZ6Aja1y3wBzTSMlPRPBoQw4nyd/5/T6qsTAp52LCgOOWUxdI020kkOGos7odx5+iL+UHna3RpELVsLMtGGraTMxk3neiq9ogTqbU/kttCmFEwvcm6y7rjHOgK4R82mt/NyXfFewBcAX9MpkwrFld/Y4l84v75NI8GUsCbCpoJXj9oHicHVgglWZjCTh79kE6FGTX5Hs/PDwoIDul9hTvDsrYxxKZdtcx5/U/Ovlian/Lck5lbfLGzNtAEE8aMpaxxJ4u7NxPHwjZ6QtUM6I47i//cAGXnnEGmL32f65TccBv4hzlCNiKg+ZxQSc1LasYoHv/6ZErPGu+K9wC4Aj4ELrpyNn/7w3y6FEgTfQ0GeguUC0fEjuW12SNPSvamzTK5BRpeqZKjzhp6J9Wi3/2CivX/gdyAk7SACmqCu3auY+kr75Lp85CR4kfz6ESwiDbuQnp1Z49MVyDTB6lOfDThODPNkQRT9uPEEqpjgRUNzJhzqB40afPHz7jiHSjuNtIhUFAYFDOvLkdJdqcUSvIQIIRjfREKSakihETBWf9KHOubEoWcrbD1V7Noe69mSB0SoYZ6WbF2hZNllOFzYp6HpULAj5rixeNRCXg8pCkamiWxExZp2eloacnQNEU4GR+W5SRc7+hk3tlz9ivE6mU/dqbNtul8NSJgRPjUmADTT8weysdwTOEK+BC55vq5qGo/AYv+h0CIpMeK/VhgCSO6IWO3s0cc+s+yIb2XFc/9G1I8kOokKfQEfgtVQVcFflXFp2ooQhCXFhFpkUBi9dR5lrIvzStuUXn6pz/6grbdVy/ajOH1pDJzagbBgoOrgVX1Sp2serXpuPTGugI+DAgFEHuKuOcfzvp3TwF7vHlkCJ38Bp2pq51zKAJ2vVIxZPcQ7gzLxrbtTppgarKVha6DrqBqCn5VJV3T8agaJpJu2yIiJWbPXdnJgnSmBQmbMi2H6UXFH3q94mkniJVLv9lnhW2LuOpl3ucvGLB4Q/WNcvnTzXLWvTuZ9ett1Ly767gTsSvgQ+TvK5b1WV6lbw3cN4V2Or8jbDIzSwDB+aOXUlhVwNiVfYUFEKAO4aqvtqGOijf/7aRq9bRk1BQUVUFTlF7ri4C4tIlImwQSW/azvJZ0Qs/iFjNHTCGYM/Ij76j0vLMFRswRsCeVyq+dcVBjXlG1kxsf3gWKB1Qvy55uGroHOES4+8CHyGmzhUzPcjzQKQFIHea0/kkdpqMoqWi6h2G5+UxN/TKt2+DGiz7LW79dxM6XKvA5GnH2hZO+rvMePnCXw8FAXHuSJD8D8jMgww9pKeDT0b0aabpGnt9PwOPFEtBmGeywTaJITLtn2pxM2u82YHc38hsPDeg+ata/K0s+/SPImQwjz6T6B05B+sw0SXBkhgAINbbL9nCCnpnMshVvsXitgZ4+GlOomEIgbQtsgyWXpDDvM1OPGweY64U+RJRkV0khwB8AVXNmkjtrTdLyouh+G3t3N0qOwhWXXcnqXy2i46UKfJ7e5gMIQIWh6E4JQNXLL0hSvcmps+ZMnbWeta9jff3JtW+3NPdc+/Yclu04r2ImlWf814CvXTR6FOXXnkHFS52gp1DyyzoEgutzbc6bkimRNi+s287yuq6ks6sbWrdy+pRLeafTRBUKEoEpFFA0Vm+IM7upUwZHHh8F8FwBHyK6x7G4qseJQ9DTYEQR2JbAsBTMhEY0upN/rvk2L+T8jEk7WkizHT+PEKAkBawI8HmLjvj4w51h+czaVY7zSlWcKbBhgWGheTQ8QJquY+kKXYqk24aI2W/t2yNe04a4pCxjFNPHFg/4+oFAurh41pmy4qXnepufSaHwj+0KT23vAMskYSgI1etcL9FJZvYJvNHWiaro6EKgAbZQsFFZ3mhQVtNOcGT6gMdwLOMK+BBYvaZKBnKgYKpjfdOHJ38gQSJAKo6BsiWWYdH8fiPyZI0pQkHbZKMk1709ddAB3vvzUllw4WzSC45MCGVtQx0Vrz/hFKkLZoFHOAnOOqBZ2DbEjSjtrW10NXTgTfMR9arYaT4ndlRVnMEbJmzZzuLv/Jhg2sEVnis97xxB/F/ScWhZoAhsIbAQaIrjRDMtFSk0pxcvGtK2sIWCZauoikBDYAiBFBpz/trCykxFlp75ya/c4a6BD4EXXqqSi1fMYsJZycYEqvO6lGCZOobpw0zoGLE4se4oiW6bSAfkjINz1kP6pmRlDwU8quC9HbBxhyTbC/kpcNp3K5lw2nQyBlHM4oppkumjYewIJzNDBxSBgvNtQAq8UqArgrtPnsunCs8blLHUbPhAlvxwLWSOcaKyFBUNgQ8J0iIRT2CYBinRTkCjWxGgaKiKB03VURQNEwVDJluZxtuo/tE0iqcc+VakRxLXC30InDejVHz1kkpiXXs1l5cgZdIC2xJp20hL9m571tfA5rOhe3JfnnAs2VXEq0BrHNbthj8tnMPjP1pAuDE0aJ+ylbf82ClOpynOQrynHxlOl08PAmnb7I7G+MbrD7Gqbd2gjKWoMIfyU5IPz3a63SdbqSOEgqqpKIqKGYvTnYj2yxu2sGwLKW1UJEJK6G6mvHgnRYWBwXpsRw2ugA+Rqy4oE5+etJL2FieyChzxSqkipYK0bWzLxrakE3RkgBGD9W/C9rxkCqHQ6eiSxOMSj+pMqxXhiPrZquU887nRgzb+6SWnUWblAdJ5Nwgn+NML+KVA2JK4ZRE3bZo6I1yz9n5qWrccdhEHAmli0R1zRfmE7RDvACQ2EhOBjUBVVZQd7xC3e6K3nOR/aZtYtoFtxkiJNCEbVlFeXMui739aBNJTPtHWF1wBHxZmnFEq5p9TTX5XudN8HoEthSNkW2LbTifCnkb10oaOFtgyAiQZxMxUurqdUGKP0idgVUl22jQh9HLVoFi+YEGhWPzZO6Chtdf6qoBHCnQEpm0Tt2xM2/kQ6t7ZybKmFwbtWS686ULKJzZBRz3YFhZg4US0pWeO7XuIpgW2Sbo0SetuQm5/nfs+nUL1r65g4a2fH7TxHW24a+DDTNPOkPz9CwvYpTwF0kMiGicRjRHrtIh1QnebY4ETUcguhPNPgbx7BDEDoqakIwEdCYiYjkM4YcGnCv0UXPhNTrhlId70wSliF2pukAue+yWPZXTgAwJSQbElXQmDqGmRSCSLscdMlJEZbLtiEUF/7qBZuFB9o1zxzFvgD/LKux1s3JFgdyfUt7aAoqMKhdtK8xiZGWb2JacQLBzaNp9DhSvgQaChKSTfaVjLP7d8BdtKEI/EiXXavQI2ExDvhkAeXD4DRt4niMYgaknCCQgbEE44OzM5Xjg/z48gygmLqxk+dfDyhEMtDXLCP24lPT8Tv4SEadGZMImbFnYi2dcoYoBpseTGLzGv6JojIppQfZNc+1Ydc5a+C7ZBmuZl3sxMFn7jEgLpx3f3QncKPQiMGhkUl55RJj5T8DjhbTHMuOxbtjlbnUgbRp0kSK0FTTjtWnRF4FHBpzrTaUXA2HQf6ZrEo8C675QM6riDeaPElut/wYUiB8uyiZkWCctZw/dGWsUMaIvQ2NRA2Og+Ip/+wcKRYtLE8WToPlI8acwvzWPR964Rx7t4wRXwoHLO+aWi/XFJ6zvSWbqZQFK8ORMgcyR4noCmbklDt6SpW5KwHEHrCnQZUFx0EhBHFXA43q5LK38rlz7xgFy69iEZ6tg3gyc4vEDMYCxer4eEbWPbthOokQzuIGZAZ4yK+lep7T6CscfSwO5q4BsXTKD8lvOP3HWPctxAjkHm7r9U871rS2g/BUQu5ExMZcQE8PhSGGN/if9+btF+ZRntDMst995J9IW78CgKChYeBd7741I5+Qsfrw9SqKlezn/hAchOAa/G/Cf/CJOGS1RBed5ZzD3xUjJ9Gcyb/UXR+PAueZdRjTST4k1YEDUgHIOdnZSNnkSmduSinU767K/Rs6dSkOMnkO477i1vD66AD4G1m6rk1u0bUDwwdsRUzthPR8HCoiIuuruczfF70QMFmNRhxmHH1p18+Yq5H3rurlAt3S/9CY+iASZC2ChIut9eTefFs+XBRmqFGuvlgnv+BwJe8OvJuGenGp9IWPzKXMP9nW9xoZHDeZNPl9rJWVjVKrSZYNjO+jdqgGHAJZOYmTmZYNqRC5JQ/NnkDStk9gWjjtQljwlcAX9MTpsrpDcVdJ/TTMCTCmnZQnrTFVRdITtrLKCAsIjJD4jGTFSrA0VNRgtq7FMiq4fWhpCs+fZJeFUNqepIoTm7ocLC3Lqc1rfKSC84uNpZo79zBYwMONbXpyVbRTjtIlSfhldTSTXhLW03a7Y8yfZtuxBjhnNiSSGKLalJRJAC6IxTnnUK8yaXHVEr+N1Lx3JXjY9gwTDX+vbDFfDH4IWXq6SqOyL0pjuphJ5UEKrEtgSqohJur0dRLIRqIISNNzWZDJfcBz51ZDmjRhTtc+7dDSG55icLCCgeBE6HAiEUBCoCG1VIGu6Zw+irBu4/qnrlBcnwVEjzJMMl1d48RkV1wiR9qopHUTGRxKSNMnoYliVZ37ADuhOOBTZsqG9n7pe/c8Sf+dxrzuTJ9+uP+HWPdlwn1kES7gzLVWufQdXpPRStp82ocFqFKgpCJAvZiT3L6GA7nuhsfwFpezUm214fkk/99xkoH6zClB4sqWBJG1tKJCqgIoQz8x0oy//9mJz1h+84xeZSdCcBweO4uYWm4FF7kvVVEBCVNhEpMZJhoFi2E1GCgLjJkjP/i+JxRz7fNjOgMCm1kd/8bfDCSo9FXAEfJHX1tfzrtQoUNSle1Tmc+nUCofQ0pZZJ8Tr5gpJ+taAtiGzf87zb60PyHz9cgFexMW0TCw1LatjSxpY2EoFERSCIWQMf75y//dgpUOdPildXktbXqbbhSVbbUIXAQBKVNgbCiSjrrbJhObWeO2LMPuOSIXnuwcJ8MXOa5OXqJuqbY66Ik7gCPkg+fVsJmtexuntYX7VHvEqyoJ3tHD3/safum+3sB3/5hj5PcnN9SC65YjTmxkeJxjtIWBaGFJjoe1lhBdU3jpJfvnPAcYa7wnLh//1QkpsGuWl9697k9FlVBR5FIVVV8Sanzt22RUyCJUWfeI2keMMxqv/7FwTzRw3ZGnTe164Xo9PqGHvTWkJNUVfEuAI+KF5+u0p6Uh3BqlqfBRa9FlhBUZIJvj2Kpd+XpIAT0b5zNteH5O8WLgAb4qYkYVsYloFpSyypJq2wdKywFGRd8CW8IwsPONZF9y6mYtUj0BqB9hh0xBwrnOFDqE6erU9V8CrO1DkmbWJIrJ6pc//935hJecG5FOUObdF5gIXfvJIFp3ew4BdbCDVFjnsRu06sg+Cdmg1oHkewqidpfTWnF3D/6fMe699krSspHcGXjlrCzMmze895+8zRBHTwqxA1wavaqMJEt0wUoaMKHSFtFGkCAm3adPQBxEPPvaqMio5VMDLdEa5HhYYwNEvUYX58o7NQugy8aR4ilkm3YZOQilNYoKc0rJHc+7Ukiz53x1Hh/Q0EUsWi781Gn/kb+cTNbUT+cd5QD2lIcS3wAKlvDMlXa1Yj1D4L7Diu+ta/ak8ZWeEUce95x6dnOXuXn5pQyY3nzBMjs5093FdWVUlvT0EL29FK3JYYtoVhmZi23WeF8dAQUcg75yC6N/h1eivnaQqMHYY6ORtvXirerhhqPEG0tYPOzTtICMHw7HTOys/rE3DCgqwUKs/92lA//n3427cmIbsbqXp193Fthd1khgEy7UohAyMhZZiz76v7ICXLqbHmCzhi9vk1FEUgbYWrTv8/zLhNvB3OHT+bkSP2Dbx48J6l8tm75uNTnUR+jwJZPkj3QEDX8eteUnQPXsXGMjuIxZyiAAkbZv6hGh3IOfHDkxuWPvmAnN/6RJ/TShH4hSBVKOgIDMug0zTIG5XFBzP+IACWPvZ7SYoGmmD2SRcSHH70lqWpWv2GnLW4neo7T6f4hIyjdpyDiSvgAfLYv5bL+16dQ1pOv3Uv0LWrXzUOGzwp6XxlxgNcfub1B3xDNdaH5HdmjCZVA1/SSAZ0J1gqw6OQonlI9fjwCItwd5xw3GR3wiZsONu5XmDWt5Yw5fLZBEbt+wERam6Qo/91EwzzoygCXQjShYIXgWkbREyTiGlhmTYrr/ofSrNOP+ZEIM67V5ZfdQ6LFhzd3RwHC3cKPUCuvapMfP+qldhWcsqcfD01G/yZTpN5LQUS8U6e6/7xgM5ZUBgUp3ymnITt5P5aEqLJZWfMsolbBqaZgIRElSq6IvA6xpS2BISicN9P5vPny0bT3bDv/mgwf5QoTzsLYUs8QpAqBF4Etm0SMU2nLajpmPRnQq8QNruOuU/z6nuuomL1zqEexpDhCvggmHlmqQg39VncngZlvS1+TLANaKqt5a3dA6ugceUNc4lZfbWxTNsppZOwwJQ2aXYCRdqoikBXFDyKY62FSK6/gVfaYOtTK/Z7/rmnXoXaFsMnBF4UpLSJ2SbxZE9fDMdZdeeG56mNNA71I96DqlUvyarV73z0c7S7oXsHVS83HnMfPocDV8AHyV++U0c+Zb1bQj3CtQyn7ngiDg3rOtlubBvQ+aYUF4sry5cQ72eFYxaoUjDeI/ArEhUbTQg0oeJRlN41syqcbV0BvLhkPh0b9u1uWDxpmnjm9NvwmBJFSqJWgohpYZg9DbmdfV7FsD80NnsoWP74y3LWra8za8HLiLMekjXvtMhwZ2Kf+8vMTKVsgsaG96Mf5zLHPO420kEyKj8ovnvtYvmdfz6KGZfIfpbXMpxqG7YN3R0RyBvYOS+8ajZP3jkfPVkLSwOmpSmkqpCwJYqwUYSKpgg0RaALx+EVt53f9yjQaULd48sonrpvUfXSU88V8ed/LOXYTGKWjWFJpNUvTTBmYcXMvuLUQ0iovkGu+PebzP9DE3iHO+sSxUPJvLcov3g4BXkBCTYoXpyPrjh4C0DGhnroQ4JrgT8Go3KDoljcjhl3oqp6hJuIgRl3BP3U1vls2j6wfr8FhUFxWnItHLPgvCzI1CUKTn1mVVhoQqIJJTmNFvgU0JOF4Z3e2j66nv4lnQ37jxWu+cIfucATJG7a2D1bRHHL2XzuSkDMdD4NhpBQ/S45+qq/Mf8PzY6XUNrJdipdKNLmF8918IM/b+DuB9eweu1WkDFWr1nPzGKNeZ8/8bh0YrkW+GPyjU8v5L5/wwvvV2AbYCSS1jdpjZWeJgID5Iob5vLagxUUpUGWFwTSaQguBIqUKCStsFDYNiyHTUXDiBSkYwzzMmptMyO2NKEr0PCfFZzw5Xn7nD84YpQ413+ifLhtczK/104K2ICOOEzLGbLeTABL73tMrn4lBLEWJ1jck0Hl7SVMGp+D03xKx0nPVMDuJjPTS7CwQMy+MCCDhUMX3jnUuNtIh8gl3xfSsiEecYyFGQcjCj+quJerg18/qDfWX+9ZKrv+NJ/J6YAJcVshYgnilk1Cahi2xgcpqfy0IAtyUyDD44gwNwXyUgFQUnw8MvHLTMwd55hnKSlKGUXAkyYAxNJLJEI4xem6Dcj2Qk4KZaOmsHjqPIKZR3bfNxzulovueoiKv70OnkxIHQN6OuiZVN97NsVTD67Z9/GGa4EPkVsurOTuf83BMhyHlmVAIB8U/eDfd+dfNRvz3Jl4heNPMiXE2XNp+uuFsyFVB38yOSHLB14VETNRE+AzEtyy4fewTSfeFqXDp1A+6jwKMnKl0BUKJmaR5vOyLR7BiFlIjwIt3Sw+4ciLF2DRXQ9S8XANpI4GbzbomaD6nZ6/LgfEFXCSzkhYPrB+Ea/tqgCcToOfGVvJmBGTGJlaRJq2//jjUyZNZ+KLZaxvWI6VcLZ3Jp4/mnw58aDHUFAYFBR+eMLA0j/dK6uz/ZCeFHC/5HxFVdHTdXyaiiIERszE9KuowJ0NLyDrSVaJt8EMOxlGUZMydTyLr/sFwawjL95QfZOseLwJ0seDJwu01F7xKqqPZNNVl4/AFXCSuqZaXq6vYMc79CYfLF43h5RclQtPuo0zR10kT8/eNw55VH5QnDFppqyuXY5lQPZYHU+a4LSRBxGzPABCjfVy9Tsv72l9PSpoAqEqqKoT6KEqClKAidMC1KanDSh9DYmt5Bo4ZjFzwmkEc4dmDbniiRchpcARrZbmeJZVr7PeFa54B4LrhU5yzS0l7FjvlMeRyf5akV3Q8rbFn3+3iMXPfYXnG/6xX4fBV+bME1YCMguh9Npr+MH0w996ZG31ayzf+dZe1teJv1Q0JzHfozrJFCaSRFLAUsq+agK2TLZ7sCFqUp5/AfOu+crQrTGFBvowZ9qsOaFsQvGhqR5SFZ1rFtYO2dCOFVwBJ9FToH0rSANyJvYVX7eTwQ3bXtnKnZVf4bXtq/Yr4jEz0pl8aTqjWmeSl3J424FWvbRKzvnzQpyg6b6SOE5NKwVNUdEVBVUoWAIM6LW+QJ94rX5ZRu1x5p5xzRA/dY+zz6v6QPEgFB1d0UhRVAKKSrrmWuED4U6hgXv/uFSqHmeHYvcW6GyBvGmOZ9lMOCGL3buh9YNdfP+hMm674beyQB3nvO8UwfOhv5GarbH5uTbu+d+PV7P5wwh3h+Uz66ogP9URrm9P66uqKh5VRVcVUMBIWl+LftbXpk+8cQu6DFZeeyfFE6cdodYoO2R7W9ixuKggPIBKY3MXqLmgaGhCw6OopAqVFEXBr6kkLMlv/lgvb/lCoeuJ/hCOewHXN4TkmurVvbWtFD0Zz/wWpGQ7ljltpEJalh9ppeAPpPH3rd+ns7UOKeN01eVi00y40ebWyysP+/hqG+qoeHM5ZHidyCkFx/PsU1GiZtL6ChQhsHAE3Cte2HPda9gQM6mccSulJ597hMS7XS644zGWv2mAFgA1FdR0ULxk4cPj9WN7wK+ppAiFtOSHkS0hbtisfqOVqy4aJoOj0lwR74fjXsDt4XberF+ON7UnMd/xJAsV4mGId0LXdhuhdKOo3Qh1Z+/vACAbERZ89pwlXD3r8NdKzkzLpGzqmSxP2+pY3ogJ7+2GNB1PXjq+NIV2w2ZY3MbwKfj9OqiCHBQau2N94k3RIWGxZNpnmH7CaUfk2Ybqt8vRs34LnhznUFNA8YHQEYpOp8jDaybwCQXTkvj8KeiqwLQkXYZFxLJ5ahN8r8Mi6NZz3y/HvYAff3kZit6vsoZgvxFJPa+LvX4mkuWjLjlr9kAud9AECwrFzLzT5fLYNqdpUpYXsn3JypcCGYkS6DSI+TWMhII+TOPunTr/+8F26I5QfsIVzL3gOieFKW5TnD/lCFneFrlgYSV4hic9zH5n6ix0hNCcxAyhkOJNRVcFitFNe0cT0ZRcLKEQsy0S0qnQueyfzRRPzTgSwz7mOO4FLC3H8yzoZ33FnkIWYk9x91lf5/9fNLmcUXmH13HVw5OPLpev3X4zJ82ewrrpuaALhABdCDxCoPkULI+CZVlYtoWnM05LdzubPvsnUgsHZ0wHIlTfIkeX3gPeXNAyHMur9lleVSj4FAWfR8WjCmeZrvixdB+tkQ4EYKg6qCpIg4qnt3PTZ0e50+j9cNx7oa+7YC7p+XtZ3/5vk36vCbHXjyRcdEI535y7cNDGJ3H8TyUvNXDye+2IZAKDjkBP1m82pMSUEtuSNLdF+On4VNZ8fwHv37/0iMfJhupb5ILyvyanzOnJwIyevV0NVSh4hIrPo/SK17AlMVuSsG0sxYshNKdWUbzTccAZbax4uvlI38oxwXEv4BMnFIv/d9lKrj6rHD1lXxH3WmZlz9elCTnF8L0vLhLpqQeuEvlxOemM6RScV4baFmb6395G2RlDx7G+QkLCtp03fk+KYNzA+KCdH5du56GfzeflHy6UresHlhV1qITqm+Xo83/N8rd9jsNKCzhTZ8WDEDqq0PAKlZRkRwiBky4ZtWzitoUhLaQ0nb08ACsGrW+DCY2NzYQ7427g/l4c9wIGOO+cUvHNOQu5f141iubEMvfSM31Ofq+nOvHOtgcs/+CPrSAYFNNmzMRMOpMvfKUZrdtEASwpMWwb05LInm0iw4LtUYRPpSUBj/6+gpVzBrcxOCQt7+2/dz7ZEjsh+gFEt4HRioaConicYgSagkd3xGvYkphlk5A2lrSR0nLWJNIEOwF2DPQAdG6g4m8rqa3dfsjj/KRx3K+Be0hPC4ipacW8/EvnQ/6+vyyVqt/xRit+sDphzfrVvLl5OVYcRp9dyKILnzxs1695t0aW/GQ2jEuH/FSqL/s9pAgyfRmMnToVQ4ImYeyL7xPN8vHOuQXEbZuELbEtOxmgYTp5vTGL7oSFUZxPorqZJ1ph5A8XyjO+sxAtMDizhdHTFzjr3JQS0DJBdUIjyz+VxyknRtixy+LF1+OsrUtBUTS6DIuYZROzbSxpYfcXrkyA1e0c8e2UX5/Dov8dwoixoxhXwB/C1z+7b0DGpefOlpffthzLhIzJtmP1DhPLnqqEYR4nO78tQckTXwIJZcGTmDn5TFpuKiF4XzU2ULQqxOuTszAzPdhWTwsUM9lFwQnUeCvLx7ipWaRXN5OQ8NJfKjjh+rkMm1Z8yGPdm6pVayVaGniLHKeV0rfurVjRSfV10yi7LktcdXmLfP2tHXzj5+8jvaOJy6R4sR3xSiMp3pgj3kQr5ddls/C7cw95jJ9UjlsBd8bCsiFSi9CdSEMhnNDJEzI+vDxpYX5Q2CYy91Q/c6f9lImZhyeSaemf7pEVWx5xcnNTkm0a/E4jsr9H3+Ofz64j7YQs3n3ocgp2djPxrQ5mSZMXPT6MmOmIN246JS07EmBJxicsfHVdTokeAU0JqLmxhPM2HP5l5IaNdY549fyk5XVCIxEailDZ9H6E4hOzCBbmiWBhHtddXczS+56SL7/l4+ENyUfYY3nNbrC6INZE+fXDWfSTg8upPt44bgX8u/cXsbK+gkgLqF4BQkNPNfiv4t9IBPzX6Jv3+8ZZ9O1KHgp/jt3vd0L+wV51X0KN9XL15pch4IGUZP9ej5LMMhJoqiBlZCoB3YsvqrDL52P7BSnsau0mEZCcXJjHu7F2YvXdsKkTRqXC1GEUbGgj8EodBo6jQ/amJQ0GAvS8ZKBGn8dZoKKi8PmfNVF2zZ6RGPO+fpmYXd8ir32jhTk/2+qEwFkxMLsgsYvqyk9TVDTAomLHMcelE+vBDUvlM+sr6Hgf4u3Q1SAJbzXY8QYsvucW7nnsFm54fop8bvuK3rd8uCssN7bUyIfCcwjXRpkwbOphGcvob5/D8sgb9DZI8iq9vXtVTeBXFdI0HZ+qYSGJCpvd0Thxr4LdneDtLQ3E3u+ANBVOHw65fsp3nskpd69FTW57KcL58eCl6AnQ0h0BC++ewRqKileB+x7YT93qwjxR9qmThHz9OlF+SQTiLZSdpFP3zBcpLp4gAoF01/oegOPSApudEN2d/Ee/zoE97T87P4DNTVv59dYfsv2CRlmafwV/e/s+Xt61hO4dzhbljBMPPd+3as0qSbbXsb57JSkoyfafKaqGX9WRQNQ2iUgLQ0rHoto482OpwI4EdEcpz76Uhdd/m+3TPoUA7r6kBAFk+7OQKmx7oUqOOe/w5io7+U/eZKSVhhCO5e0pwKcKeOn1MJdf3C2Do1L3e+2FC65g7vXNZGblEByV6Qp3gBx3NbHe+aBG3riohGGTHYNhRJJ1neNOTSsr4mwTIcGTCpmj/KTlg9Ft0NVsonqdnY5VC+QhvclqNtbIkp9fA6NSIN0LaboT7uhRUXSBT1NJ1VQyNS+qotJtJwjbJt3SxtwjNdB26u50mpTnXsai//rhPuN6bVWVbPvmXIQRJucbP+ekrx/ejCkAZVqllHoOIhms4VWcHGVFgGVLhvs1fv6dAj51VZ4rzsPIcWeB7RhEdzoZR2mjwJsFqclILMx+gRsEwBZIK0FnCGzLRE1Wmbx1xqFnHS17ptIJqcpPTRaDdiyv0JyqGj5VIVXVURUVQ1p0S4uYtLHs/rm9EgwJMQnhBHNnX7vfa40UEMWmy44eUuHJqlXr5IaNLYAPhB/QmDqlgNLz8oRMbEd48lGFgi4c8aoCTFsStyXbumLc8OM6Ele569rDyXEnYEhWJjWhqxEiLdCuOmmDvnR6ex/F28N40pytTVV3fCw9vX7H5U86pOtXvbRKVlT/DU4IQG2ns/admAExG1/A4zQhUzz4VA1DWnTaBt12z9S5Z9vIdsQbldBpsPKqX1I8fl+v+Jt/Xy7D99yFkdiJLqD+l/PJPWemzJs28GZgoVCjHH3azx1HlTYclFRQUkDzIMR2FGyZ5jkVjzSJCw0tWaDetCUx28aQNpY0sMwoS+/fKud9bZxrhQ8Tx6UTqzeuuV+SghV31sXxDoi3OQ28e81VvxDKi4rKCY4oOqTLl844X+BVHeFOToexqRB3+rLI9ihmXReGKjF1iMi+da9ts2dljbiEbpPKGXdQeurMfUTxyqoq2fj9L9LeUNP7msrB/dFDoWa54LbfOsJVk6GRwguaBxQdqaQg1QwM20C1JVo8gYzHsU2dhJQY0naCNGwTzASr1zQRqo8cX+u2QeS4E/CWbZv64pr3g+j/zV7pg3oaFI4Pkp5y6NFMdf+zkjJ1mjONVgCPRKQrGKpJIsNmx/stbH1xG1Z3nOLUHOyI1TfVNnrEa1EWmMb0Cfvm99Y89qhsuLkM2+7CK+K9O0iKgI4tmwY8zrWvbWD5CxK0LFDSnamz5nOmJEJDTRab96geTOlFVXUEHuLhD8iSGlrcxmMrYMTBjrL81W2sff2DI/GnPi447pxYY64UUu8pw6QlOyioyW5//dIINZ9jhdXke9UbcN6DX/7UPXym6KbDMgUMNdfL0Q/NhjwPYKNIUGxASqTpZBdJ04awxcJZN3LjuGvY1LCFOX/9PiQkldf+hOklpxMc1ldVckd9SG57YgVNv/4+UQmpsgMtGcyRXAGgAhe+e2AnXNWqV+WsG/8BWm5SwP7k1NlZUwihoQs1ueYVCCGSHRYlCSmxpI2GAXaEuJoKVisYjaD4kJu/7E6jDwPHnQX+zPnlvYLdI3XwQ1IIwdlaioahdjU07g7RGQ8flk+9YH6hqPvcCsqUKY54k9UjpZUUb4+jSoO7tv8bPFB28jVCLn5HJH7yChdnj+ODUwtZPVbI1eMU+fsiTa44fyxr7vwWXUYHqtVBcneMns9pAZRUVh9wbMsffVrOmvOwI141wxGu4gPdEa8iNDQUPEJB7ydew5bJ9EYbG5u4hDgeSOwCMwZaASBYet+648tyDBLHnYC/+/WF3DC9HN/w/fxQ7PEFhLOlFG6GlhpHyKt2VRBqrz1s4wnmFIrFl/wYTRG9Beicipj9PM2mRG01egf2yqoqWXPXIl67uoQNCXgzDs9GJDtNaDctfMLCln2loHsry+I0RBuI53LOzU+AnpusX5XslKDtGWGlKwpash6XM1wnL9lEIrGRsl+MM4pzY7F3IR5i9hXBAYzC5UAcd17oQFpA/Phbi/hK803yyRedpthrNq5m3fblSAkl+WXMnDkTqwsuPXU2hSOD4t5lS+XiFfMB+MK03zM1d+Ae3IEQHF4objUulYsTT2AL4SQomLJfEzKbeEeCTbvfpzgwlU0bNrDyngp8yVFoItn0GwtNdeI7evxdUvSJFyDvG0sY9hEe6HC4Sy6q+BOow8BsBVRQukEbCRI0fCiKhiYEulBQhFNUwJQS0+6zvH2pgckYZ7sbZJiysz0svvMLBAuz3Cn0YeC4WwPvj/qmkGzvagfpFJErLNizFE19U0ief+toMqfA7V/5HXPyD//6LdwdlotW/oI7G/+J7Cm+biT7jUYsyNTh9CzkhatFQygkv3vSaPwKeJPrWw1IUZIh1YpzeJOHLpKtSIFzn637yFI7C+/4laz43XvgCQIpgM+Jb1b8VP7fFMDmv26vZkLeRAxbZ1e3iSllb1WQvrzenuwix3mFbAejmbqXvk6wMN8V72HiuJtC74/CkUExbWKxmDapWOwt3p6f//Nn1QTPnEh488AaSYcjYVnTsn7An46B1IC4OPe8vsT8niirqOV077Yl5YGLARgVDAojOcPusbQ2TjF3ywYL50j6w3rrutfH4c377iUR3v8afulv/iwrfrcRPGNAGwVaIehB53s1jxtvj1B2XYlIvP9Z8dSyIr7x32F0qwmPiJOiKn3ixepLDbS7wQ5TNt2i7qWbXfEeZlwBD5AnWx8mZu4Y8O/XNtZS8s8bWPr2/TLU3TAgIZeecb6gOdYXYdUj4C4Tgl7mTv5U7+8ask+gPfSkBu8tbAl0WLCxE1bcW8FbP1/0ISPwgJrteJzpS0xAqCgIdGlQ9cJuCU4iwrybSsWzfzuBlQ9NQEY34mFv8cYcAVutLK64nmBhrivew4wr4APQGQ/Ln792h3zm3QfoeL99wP+v5NsXwqp25q/+JaNXXM7CjT+WYePA3uvqL1Y60+Z4UrxhE0Z5KZtyOpn0lVY95+byPqGSLH6Ho31L9olX9eWxQ8nl1TbndLst+Pe9FdTdu7+CdwI8Y4EACF+veAXOVpFPFTxftYNwZ18lg+LiyaJ42kjRuukL4qnfeCm/LuYIV5ogY5SdKal78YuueAeJ486J1Z8XP6iS7ysbkll2AtuWSAMuyZ3NqHRnKv2bjYv4z8b7SXS1oaXCpSceuP5z1curJKmqs0Bd3wXDdSo6HoF2ycWjZ8nSgg/vilCUM5ryouuoWP8IRCw81+aCT2XxhB8QDPTt915141zeuq+ib5sIxxr3iFcRGgqwpa2d7bE9p/2bDah/cTXZV86WaXushxMgPX2WF8fjrAmBVxF4VMFfHmtD2jX89Mcn7zP20vPPFKee0innljWxaUuYOd9awcxzigkW5rjiHSSOOydWpxGWSzcsoir6c6w4xHfaGJ1gdDlZearfS1beKGRKG3YbJLpboWcHR8LqL310AES4MywX/fZOKqr/5CTme4TjSfKpjsJG+SBTR2TpVI7/PhOHTwAFVE1FVVUMw+Bv7/2dB2LP4TUF9ZtaKdevZtGX/3eP626sqZH/c14J6YpzmR4nVboKmbqKIi06EhCxIdE/+tKGiIRL01O4/j+vkL6XR1rk/5/EOwWEB5GMsvIqCn5NoCpgmDaFwz388+FpBAv9rjCHmOPOAv/6tUU8G67ANuht36f6ks6eBPg9aRhd7XS9G0Hxxp2a5D0BHQP4rKutr6Vi7QNOBr0KvWFQmnByfbssaDdhZ4KvNf0ImaKBpjKiRSU9P0ADHbSZCRK7E06KYGEZCz+1YJ/rSPrWwXZyXCbwpaerSQBpwLOPLGPr7ypI7DVuAbSpKfsdf+WSmcxZsAuEgkIys0h1xGvZkrgl2dDUwYonWph305ih/nMe9xx3FnjqQiHTxjr1xnsaeVvtTl9pKwaJdqeSqep1mukJld7KFqoHqj7z0RZYXJsnSVOdjVlN9FXZ8Cb/rSfFrApQFaejGvTFOfYoMmFDxGLl5fdTetp5+73mmlVVsnbDBmzgM7d8eI7vG6uq5FvPPMPb91YQt2G3PYVWcTovKSeAJx+El/Ivj2buDUVs2ryDObe+j6qNQFeEU8NZcYI04qZN1LIwpYUiVN7650kUT3OT74eS484Cd2yAWKOTmCBt0DOcempCc+KftVTn96R0Oi/0Jx6Bl3ZUyRk5+69oUbVmlewVbm+Ob1KsSo9ok9/3NGOCPvH2b8Rt2FSW/uxDxQtw9vml4uzzSw94z6edXypOOOVUaQIvLP0b1fJk6pQJTnYRCqBS8YftVPxhNwKFFE0nbmp4PBJdcYaVsJzOCaa0kVhYdpRllSGKp2UO9Z/0uOa480J/bkY5tuGkD0rp1FDrDRqSfaV19nlQOnTWwTdXzGJD276dDkKNIXnvY/f3FqRDF876V+8XadEr3v75jP1O0iteSVnKaUyfcPphu+/UQEDc/LNF4vo//NERr5bttPoUyfRA4QPhRSh+TJmB3+4iRUbxSh0zYRMzFRLSQpIM0LBjVDxQzdJ7Nh1fU7ijjONOwDdcNbdPqD30iLZ/5ca9vu6ogXADdKyHf3ywbJ/zBguCYvGtP0+GQan9psn9rS7O0VP2Y+/r9+wFJWxmnjSDYN7hbWxdVfWqnPOllaANS+b1+nq9zaD2xTgLgVdPxcZPdyyONAWJaBujfOlgiuQebxysCKtf3EyovssV8RBx3Am4p6Mge1ta2WeB9xa3YUAs7KyHY43w+JaK/Z46OLJQyHtCYuVn/kT5mZ911sEZ2p4i7mk+vHcTNbtvD6j8zBuZd97XDqt4ly9/Us6a/fdkdlG6k10kvIAOQkch6XFWFbyagqoIbBvipqDLkCDSCbV1IUyJMIaDrYHws7yqmfa2+FD/VY9bjrs1MOwl4GSmjqBf7eSkgH05Xna9Hicepa+Kh+YUl3ixtkqeW7T/tXDpaeeLUyefIudOL6Nk6WzI0MgdP4zWjihGzN6zSkDP9dI0SFOpPuOPFOWMPqz3W1X1kpzzxWeSIZHJaTO6cwgNgYIiklUkk7WobSkxLKf5mNkvRNL5ugOE6QRrKAGcqnouQ8Fxa4GlveeaV/YTtOoTnOgv48HzN3PzKUs4PVDmaE5xBKyoGu91bvjIywTSAqK4aJqQi7cJ+YMt4gudF2O80eZEVhkWmkeATzjdwXfHuf+ybyLL3hDFo6eJgH9gFT86QyHZVlMj22tqZHd9aL/T2HA4Ip95divoo5yps0hJTp2TzbZRUYWKV3Esr6Y62UUJ02k8ZkobW9r0hkgqcRBGMkSymZV/G0dx8UjXEz1EHHcWuChYxOfOLWdZ9b7TYJmsC11+2iOcFpzOqGFBcdP187jyzNmyLfJ9lj+3jL+8WkFm5nhea13NZR2z5aiMgTXRXnjDbQBU1PwRbDB7gpYTzrTZp/sO6j52hUJy/W0LiDy3HAXQLyxj3LkzpWfqVArOd2YG21ZVyd8+8x4VS95ztqtk2CmLo+SAmuu0/EQk93qd3F4pBYYlSVjJnsP0iNd0hEscZBSsNirvPYfS8093xTuEHHcCDqQHxIXnXCwLCgoci5qMGpQxuOLs2RTm7ycbaVRQFBKkeGIxIg252v8g78SX0x7/PqMYWGJ6IDUgFn3xJ/B7KSuqHRH3Bi8P14kkIgd1Hzva23nq38sZr4NfgHx2OY3PLidD0XgepKWoPJ+4gL8aQVCLQM1PWt/k9DnyJkIPsuDr41jypzZ0bRgAcdMmYdkkpMSmxz1vgJIAYmB3gd3OyuWXUHr+Sa54h5jjTsAA559VKs4/68D7p/vDm+3B60klYcJjW5dxYs7BdftbOPd2sKHizQccx5UpYawPK24e1HkksNmEXUCm0lfzSrdNDAkROYp1ps9JxFey+k2bNbBVVPUskDoLb5/G3BtamXHRcnz+8WSlFVDfFkl2DEwmKSomjuWNgR0Go94V71HC8bcGPgTqm0LySf/ddBmbQYGnwhUHfY5AakBcfMpFfeL1CPInZHBL0VcPShC92UdA2IZOG7ql89WUECedDaSBkpesJukDPGBrKLaCTxMMT7V58KFdFBcXivD2W8WO2tni1ptb+NR5nWB3oggFSICIgYyA3U5ZaYK66tuG+k/hksQV8EHwVGiFU7PKSr6gwEu7qg56D7T0tPOFkzormVBSQJrwHvRYRhcVcd63yve3GwbAMNHKuarHKcLes10kVYTteJv9HgWfV/DKq23UN8R6TzHvlivE4jtPovqZk7jt8xFn3Ssl2J1gbmfxXZ8lGHSdVkcLroAHyD/WPyr/0vUDbNndqxKhwLvNGz7W+aoXPsPwSQGaT7V4dNr9B/3/0wMBkVNQsG9ASvKLVzSSTpuz7sULaAhbxaMopHoEqX4nfvOpZ9s57cxX9jh3MDhSFBePEot+drmoe3U6S76XYMn/TKFu3bcJBt2KGkcTx+Ua+GB5YWOV/PXm/8FUQKTSt3EsoKpuDXFdlQgBXpjqOYHSkecd8E3+9+gKcs7OZXb3LIoyDmHfNzmW/pa45/sp6maelDEnaMNSUYWCXxek+BSEgGjMJpqwSPOrVK3aJUvPH77PuIPBAjHvlv8a6j+By4fgCvgAPP7mcvmrrT+gI7IJTzaO97hfCPOy1StZVvuik23UmoCxOmRrsvqUf1KUNpqA5uzphuNhWdtZx+bu95m/8Ue0tHVDi8FNU0YS+JidHvpHYO7vZ5liPbPs91glZ6Ci4NcU0vwKmgbRmEVX1CJuW0S74jzzTBOnnpIpAwHNtbDHEK6AP4Tfvr9U0g33vXMrUjr9q3szlJJH+F0f1MYhZkPQC3l+6LahMcpJLZfz/ZKvkGPmSDywM7KLn276M+nbbdpFchFtC2afcuUhjbO/eBvsT9MhixEoeIXODM9aJsq3eEGW4NWzSfEJNM1Jyu+OWcQtC1uagEHFPQ3MvTFIcXHmUD96l4PguMsH/jDW76qRjzUs41/RO7E6BJFqG93n5A0r3uRXPbkTozotWVpeSGXbVo9TOkdNdknL1mCYhjdFRegKsTYD2kzI0/sSGsBxIcdBltceksVb9pulct3qdfz88TwQWSBGAP7kT00UMRxQyc7S0DUNIQy6ohZdCRNLmjhldBLJII8CIjVT8AcHFpziMvS4FhhYXVclb902i3gLxLaC2SadkGGRbCuqJeMZVBA2TpMBCbI3w6hf7m/EhphB3GMmS+kIGJ58zHukDkLlzLsPeeznXHUtj7/Q7XyykIHjsPIAHoTQ0BQNr26gSg+dnd14fenYdhxbxqEnNbB3j7eZx75bx7V3XSZdER8buAIG1q/aQPPzyQy7nmZnKti6k7ggTBBWXww1NkTqvNRWqxAQ+++x1Js6uHe/FkBCWcY5TJ9wxiGNOxRqkKPH/QTEGBCBZJSVs2Ukkp0DvR4Fv8+Pogq8Xj/dkQSKMMjwZNIea3PGJ1UgAeYOqqpyGT1zBqe9+LL0FR7edEaXw4+7jQROMoORNEbJjCRp4iT+G/0S/vsJWPElk/V783uTR4+HS/QTdk8ntX5ymHnauQRHHJpAVqx4CUQBiJ5AjZ70QBUFFV1V8HqcBAXTksQTEsOWREyV9ki7083cSoDVDTITlLF8+7kL2f6Z/2bz979HvKHeXV8d5bgCBm75/DxhJ5KljJMClaaTs24nhS1NR8CKTEcY2VQ/qO9VHqefpU1mLu0h7B6pegTl0z/LvJKvH5J4ly9/Ws6/tQZENog0IBlpJTQUNDyagt+roOsCG4glnJpWVrIkjoPtrH9JgLWJ6jUnM7V4lLjuJz8V744q5NUrriDe2OiK+CjGFXCSpV+spLcrSE+qoeEI2Db7BJyi5tG+KeGsb1X2bUva87XX8rKngLMV5p5Qdkhjrap6Sc759NOOeOkJ1PDQU8dZVRQ8uoLucT5YEoaTHmjaTtfAviDMnvVvF+XfGkFRUV7vNa64/XYarriSmu/dQazetcRHK66Ak0wcMwk7vuc0uccKm8lptFD91K/bgiE7KRgXx69Kp+qG0xqwj97KG6B4BIomnKLMLTFS66K95Ww/DuFwp3zmmXdA9DiswJk2O+VxNKHi1RV8XgVVFSQMSSzhZBjZPcKV/dICZZjyb2axaNGXRSCQ1nsXaYGA+K+f/Uxsyh/Ji+eeQ9QV8VGJK+AkRYVFfOnMcscK2/2scAIQTrnZ9s1Rpwj8LlBkjMy0KDlanFTDcqxxpgbDNfQCD6Qma0A3JWBXHN7vhu0JursMltU+8rHHWVtbT8Vd74AdADuV6tdLKf92BOx3SfO0oqk+PLqOqgqnjnNCYlg9eb09gdym0zWQKOXfzGXhwk996PWuWbiQnZ/+L95ZsIBoKOSK+CjD3Qfux6o1VXLur2c5e74+xyM9Y1QZ5xTN5OYbPrzu8qo3quSzrzxDpaeClCnww7xKXn/+bSre/W1fl20jmbw/XMDsNOS5oY+1Bg6FGuWCBX9i+WNjgFSkefUe51m69O9SUYPcc2879U06mQE/9TujyWqSybRAYs6+r72LlU/OorR0+gHH8sjChXLEr+7mrPfed/eJjyJcAe9F3rVCqumOeH81t5Izpk7fb5L/3oS7wvL++l/zYPMPkCa8fHYHi/5cQcV79ztLTkNCXEKhAhenIs/7eAIGWLr0QTn/WxaQizQv2+95amq2Sghw1dXP0LBrJJriJWG1AtHk1HkHlX8+nbKyA8dtA3SHw/LZRYso2rqViYsXk+KK+KjAFfBehBqdaWKw4ODeoOuba+SnN5yD4ulCWvDvU+soDATFwnvukBXr73esb8wi78Qsnrn5X0zLOPGQBCC0JRJxAiufmUhp6UePtarqZblhQyQZpaWz+oWXuOmmsygtLT7oMSz1qvLKhx6mqKzMFfDRgJTSPQ7D8YNXy+UJz2uyeDWyeBXyvneWSCklHZ0dsvyehZLPZ0puCMi8x8fLmo718lCvV1n5mvT5n/1Y56mrq//Y13+2slL+xe+RO1euPOR7cI9DP1wn1mGgPhySjyfuBdV0dlgF/KZlPut31shAWkAsuulnAktCocrlo2eRkQgc8jWnTx/J7KtCLFy4RYbDxkFNo4LBUR/bel5YViZO+Pd/ePmyCwgtX+5O34YYV8CHSH1bSH7vrQWYsY6+4vCCffaIK2/+PWmXBjjZKCE4/NDXj8Fggbjrriv47W+3UlsbPaL3fFppqRj54CNs+uwNR/S6LvviCvgQqN8ekhf/81Te7Hq2tzWL7CkU3xOJBYS66+VNXbfjaQE6D5/RCgZzxVe/uoOTT32VUCh6RK3hqOnTqb/qet5ZuFAmwmHXEg8RroA/JvUtIXnHs7dhGnGMRLuzb5yMo7b7Vez4zeZ75W3VC+loidLafmhBHPtj4cJruW1BGwsWvEsoFDliQsoPBsXlixez6f8q6KqtPVKXddkL1wv9MajfEZLn/GkKDNMgzULxgvA6yQ2KJvCIFDZ3KYzU0mjY2uakGAYUJ35i3vZB8d4uXLhCVlRkUFd3GsFg6hHzED+0cKEcsbiCSwzpeqWHANcCHwQvNFXJpct+Ixf8/rt0dCjUtyjUb9Wpq/dQ+75O7bsa9es1dtVq0GLSsK3NyRHOUD+89s1hYu7cicDbrFjRdESfyWlz5/KehB1VB1+d0+XQcfOBD0A4HpZ1XbVct76E9me97KzVnBaiHkBLhlBGkn2OPALDA7vC3aBpfR+Pybd2eeGXB22cxcWTxcqVbXLWrFXk5uqyrKzoiFjEycXFovPZlfLli2Zx/lvVcljxwe8tu3x8XAt8AO58cBGX/b6E7tUQ24KTqAD7Zhr1b9a9v7ewhLmnDK7XtrT0LFFZOY45c16iqmrXEbOIp5eWirclbFu27NBP5nJQuAI+ALINut8Eoy5ZQmfvvr5C7JW8D3sk7ye/lmXNItOfOejjLSubJVaunMSsWS+yfPmRy+W9aVsd72zdyrsLF0rD9UofMVwBH4AbL5/rpBX25MDvnaC/978huYfU77XhKkq67eTdHwFKS08XlZW5zJnznyP2nPKDQXHx4sW8t/hO1yt9BHEFfACKpxaLn169hERYpyuq9FXagH0rbvSfRid/QUeS/mqY6wuu57WmtUds3GVlZwspv3RE16N5waDoXHA7r592ChE39fCI4G4jDYBQQ0gWf3MscdVDLE0Fj+OwQsEpKetLHrpwGt+rKngV0toN1KYYYncEJR9SLoH6WZ/s7ZaerKVpBQWMmzfvE32vRwOuF3oABEcFxc3TvyuXrP+l04xX6fe+FOBJVbG8YJmSpaf+ryPi3TYMgx9smY9UnQw+VUnhnnVL5c0nfXLf2KmBgBhx8cXyxUsuxpObKwvdrKVBxRXwALnxyrnc82oFaR6FLqk4FTcSErolD111H3jgtk3lTJ06hfOHnd/7pj132kwJMOuBEmwlelw88XNKS4X117/Jt+bOxTd8uBxRWuqKeLAY6nSoY+lY+qclMmsucsQXkTf8qEwuXbZkj5S6lW+slJOenCKXNz+6T6pddUu1HPWskKOeRVbvqD4uUvH+sWSJfLO8XCY6Oo6L+x2K4ziwB4ePqy6cTeOuRm68ci6Z6ZkER+6ZVVR6aqn4ycv/T35l3c1kn54tS7P7LLHQQREp2Eo3lXXLKB5RPNS3M+icNns2/xg3Dh8wZdGioR7OJxLXiTUIVNVUySt2l/HqKSspznAik0YuU6WWD2AjLVhzulOxY6jHOti0hELy1QULKJ45k7GuU+uw424jDQKlxaWCtwwebnSqT67aWCVRJXbMBulsE/8rtGKoh3lEyAsGhTVzJqHVq+lyt5YOO+4UepB477/Ws2DNAgKhDJm6LYHIkk4TQKfzCU1GI+FEWAY8H6838LHEdfPmiTVTp8o0txDeYce1wINEMC8oZtozEZqCPUxxaqkbOCmFEv4SrqC2q3aoh3nEONv1RA8KroAHiXB3WDaZjZjrYnSN9iDjyR5LCehtTeTicoi4Ah4kKh5exP21FXgjJtTaJEb6ezsgShO+nP8/FKUVDfUwXY5xXAEPAr95eKm8t7ECaYLqNVE2xLC8HmyhIQ3Q7AAz087neFj/ugwuroAPM6HtIfliZDUi2arXluDRTWKtNrbfgzTg7nF/4PyR7prQ5dBxvdCHmdfq1vJcbDlCwylgJwSKJpFvx4hdmcIKVlI6yRWvy+HBFfBhZsG2eY71RSC7oOqGdQBs2rSJLzZ+GUqHeoQunyRcAR9GfrNiqYxl7IBOePSC5zm/n6UtDhaz/V/b5bMtz3JqxqkyoLnrX5dDxxXwYUTkCNgB955RuYd4e5h96mwm/WcKUodFE3821MN1+QTgOrEOIyoqSpbKxPxJ+/15cGRQbLpyI1vf28odW+6QYdOtHeVyaLgW+DBibjURY4RTavZDCOYExeIz75Inrz4VBPxsvGuJXT4+rgU+jEwpmorZbLK5a9NH/l4wJyjePvdNQtUh/t/WH8t3wu+4ltjl4zHUCcmftGP5q5Uy9wlkVf2B++fWNdfJCfdNkGNfHCerdlcNKOl9SdUSWddW5ybIuwdSSjcf+HATagrJ7z60gOfGL+f+kyu5fsyBa0JVvV0lv7LlKxhBgyemPoFEOokPHbBp2yY+/Y85yA6w80CMAZEH5jWf7OJ4LgPDFfAgEGoKybVb1/K19+fw2CUrBxR1VbOlRi57YxkP2g8SHxmn3RMmpdOPbmkkZIKYHcNIM8CGyhGVlJW4xeJcXAEPKlWvVclrVs3iD5dXcsbo6QTTPzofNtQckuP/dzTSgl/MXOK4GH04TjEJdMK8T7tVLVz6cAU8yCz/z3L5pZfnsOhTS7jllA8X39JHlsrV761m3IhxzL1gLsWT3CZhLgfG3UYaZMouLRPDAyvl7AdnkWPmyukTpxPMdCxxqCkkJ/zPaLDg6lFlzJwwk3mfdS2sy8BxLfARYvm/l8vPPj6HqyaXMTN/JgCrN6xmXN445l4yl8y0TIIFbskZl4PDFfARZumDSyUKIGH2rNn7lKZ1cTkYXAG7uBzDuJFYLi7HMK6AXVyOYVwBu7gcw7gCdnE5hnEF7OJyDOMK2MXlGOb/A8JfFAFI4VYTAAAAJXRFWHRkYXRlOmNyZWF0ZQAyMDE4LTA5LTA0VDE5OjMzOjM0KzAyOjAwcc51cgAAACV0RVh0ZGF0ZTptb2RpZnkAMjAxOC0wOS0wNFQxOTozMzozNCswMjowMACTzc4AAAAASUVORK5CYII=</data>
            <data key="stringdb::enhancedLabel Passthrough">label: attribute="display name" labelsize=12 labelAlignment=left outline=true outlineColor=white outlineTransparency=95 outlineWidth=10 background=false color=black dropShadow=false</data>
            <data key="compartment::cytoskeleton">0.945483</data>
            <data key="compartment::cytosol">2.952268</data>
            <data key="compartment::endoplasmic reticulum">1.136595</data>
            <data key="compartment::endosome">1.688939</data>
            <data key="compartment::extracellular">1.570428</data>
            <data key="compartment::golgi apparatus">0.590607</data>
            <data key="compartment::lysosome">1.487242</data>
            <data key="compartment::mitochondrion">4.48357</data>
            <data key="compartment::nucleus">2.583518</data>
            <data key="compartment::peroxisome">1.988465</data>
            <data key="compartment::plasma membrane">1.471056</data>
            <data key="target::development level">Tbio</data>
            <data key="target::family">Transporter</data>
            <data key="tissue::adrenal gland">4.286487</data>
            <data key="tissue::blood">2.925032</data>
            <data key="tissue::bone">0.902323</data>
            <data key="tissue::bone marrow">2.977321</data>
            <data key="tissue::eye">3.421641</data>
            <data key="tissue::gall bladder">1.066947</data>
            <data key="tissue::heart">2.232958</data>
            <data key="tissue::intestine">3.082376</data>
            <data key="tissue::kidney">1.950293</data>
            <data key="tissue::liver">3.401258</data>
            <data key="tissue::lung">3.329779</data>
            <data key="tissue::muscle">2.161243</data>
            <data key="tissue::nervous system">4.7544</data>
            <data key="tissue::pancreas">4.375959</data>
            <data key="tissue::saliva">1.237209</data>
            <data key="tissue::skin">1.775725</data>
            <data key="tissue::spleen">2.07572</data>
            <data key="tissue::stomach">1.672807</data>
            <data key="tissue::thyroid gland">1.090909</data>
            <data key="tissue::urine">0.982271</data>
            <data key="name">9606.ENSP00000429200</data>
            <data key="selected">false</data>
        </node>
        <node id="13286">
            <data key="SUID">13286</data>
            <data key="shared name">9606.ENSP00000364858</data>
            <data key="stringdb::canonical name">Q5EG05</data>
            <data key="display name">CARD16</data>
            <data key="stringdb::database identifier">9606.ENSP00000364858</data>
            <data key="stringdb::description">Caspase recruitment domain-containing protein 16; Caspase inhibitor. Acts as a regulator of procaspase- 1/CASP1 activation implicated in the regulation of the proteolytic maturation of pro-interleukin-1 beta (IL1B) and its release during inflammation. Inhibits the release of IL1B in response to LPS in monocytes. Also induces NF-kappa-B activation during the pro- inflammatory cytokine response. Also able to inhibit CASP1- mediated neuronal cell death, TNF-alpha, hypoxia-, UV-, and staurosporine-mediated cell death but not ER stress-mediated cell death. Acts by preventing activation of caspases CASP1 and CASP4, possibly by preventing the interaction between CASP1 and RIPK2; Caspase recruitment domain containing</data>
            <data key="@id">stringdb:9606.ENSP00000364858</data>
            <data key="stringdb::namespace">stringdb</data>
            <data key="stringdb::node type">protein</data>
            <data key="query term">9606.ENSP00000364858</data>
            <data key="stringdb::sequence">MADKVLKEKRKLFIHSMGEGTINGLLDELLQTRVLNQEEMEKVKRENATVMDKTRALIDSVIPKGAQACQICITYICEEDSYLAETLGLSAALQAVQDNPAMPTCSSPEGRIKLCFLEDAQRIWKQKLQRCHVQNTIIKWSERYTSGSFEMQWLFLRTNFIERFWRNILLLPLHKGSLYPRIPGLGKELQTGTHKLS</data>
            <data key="stringdb::species">Homo sapiens</data>
            <data key="stringdb::STRING style">string:data:image/png;base64,iVBORw0KGgoAAAANSUhEUgAAAPAAAADwCAYAAAA+VemSAAAABGdBTUEAALGPC/xhBQAAACBjSFJNAAB6JgAAgIQAAPoAAACA6AAAdTAAAOpgAAA6mAAAF3CculE8AAAABmJLR0QA/wD/AP+gvaeTAAAACXBIWXMAAAsSAAALEgHS3X78AAAAB3RJTUUH4ggIEh00o+acsAAAgABJREFUeNrsvXecJFd1/v29oao6TNzZnLVZWq0kBAKhH8YkEUxGgGxwwjY2NtgGY3IWMtFgggETTDQIhMjY5GSiCEIoobhRG2d2UodKN7x/3Oqe2dVKYANe8WqOPq3t6VBdVfeee094znOE954FWZAF+e0UebJPYEEWZEH+97KgwAuyIL/FsqDAC7Igv8WyoMALsiC/xbKgwAuyIL/FsqDAC7Igv8WyoMALsiC/xbKgwAuyIL/FsqDAC7Igv8WyoMALsiC/xbKgwAuyIL/FsqDAC7Igv8WyoMALsiC/xbKgwAuyIL/Fok/2CdzZxOMQAF6CgF6xpaieeAEOUMd8h/AdILzbE3mC94//3InWUFf9fvXv7Ym4vWPe3nFv+1mPxM379G3P0xx3vIU1/84kC6PRn8jh4bB4LL0XLeGBDX+nvsDg8IAte98B42z1zGFNATicM3Pv27nFwHsL3lQHdbd9+OP+na+Y/tjH3FOHxx17zN6PV/+63kl4i7Ml4ChxZJi5b9l538EBJZDjKavfAGvA2t7VuP7rd1xZ7m7nsSC/iiwocCXi+Nk3T0GcJ9wpB7GIEUhcAUoQNqgCNKr6kETpGO8FUmqMceFVCa6ar957EALff0HOPQCErLbCEwzPbbfISmT1OPYDzvn+96RSUP22VAqPRCKJ0Agg7xTI3jX1LA4EDo/F46rzUQqUEGFB+F/LgvL+OkTc1Rk5+uZt9cRXO4PwwbuwlRmtq8+UBUQCdv58r7/xuuu54bpdFGXJ437/kWw8Y51wHoQC64OuaAlZmlKvJ4Td2aG0xuERqGPU7ZcZifD5eeb3cV/yYt7nPMEMdx5rPUopkALrHdZ7hBNoJKK/Tri+64ABrwAFbp65Lf28ZcUZUPKYUxC/pOk+Jwt7yK8iCwpMNdldeDKnAMEz9ECWFSRJjPRwy1VH/Ccu/QRf/sKnEc7icoUXkLqMxz7xMTz3xc8SROE43odjC9kzF3u/poMpaoOCz/e13bzz6sl8JZfVJ0Tfcz1Oiec73AKcM0gZPuf8ceriCLttDiRA4cPq1HPwVdBnO+88vA1vC+lAWEAtKPBJlAUFZt5u5cOEDaphqtdF2FI9XHPFLv/Wi/+N8QOHmW7dytp1y9i0eT3vfd+HGBpeweiiZZx+xhk86zl/z4btSwQWiKCbtqjVYqRSOAdSapwFIejvfidS4OPDXKJvxIZAW/hOsBTEfN+Y6qJE8GBdtUBIDzEEpa2c+2wX/ltf+y468bz/w+9lujPDQx/9MJ7+/L8Q6ErHhUfIoJrSV78lskqBE45Vwl9WId3/8PMLciJZUGDm7cDM7TgCg8IGO9JrTApPf+pz/cTOKQ7uv5VVpwzzilc9n9PueYZASB52n0f6nTfdysoVa9GR5OGPOp9HX/AITjltrQhbVu/3PNYIlAoKDAQzl575HmT+fj1/ksvq/z0F7pm3ysvbar0MuppZQ6yCly46IAWUt8J3vnSFv+J712IKQ6szw0w+zaGpA5QqZ/OODbz+314miMNJ9GLRinDe3neq8485Nia/oMD/l3KXV2BgXsRV9n1eQYnC4UuPEDU+++Fv+Xe/7X0I6/jTpzyZxz3lIYIac/OvgJ0/3+Nf+pxXcGDfYYYGRpHa87S/+wse/Pj7i95aIDSUBqIIjHVoVaWL5kK/JxDBicxlL3rmrat8dHncDuywWDwCU1hqMoEMdv93x//oK1fTOVpQ5IY075KWXW7ecwMz2TSiafG1nOZYxPsvfYugEY5XWtBV4tGRVyEzxf9uB16QX4cs3G3o74AwN//7pqrWYGDPtfsZqy9ldHSYx/1FUF6LpwCMAGLYsGOdeOHLn8v9H3Rfjh4dp8gs73/XR3jx31zs9+866gVgOhDpkCHSen60uecMHxdm9mJelJrbnGcwp234uzKb5z4kUSZCl5qaS5j9ufWff/Pl/muXfA9zOEZ1hpBFA1/ElB2LtBEJNUaTJawc3kgxJTl8S8fTBSxoMRett17iCJHsBTl5srADM195JWX1PCYP7zkNecTHX/dt/51v/4AL/+Z8znv0WSIXBULG/e9KwOaQRICFa39wg3/Fi17NxOE2ixctIUo0y1aO8oznPI0Np68UKLAuuNdChBSTIJi34Q8ZomCFhSRse9713fG+XwsFDoOihnWCSIqwHvUupITW9aW//CvXcOjmaZp+DGFq2CwY3zNFGyO73LLnKtrZUaZbM2zdvp3SONplh+n8AK9968tYfnpToMOFWuYyXgpw1oYIdyX2uL8X5Dcnd/Hl8xchl2RfYz794c+xbHApWdYNL0tJSUFpwzeLElQCnbwLCraft1Vc+pX3i3e//x00BxvMzs6yf+9Bnvd3z+PADUc8BlRIyVKYYwNaCAnGhRcr5bWFC6cigvIaGxReIYiIkEgUApfTjyyXt8AVl+z23/zwFcxeb1mpNjAiltJwAwxEg0gEcRyTFSmeHK0cQ/U6A7rOgB5lVC9lVK3gQ2+7jInr2p4yHFtJKO1cDlgphfceW73WU15jDAvym5W7uAKfWOS8FI0rSxCwdfOpLB5eTL1exxoDSBSKmnIoDElkcD6jVo/x0oByOCwbz1ki3veZN4in/PWTWLJyGbVkmGf+9Qs5csO0xwWTVOk5yzkrgmY6KULwqNJUVQPjcxw5ngytwnPngwrbwqKqRYEM9n8X/81L9vp9PyiJjq5gVWMzS+vLWdQYYLAeoxAoJXHaMN2dwPiAHhtoNqlHTQbVAMPxKEvrq5ndn3PJOz/N9A15iLPlUFMOQU5RZgAIIfqK21NmrReQur9pucvf4flppL4JC/Tjv3EEM9DpdinLknrURAndA2ahcNgiR8UKJQQeh3MOL0AnKhxYaR73Jw8Rm7Zu9K+7+I0ooXj58y8m813/3s+8XfSBVwqklFgPUgvSvEstqVHaDKUUWvbW217kOQIrcZ3qt0rY+Z1Jf9NPbqW935EUAyytLWPZiiEG6pB2oTAapCQvDZGLyLot2uksToAgol4boqYaiKiGNYKaShgQNab3HuEDb72UP/7bJ/rRLYkQ1gdEVlTr30tXGQ3zlXlBfrNyl96B50OFeznUkPGReDT99a0GY6tGGBgd4NDuI9AFkYIqACNRogYmBhshclBCo4WucBIOKwzEjjP+3yZx0eufT1S3TIzPsHbFVv7+Kc/3yoF0IAqItcBLj8MQJREOG2CPLiS3XObBJJAmkEvIIbsV9n09919+08/9lZ/bg9sfsUwPsX3DSjZvHmR4iaM+CqMroDmiiGsxtaSBjiTddAZrcyLdQIomjWiMmhqkngxQj2s0dZMhNcqS2lrSw4qPv/uLTP4885Qx5AJfOFwFvZQCrJ1zS4IJfSz22fPLYqcX5JeRu7QCw7zUaTWjegmbnmKXZahYWL1pOdOdKdrj3eBjlnDV12/xZECpIJNQSHAxGA1WI4mACJBYH8zqDdvWig9+/D0iGdZce+3VnLphB6973r/6Pdcc9r0TEt5T+pKCAo/DOFMtEhrp4oCcKqG4Gf+TS27xn3jbV/wPPvMz8r2OpXIZa0ZWsW75CkaHFUOLYWyVpD4GjcUwtARqA4p6QxPHkk53BiE9UmiUrBFHg2jVJNF16rrBaH2YyMWMxstZMbCZ7mHFpz/4DVo/Lz02RgiJlPS1UWvZx3wv7MK/eblLR6E9jpKw6ypbpWmqjE4vRCNxCCP5wvt+5L/3xR+yfskqHni/36XjMz7+qU+yefM24iRh0bJFPPCJp4kerqHIIB4k5E8LTxRXtrmpfsPDYx/0Bz5uNzjvXvdF1A1P+rMnsHjzkECDlQaPxVhHouqIqmiCEvZ+P/M/+941dMdLasUAA3KQwXqTwWaNRaOD1BsQN6A2DFnRprZsAAqLLwU2k8xOwsShlJ/fcgM/vvn75ORgNN5ErFpyCisXr6WuEpQTKCnIswJ0QqvoIJqStp1k1tzKX7/wCTQ3IqiHCLnzoKLq3nqPEILjoZPHz7ZfDL1ckDuSu7gCQ4kLCuxkHw+NDEUMUAW0Comw8Pw//We/cfQUlowsZfete9h/4DCDzeU0BkaoNSNS02G6Nc66TWvYun0T4xP7WbZyCStXLmXjWUtEP907L/Jw6xUz/s//6K84bftWjMvZcY/T+d2H/g5bz14nrAMVh7JFBZDDuy/+tFetGovEMhp2hCXJGEuHh1AaRseAGGQNoiYUsiAejkGE0kHqCX4W8lk4si/jE5/6DJPZBC5yFLlD+hprl2xlxaLV1FWTSEicsdTrTbqdHKEVXQpyutgoZcreysB6z0Mff1+WbWoKHPgkBO4DZLR3lT3zea6mWPyiwVmQX0ru8grsKnzxHB66V9JXYSgokSgoJHuumfBvvugdnL7hDP77q/9NPR5m0ch66rVhBpI6jTihFteoqQglJVpr4lpMZjskw5rG4oRkFO59wZYAYKpATDdec8i/4SX/jM5j1q7YxIZNG9l29jZ23HdZ2NGr3DIOPvSGz/p6a4DVbGJlcyXDwxoloFkHkYBLQDTA18DHDhVJqAEaQRlKnTvT8ONv/pxvfPU7CGnJbIquxaRtw8Ylp7Nu2WbqapBY1xHC471HWgHCUQpDIQyFz8lFl66bZOn6IR7w0G2oTQgGwEiLcipALSUgDL5PlRACgH3sdnWfb48Q4TY7di/qOB9xdheWu3QUuje/gvTAE8d+xhMiyyjJutMXi5SO/84Pv8Nsd5ZYDZB1u2iXYKzElBqKUPygRIKUGuKEetwAa2l3cmaPpLzmqR/wT/jDxzC0qsGSUyOxZcty8czn/L3/yme+yne//iO8h26r4OAtS/yKUwbY8YBNAURh4Hcf8Dt89C0f47zz7kPTaxpDEA3Rd+Z94nB1gWoKZCIhrtCOOEikwIAu8dfcdC1OeSIZoTDkpqAx0ERrickLZEMwOFhDqJD3rREizFaXFN5QuBrGNclMk9mD41z6zq9xn8ed49c8YEgoreasGSBMs3LuJHuQ0BNSlbjjxug4Jb6LK+zxcpdW4GNFztXCzpsx1lukmAvGPO+Fz+VNF7+V7nSXLO/QUG2s1BTSojF0hcGKOrlMUL6Ga6c0GgOYrqU52MS3I85efj7XfvEwRzsH2Xj2Kr/lHms59Zw14tRzn8L5V93Xf+Oz3+Yn//097n70XtjdY+z7wY/88h0rOfvhq8TaU0dFSeFV3RFL8HWgTjjpWKCaMqxKEVAj7OAanPdIAS6HI0emuWX3LmpqkDwz6HpCaUvyTpc1w4KkUUMnoLSn1hTEMQzFkNSAWoTXGi8cVoClyeEjml23Kn5+5V7W3P90ijwniZNjqqOECKroego8TxGPqV2GeQPQi173fI95IhaKIeAubkLDXAVQnwerJ6K3XxgkEuGr0p4UvnLZD/0bXvkmlg+uYCAaZag2QqPWpBY3qek6WiYoWSMSCbV4gCI1RFGCFpJaXMfYAiklUUPQUZN0owniVZ4/eOZDBBHg4MiP2/7fXv0+VFbnlI0bUGMRtUUJGzauZeXwMr532X/z0Pv/LtEoQYG1D8uxFj1MtCABH4HoIT5zoAvf/erV/guf/ibexSAEhS8xqsR0LNsW72DZ4EpGaqOsXLEcnTjqdRitRzQHQQxWv5cQFomq+P/QLvjxrqu571NOFUMbwr7QL9YAQhTO4yszWhxjAs/fdW+PqeM4RZ3n6tyV5S6+A8/jZfLzboWYe99WO1f/tRhU7Ikaisxl1CmxWBwW4w2lC4W23hVIBe1OzkBjkKIzhYwiOtkscRyDlJRtSWNgCOkUtUnJiy/8F3/xR54l0LD0nAHx0sv+lp0/Purf85YPku8r2LJuK7qlmW102bl7N7vGN7Nu1Upc3VIfUYKywOXOS1UTPToroQjRaw++A6LEH9q1D0xOJ2vj6oqcAuEdp+3YwfJoKXEeo5Sm1e5QdxrvPLH1eBQJghgZ/Hcd7gd1GBuGRc1Bxm896ofWLRNF6Yhrch5Bgq/+re6zmL+7zpfj/3bz/u0VT9+1d935chdX4CCi979jqn3mk65VtUmuAiuQMd2ZIh6o4ar/LB7vBc4LjAtMUk444iiim84SRxrjc+I4xlLSTXPiOKF1pEVST8gyy7axM2E3sAG8KnCJZMO9x8Srzn4W+69u+W9+/r/5yre+xPZNp7Fu+zrSOCUeQaTCUwpDVBdIHYkKs+yRCDp4BAKDty3oTjkOH5ymnXdJRmq0fIu1G1dz1tln8fAn3Etc9dFpf+XXriMebuA7EuccZS4hgywriVJP0k1odiOSOoghoBb88OGBBs24BjnEiewzeMpeNfG8SisvQqZdHF/A7E80OPNkQXmPkbu8AvcL5m/jSYQJpkRIbHoPMgIMpKaDqkGnaDMS5VhX4pzDOV9BEiVeKpyV5LYkihSdPKNWq2F8gTGOKImYLTrgSygKtEmIBxrs/lnHD3cSRs+IBQq6BuI6rLr7oHjyWQ/nvJ/cw3/ps19mX3ucy/7tg7znnu/xjSVamMJjnEEriUszJDHkMtQ7dvHpOExOwc+uu46deyYQQwnNNXXOf8B9eNDjzwu3IYeCNrIG3SylGSV0u1BKgZOQxhLZhmjWU6tDVINaA4aGw8IWyUAc0JtVZQEqrlAvvVKmeXe3uvP08msnjGkdr7DHLbR3dbnLK/DtSw8Y5clKSz2qbpWC0848jXbeot4conAFxhRYa7HCYCuuGuMlQim0hNIaiIKvCZLCGqxSWBwCQycriZUnljHf+coVmB+3+dPTH4ZyEMdQehDK4DGccs9l4ml3/yOw8PCrH+b/8yuf5YLHPAadCHwqA+OkqXksmEOOdEYwPZFyZLxDakt2j+9l2ebF/M4j78nQiojTzl0n+kTXJXSLGdp5i0ZtMaWzGCdxCDwSnTt8ZqAj0bFDRxAnnm4rZnRUUaQZpqzqGC1ESQ88CcpXMf8eWOYYmcsR903uO1BSf3wA7C4sCwp8vBwXVBEIop7yVlvEph3rxdqNq/30re1Q/uMtWd5hoDaEdQXGWmStifce58MxpJeAoiwMQiisgaJ0GAoUgjztUkegpaSQnmu+udOf/qANQisQwgV6HxWgJ14pSiQb7rFKfPSDH/T4x8AsCKM8HTBT0J2G8UOO6akOR1sTZLrDtfuuYNmWYR70kPuy5R6rw8anPEQWnIJIYMgpXUpWthFSI0WCEzE4W7GVuAD1tAaZQ5YqnBF0Whmp9pjShWBfHZyvqhuIjokxGGNQWvbpgCB8ViCxhN1cikCgN1e/MYcMcS6UVEpxIiLdu5YsKPDtSpgWIXRTPRfBnUTCKy5+KU9/yrNo5zM09QD1ZICZdJJmbRFJElOUGVoqJBqtNUWRARm1WoN2u0US1+nmXWRkKZxF2IKiWzIYDSHrMTNH2vR42pXupVF65REOh8JKzYV/9GQu+8gn/OMffgF+EvbvnKLbckxMdJnppKS2YOeRm9lw9lKe8NhHsOmcxUFxrQXh8bKyNKRByghLQWkzSpkhyZHSoZ0BHwUebOsCuZ7UCFTIdSPptHJaUYd051FW/r97giuROvCFCBTGeLQK907rwMpZFim1OME6i5Kyvzm7qjBCKrClq64f8DZQ20qBdRYv7urqe5dX4NsGRPxxr4uKCB1CLtNbhxCSHedsFQ94yP38d//zh9RtG280w/VRumULV1oGakNI6ynTlLjeQLgSrTXGtJEyIy1aKCmxVmCtRQhPN29ju45GEnFo7+QcbloQHHAhAFuBuAL0c+MZa8Un3v9f/rqrxskOl3SmUpy3THSPMLJyiELM8vDH3otT77tCuAhSn1KTIMQckbxD9aPEhTFkJiWXKfgIrWpYCjwRUZWr9XikDwqsTEyeFzQbgxgdc98Lzqh29hKHpUpSo6OKIrPyYbO8x5XdA1aG3bi0ZcBQizhUh6lefEJWY+AwNkcpjcfAbTi57lpyF1dg7iCfWPE/imDeqYouQ1RmXJ5Z/ugvnszum/dz8zV72DAY4QsYiUcxXmJcAgXU4zp5nqMTRWELTFlgKcmKLlJFWCMprZnHUGnBaQ7tnWD86sIvuVs8L3TbY5STATVWoZ0u/JMn8eWPfpumGGLy8CT1Qc2pd9/AeU88NaCwYvBx2LuFUJQUxGUBUaNPStf7kdLkFEVGLlLQMRaHFhHCG5yUCGuRCJwzCBFRloZaY4h2ntImrbbQEpRA0SOwr46u6bsh9aQeerQ4gdBx6PIgHUlVDeGdQ7igvD6ziFgFXfUC4SWy6hZxV5cFBf4FEsjMDWiNM75qTwJRLNl42irx/k++mdde9G/+M5d+juXDK8nyDoNyGJtYajRRXpPnJXVdJy0KVOTJyhwfC2a6MxS5Q+sYpQR1XaPMOoi6pCbqzBxtsYSxY0/I6WOjsBLWbR8SZzxwk9+z+1Ye+vj7sun00TnGzF5QqIBISoSKQcT4qEBIcRtSOmPKoMAq7MClN2gRY32EEhKpQDuJlBopLEkSk5UtkJI9B28GdbeKrT7CeYsQAucNSmisDbBMPJRpSVSP+uTyUlZsHrbqLDMPjHVw77hfuXF5SI9pgRIx1uUoqe7iBvSCAs+T24fm9ahhpJzbraWupk4Ez3v508QFj3+U/9xln+dLn/4Krrmc2ZlphpNFxHmDRn2EosyJ6wkz6QyFzXBlwWynhZIJUlapFKFJszZJKmn6xRw9MsUmxm7LNlmdQ68skQac/aCt4u5qK3I+wSUeV5SoKAZR8bD3+sRIPR/Y2D+8MQW5SclNSig8MBhR4ERCLKLAOiI02nucCNGktGgztGSQhz7qAYGL2oMWGik04EJAisqXrW5zVIvmbnkGJFXVVR2u+9mN/oZrrueWG3byn5/+EqODo5x77nn+j//sD1m+eUSgQIkEa8tgYt+FZUGB54k/ATLI++CfBpy0CMyQMkRStQ5+pHewacdK8azT/5JnvfAv+cpnvumvv2YXt+46zJ6bdlLPh5BEFDMFWghq9ZiZ2Sm0DDQ8pvQUThIJSS3SOCwzrTbX/PxG7iU3VfXJ4dx689WK0HJMRZVVWo/m6K1FxWApBSqmKidUIYpb9WxyIhxT0e93BoCxGUXRpYw6gZaWAiliwICIUF4F350YhaKkpNaMmJjZw1rVADGGkMFKMSYsekJBXnRI4jrWC6QTSA//denXfSQGuXnnLXTyGZCG/7jkAxRFQaLqlKkj8nXyWcX+3ZN87rKv8IjHP8yv2DIgcKCi6GRPmZMuCwoMtwXWw1yljBB4Z6vi9Ep5S4+OdaXcgawdZ0PYNIHzn3g/cf4T7gcOvvipH/id1+/GGcEXP/dF1q9dh8kyJo8cJhYRMQ0Gm4uIZUJhc6QzWOrUBuosXbWsf159lpDqBEO+2WC9Q4uY3HeJRA0nQwMyISo/Ugkcth9TF/MKM6oypWNay5TekLuczKc4r1AmQQsbglfCIr0kkgpJMIuVrtEqClRTc+uRW7mbX9s3f/sk8A5qUZMis8SRZOf1t/p3vuXd7L7lVkwJrc4spU+Zbk9RGEO3k7Fl6+mcs+M87n7aOew47e685z3vZ2J3l09+6Es8/YUXhPKoXgxrnoVyu0Cu25QfzmvFAfO6Y8y/47cf476zVDMuKDBUytoL5FQDO1+pe/zPvYkZiYp+R819Vs81+ZoPx3/IE88VtjwXLeEZL74QPOy65pB/5UsvYs/Og1CrMWs7DAtPgkTIGkJ72uUU9zrvof3fFaJiB0HOw0LICikmaYh50die3yv7n+q90H87NBYFYw1KalweNuiOK2mLjNilJF5SVyLQCkUglEd6ifcKIUqkjFBOI4WiNJb7nnG36vcCVNJgkF6iCOT4MYrDV2f+g2/7JId3T7F2xSpWb1pBO5/F+JzCl2w5dSt3P+2enH7aFnHwh9YnpUIVcMbae/ODH/2QkWiQbCe+tqkCcCkgChzbMqrYjrwjrsZT4JE9TGcVAS9tiY4E3jukjytwSaAIdfNAJaK6R8eASoTrN0XvXevJVOK7vAIf044TOddU+5iOCcx9qN+lm7mRmzeCxzdIscIjqkCycSEXesr25eIxT36kv/gV/0zshxBGgW5QpDnN4UFUTTO6dJClp0rR/03R60g4V2xEP4J8R32ET+wj9t7WSlOWlihSUATTvGVa6LzGgPbY0jJUH8ZiaOc5kYqJolAypVSCtIIkishMhz0H9rCBbTjr8TpEq3vKSw5//0cv9p2WwXjDyJIRnvbMp7LxrDWiz4JiKwKCEt73ys/5JWIlqhNDEeNTzZnr7wXO8M1P3sTi9bFfum6A5WvGRLwyUPP20F9SSApbokSwFsLABGICEUmiSFGYklgn8yyt3uj1VPMEfF5VAUZvATxu6E+K3OUV+MRye/nheQ3JTiBBpY7tc2RMjtIRznp0FIcVI4GHP+5h4hOXfcbvvuIAsdKU1hPHCUon1JoNzr3fPZhj7TieIF3+2iaQsQVK6X5wa+OWtXz641O4zJGM1ZBeMt2ZQjlNMxlEYckKg9YxQhjiKMeT0s0Pcf8LHyuQIcDXsSkN1cB34MgtLf+O172XoWgJXbGXs++1lb+76C+DAWPpB+OUlsEft3DG9rtz6KoJhpNRsq4nlnUGIkWZp6R7MvYcmuX67+4nNalfccpitt1jNaPraoxtawoloa6ifiwgDIxDSEdZpERxHSUT/DHKKxH4Sm3nCis88xlDeuNq58pPT7IGLyjw8XKCAfG/7OdvQx3h0SrCFxYZR/iywKFRWqNq8HuPeDjv+NE7Q4fd0hM16jgFpS7Zfr+VoiK0xPdL8eYcPSH4NWRBHVLOwRaFgK3bN5GVbeJ6wtHZAwzWFhNTo6kHMTInz3KUihhKYrKii/AFOjKMLq31L7vMHc14CJ/CoZ0t//EPfJrRkSUYMp7x4peybOuwKL1FCoFUIlyXCEEvpcMxDu0/SJl7hhcNUi8tnZbDG0kiaqAaWDeEzgdpKkF7d4uv7b4cOdLmqa96YqhTdgYiHVhEnEcpT5q2qdcbvUvHzjOw+uYyIuTb+0QEvfDA/OopeWJL7CTIXTsGfyLpNxK7LQvEbfoHCofHVI95ZrfX1SMClyB0A0yEUDWUDk13nYNIxbjUoFyAWw4uGmBs5Qj3efA9K78avDDHlbj3gi93DPj/ZUVVzJFCeHCwuWrQ1s6nmM4nONo+xGT3CEc7R5hOpyhERuFzZrozpHkXJw2trMWGrevDduAgEqH88DufvtK/5eJ3MnF4ml0TN/GIPz6fpacOC2qGKFJ4U/2ugDQ3/Yg6wGmnbSLWnlriWbVqlOVLayxdHDPcUDSkQBaSIb2YejHAiFpG0y4ln06YuT4P651yIHKcCH9aL6nXh7Gu17spQDaPtZfknPLOu7dBP+3cve/Z/HcCHMmCAt+eHBfVnK9EoRPgfH/0DhZhAbYwc7lZW71mIFIRjcYgURQxtmyUoSUJ0+Vh7vXIzf1GYr1fEfN9MuH4dYl1Fudt6NytAQWPvPAhYvnaRXTyaTpmChtlFKLDeOsw090JOvksM91JfAKzWRcnBXlpAuNHAUdvyPxrnvl2/7MfXI0xhulsnDd98GVi6zlrhItDxZZzDq00zofFr1YLQI+ei3LKvYbFTGeC2oBg6TrB8jUDLF0Vs3JNg9XrhlkyNsRQo85ws4EsPYPxEkZrq/jCZ74DKQF65iTSC5QQgTbYSqRJQkeLwEDUB2LeZvyOGVhTPe1FzeSxnzmJsmBC/8IGZ7dD8tJLP5yoXlXOD4b40NfIFGgZYa1AO4gU5B2LjhssWb6cNVuXU6o2f/rHF0AETvgKn6xPcDYhGf3rsN6UrOhvyhKtk5AUjgSf+PLHxM1X7fVPeMyFdPI2SwaX473CFSVCe2wpMC3H4NAYRSfl1C07ALj+K5N+587dbN90N772nS/wqN8/nwdc8DuCCFp5Sb0WhUi6paqukv3ujIEH3oDUoCC1LWqDCpbAwABQKJgVzE5nmFjRKDStWdC2getA6gYY33OA9l78wGYEOihqLw3+0fd/1Z977hmsP3WpIAcSQoHGvMXaH6OUbh7hwLwezRwf/Dx5chdX4NuybsyXO2q3fYcvzje/q4oiLYE8UFZh4cCNXf/FT32Zc+55Ls6WfPX7/8nb3/8vrDlzuUCDEB53mzSG7EdLTwQ6+Z9LYNyQUiKlDzu7lkGbvGTTmWvFxz79EX/xy17NNVdcx1BjFGMLylaKEgnDNclEa5zBwUH27j7KNW+40ZvSk5Vdxlt7ef7Ln8Xy00cFOtQxBOUFnAzmsvcVWqvXlsWDsmFRycMZTs7OMOYGYIyws9YkQ40ajWGYOFJ1acwUw34EkznScikzuy0DaxS3/nzCj0+0+cxnv8DNN+1FKc/nLrmMvJj1j338I7nfA36HVaetFr1ccq+4yfcHjorW5JebFydD7uKkdj1FmGOFmJ+hD66QxziHkgLrPDhHrKM+ZteIYBMLJNZ5YiFwlcWMI/BRCZi4IfUT+yc4emgK4WK+963vkVvD9Xtu5OD0Ht7xwTey+e5rBNpQ2AKlahWZHsfOGAEIVyGzQjz6V+pucEcAh+q3r/vJ9f4Tl36Gj/3HxxlMRohknUgm1ONBmskQ9XiUHVvOZdGiYXYfvJLH/MGDuNvvzbkB/dOrfquXloWwOMnqPWNBRw5Kyc5vTfrvf+4n7Fi7nS2nrKS2ojq1NDyKDmRt6EwGa+DQkZLMGw5O7SRXszQXC378s8sZGVnOdKcFeHbtvQEnZihcB4QgGaixfvMGnvmPz2DZlmHR5/mSrmrRPHdfjTUVQZ+rnsd4xEmnqF9Q4DtQYKi6N/gSJVSlLBVmV4E3AYXlqyiIAEhh1/Uzfv/uQ0yNz3Jg534O7N3PUH2QCE3ayejMtpmamuLQ1EGO+gnqSyX/+d+XCmKHrWpsQgfw4L8dc06ipwCB+SJ0Bf4NKHD/zzlFvvlnu/3zn/NCbrlxD1poYllnUA8zUFvK2pU7uN8D7sO9H7SFJdu1IAGUoW/kHRe1tdVlKarC/erarAlBvf962w9991bPyoFVrF+xmrElwdwVNnw+zyHvQj4DRQ6zs5CWBeMzB5nNJpFJyfj0OFZI2nmHrJxl76EbMWKGbj5LlluIAnf2KZvWsnj5MA/+vQdy3oPPCcH+aO7yQ7fIcG+KvEstSeal509uOeNd3IT+xeK8Iarghx6P8CL4alVvXzrwhUu+7VcuXsu+XYf56n99h9VL19OMhyhziy00A3YlRZFzeHacrGgx1ZogNynj5WHG1g/wqre+EmIoKg7qQCIgg0nn50W3j1nsf83kUL0uCX3QZkB9OUzIYeuITWeuF5d98SO8+Nkv95/55GewtkQbRZHlbD97A4/629PC5I8DD7W3HqXmIduOy5v2qoC9sKEayRNy0jlsXredK66/nm4OkzanmEnQ2hILWeHHoTRgCshzi/AKjCUhITYxnW7GaG0Jk51ZIjTTaQchq+1eRxSpwaSGotOhcaBBwjCXvvOr/OjLN/vz7ncO5zx0k6BGvzgkrGESHQ9Q5ClJ0ruUY9sD/F/LXXwH5rgdmBPswGEyZ3lBPWn03ebdNxzw3/3K5XzpY19n06ptaFdjuD4GRUzWcUQygCDSIiUtWkx3J/BRwWwxyXR6lKn2JFPpIS774kdYt22VUA0wFapBIhAOpPUh0CMcoOf5ZzBfyX6lCXSceT7f/5t3G0IpJaq/bvzkuz/xr7v4jdxyzR6E86zesJR3fuBfWbpxlXCUCBVVXvr8QNAciUCwInp+pkUjQoVF6cFqvvDGq32xP6aWDzCUDBElEiUFdRWsDmcVzgucMJTW4ayk0+mQlRl52WW2MwkRTKezZHTZffjntMqjlKpN5gva3YLClKTdaWzuefgDL0CUERiJExmL1zR4yjOexMAmKXqdZrPCUYvD+duyhYp7fW8WduA7qTisK1FSUU9qYXZXPu3b3/pObv7ZHtY1N0MnIo4STMeRzk5Ri5oImzLbniEru1hZoqKCqe5RSpFT2gKpBRc84fFs3LpKEIMtQMeKwjq0EiGdonq7rDwGgzvH5Ai/8uQRJ/pT9hU5ywKbptTqmPzo3e9zd/Gxz32Y66+50X/i45dx3TU/xYoCRImUgnaWU6sl2MrtUNhgTczbhcOhejWOLpBYaw0FHNh7kEZrKbV4AJMbrFVI77CVheB9CUJQKosjwCSNsBiX44QhbkS08hYy8eAMJQavJcZXUAztkUISJ02c8+zffYC7nXpPIpPQbnVJ93X5p79/B8u3jvgn/dXjWbI5EbXaXDmkUoPHFlOcJFlQ4BPJvAFRUuG9xTuLJOmDFf7+b5/FP/zVC0g7hpoucToDlxPrhMKmtGZmkVoiEku3PYtqCKIYZtsd6vU6050Zzjg9gP+pUijWQKwl1hgwNqR1qkBKAPC5Ocy2q/79jeYiJbVaA+891gY4p9aaMi/QWiMSyZYdG8WL7vbCKsddVM4s1GsJNrSU6sM+j7+3ELpDRr1MbC8pUML4waNsXbwOV5QYb6pAA4Fo31f0vVJinMP6ALKQyuGEobAZUiuUUigUtrQBla0itItxzhIpC65E6AQjLc54lFMomzBWH8B7z3BtEVP7D/PWV7ybM/7fVn/v889m1daxPjf9nQFFsaDAdyiBUFUIGXbDij0CD29909votlMaquRod5KRwRG0iimKUHqoBhUeR2FK9FDM1MxRvHYIIWjNtCm7BeuWrWfvlS2/9m6DAsJkdzYPdcY9WFIv6EOvk2IF5+shhn7lHtonzoPP1zPnHFprrA1noWPVB1zISGEtEIGRodeKB5Q1xFLPNVoWsgrAVXm1iipQE5OXBTqqnEoD3/vitb4xMEKe5ygPUoiqJUuoQw4VWaFG29teDshhfYH3NtQgC0kU1SmtJ+86lItJpEPiQtt1ISmkpCtzhFTUkzqDjRHKaYiISJSmnO2wrLGSlh/kuv8+wPitGY/949/zy7erEGN0BUrHnEy5yytwf0c79oVKJM4bpJjX9buK8YyNjaIiSVp0sA689hhfoCqamtJarDUYVyKVQ8cRJQU6TvBZm1VrV/H9y3+IMyW1LyX+bvc4i9GlDdbfbanAVPnYnlRKHPap2zYH+1/JCQtab5tbDgCLKojnq95GQmCcRVfWgdKQewsilFR6D5HSocZvvsksjs26hxoGQS0K5HZVYJ1li1dh7W6Mchg8ChuoZJ3HSYdA4QTgFNIJlBJ4DFnWwUtPvd4kLQ1SOaSXlGWOcBZhKjI+G6G8QXmJUgIbCVzpKDLD2NAKXNeRdzusGF1Np5gFr0lqQ0ztmeJfXvYuXvDqv/YjmxHBB/4f3G9x7J+3uf3/C7kTGAEnW27vFlR5VhHjnMSZgLuzKWHBTyyNEQ1Nz7qtq5ltH6U0XUyZgS8QzvV3A1O6UDNbWkpnSX3B2PqlfP/Ky5kcn6ZejLDve1P81zsv59Nv+rrHyGO7cQqqnVcifUD7W5eFNM3tFDX0APjzH8e9yVw/5PmP4+7OvJe01lXmU6JllWepTPhYKDRVU0Qx78vzsIpzdchzqS/nc6CscnLhenfdtBPwZKakcJAVFmMMCIvzOYYc4yzWWpwrsCbD2BzjHUUJuVEoXUcIRZx4Op1xlDJIJcArPAlx0gypLA1RojBFyXAygPIxkjojQytwNkLJmKHGIHXbYIleyiq1kbe85ENM3oAnD+drra3oiSy2goae+F7PvdRryfOrhpAXFPh4oMQx6KwwOFLKgBLyoBrh89tO3cj+I/s4cGQPP7r6B2QiQ8UKpMc4S6fbwjmHMSY0CveeJEmYak1wyubVvPOSV4gPfPq14l73uztRAj/4wfeo6zqLB9fzrld+3O+/9qjv7Uh4sLYMA+7DrFM6Ds9vR8RxVwT8ypPljn6oV518TExHHPfoP52bdkpIrC3n3jRQZCXGFhQmRIozU1KUgeont10Km2JsRmlzCheI6J0rCPxbmloygJYRURQxMX6YpKZAOowrQSuU1uSugEjghaWbthkbGgnLioJaPQ7KH9UZqA3RkE2aeoDYNBjRixm0Y7zhpe9gaqfz2GChhIVNVNZaGO9j5thvSO7yJvTtSe+eK6VCL6M4JANd4ZGR4BGP/T1x6cc+5Xddf5B2Oo2c0Qhi6jSIdUxUa+K8RYrQZ8gIS2G7qNjyuCecH9ABieD8P7yHwMA5D97h/+U1b+fW7+7n/PPP57ordgPSrzpjVOAsWoeuBV5KitITa4mzIfgljk8JH1fMf8JV+gRkBCdDrKfqvyz7Pv3nPvcZVgycRqwyMhuhvcJJg5AO6cCLCIFFoAMUFIvSDmctsdDUI02aWhSKRCeUpUXoiEhpOnlGLlNa2TS67lm3eg1nbb47fl+dwcFBvBPUVYxLBb7QFJkHlYA01AabpCZHxkvQWZfLP/9DHvpX5+IHwukLIStrx+OdRal5VspvSBYU+BeI9z4ElRyhu0AyByF6zvOezWc+9TlqcoDED3Dmqefw/W/8mFt3HaAsSkxRgJRY6RCRYGb6KKs3LOeRf/QQQRRMQlSIbK+7x5h406Uv4SefOug/9oFP8pjHPpxrf3Azq047ByKFdwYhK3bHKEz22zWf+gwec38eIycbgd8XiRISLyqWvT5NCBiXkflW+NOrCs4a2kMKoZAEExkp8N4S48FZdAyD9Rq2KPFe0e1keCSFKyh8ATVPlnXRQ45lK0d50cuez6q1o+LqDx714zunWbS8RiI1ZkZAKXF5zMzMDCqpkZoMLSSxixkWi7nyWz/joU8/N9QcG3BYdKQQuEA/fDt49fnQj191KBYU+BeJ8JTWEimNjgQu8LshNOw4Z5vYcc7WMPlyQMBpZ673//rGd3Jo91EEijxPUTXBxOwhStXleS+7KIyeMSFya1J0lOATiejCmTtW8L3RMW696hDJSET7BucHNkshE431JUI5HAZvfEgzwe07wb1LuNMo7G2lNJ5Ii9D6CDiya9q3urP47kHG6hKnDMprYhk4A5XtKbDFiwivJd5bnLNI44gaozQSSUd5ssJgjEVIDVFE6TJS16Htp3jB8/+G3/29e4uqFx3X3Xgda4bXs2ztAI1GTDENraM5pqtwcZMyK9GujigEAzohm1U41eHqr93it99/o1CNkHIEKG2oc1ZSIcRxBAC9Mfk1ea8LPvAvEI/vd5n3+MDhXHWmt86FQFKUw0AJiWfxqTXxt8/9c1acMkZBm6gpONo6jI26vO29/8Lms9eFPGIUkP46CiYeABJee/HbGBtYSn60ZHpfh3f984foTTIlIoR3aAQ6UmDzajXpPW73Ik7w0nGBrZMkWovQurWaiZdf8SNa2Syp6dAuZ5jOJ2mVU7TKaTrFDK2yRbds0zVtuqZFq5ihW8zSKTpkRUYUC6R0SA15mTLZmsDFnlYxTdvPsmLDYt7xvrfwuw+5d2A8qYX7c+MNO2k0GiRNGF4DSzbAKTsSFq2PWLNlgIGRhKGBGjWtsJljIB5FmBqRTJBJOIYzIQKvlQ74gRNWk/96ZUGBbyPHRmN7NDbGlczvkOk8SC0xJjApZWUK2oCGsVMGxNOe+RTWbl3GdHaEXMzy5ve8gU1nrxZEYClASJzX4CWRjBAZ3PTDI37DijNwaQ2bw8yhFvl0nTf/48f95A2ZpwCJJi9zQENvB64Cbx4zp8jHAzxuE6y7c4gAytJjq2j7I3//fDHVnmCyfYTJ9iEmO4eZ7B5mOhtnJp+mnU8zm88ym08zm0+RlbPktkteZhS2QCc1Qu2+YTafpowzpopDuEaXhz32vrzpfc8Xp2wPnSt8BV69+dpJv2nDNoQRjA7GMIpgEMRyWLQBakthxdoGg4MRa1asYLg+iiklg0NjTBye7IPJjmew9IFavyKAYA6+/mschwUF/gVinQ3FBTL4NM71CFgcQoDSGotGRw0Kb3HCQA2WbR0Sf/2sP2P1pjE+cOm7OeXUFQIFJaGrnkHMlatVG3D7aBukZ2LmMIePHqD0JTENDu2a4uXPfS1Hbpr2FJJaFHid5s+D3mpvCaWG/fdup5j1zmRVx3FVIOLhYx/6hE/LFtPZOEdm9/eVdzo9ykw2yUw+w0w+QyuboV3MMptN0smmaGct2lmXwltaeZfZss2RzkFSMcva7ct47b++lD//h8cK1+Pk9Q6BRnnYc/NeBmtDNGpNisxAhmckWLlyAOIhGF0Oy1Ym4BxDg4MMjYxQGhewcfNRrSe8sb+5HXjBB/4F0vNroNqNq+JVeVxVjUWD0GGX9kAEy09dJP7lA6+uqtnBiNBbsBfEKJ1FeYeSERTw39/4Mt/96vdpiBGWL9qAm43IjzpkXeDiBh/4t0/wnNf/eWBjk4GsTStJWZboSFXcAa7CmoS2YvoOoFp3BiXu4RsC8Zzgwj+5QNzw85v8xz/8GURTkHU6LB5aQjd1NOImkaohRYQiQqCIE0lWegajYTqdjMOzU9gkZqqc4kh2mPs+6l7c5xFns+r0EYE0oS5E6HAPK1BY68AssV2CKx3SJdABTCjM8gbiwZD/9xEML5KoWZho5Yi67rdnBcBVG6zy/2f3dmEH/jVLn5al4pdCAHUoTGj2LQHjLN55IqlQSkDhOPLzo/5H3/kh+w8cwMaeqFlnePEili9ZznBtBF1E7PzZrbz4qa/zh66e9hSgvcCmEOkEgcYjMBVm2VadefvmW+/k+v+e/KHv5Y6ztB3uQ3WeL33N88Vln/0o7WISHxXsm9jFbD7FdHaU8dlDHG0dpmM7pHRCaaZN6ZYdysgwW04znh1k2aZRXvzav+UP/vZhYs3py4SlS+k7IC2IylmtZGzFIGWzy4Q9RKYzTNGBbg5ZOKWiC2hP1AyBNA8MDjVxzoR+WYawSMseYlRURBA9OuDf3L0++aN4suV2igF6iKO5xx0T2AXP2RBa6JVhkqjglzpnkcqhBGg8DamIpUA4H6BASvKx93+Wxz/iKYyNbEGKZQw0V9BIFtOQw9RdwqrhMZbFi+HgAK/6u3dx0VPf4/f+OPUKoADTDemWWNXp4Z3cLzTd7gzD72jUawHMIVxY+ARsPWud+OinP8zKDUsoZEomurTsLBkdRM1xYHIPrXSK3BWkNuVw6xCzZoLGcs/IWsUDH7tFjGxGUKdCgylERd/jquIHFJAYFm9PWHJuDbNhhh8e/h4f/MKH+cG1PyXLDVkHsGFDLkSJiGCgCS7LEIVh1aqVAX4WzU0O58PiGct4jrNjHq7917k93+XrgX95OZEyyHlxxqrKoTJhqZA5IKsu85W3Yqr28xXRGgZae3J++IXrfGSGufHm/ezZdYgloyupuQjRLahFkLlpWt0WziekNmfWTpHJGQZWxPzdc5/GitOaITMR4mKhrUmf61jeDtDj5IsxBUoHbmjvRehB1aPzqRqCf/QDn/Ive/ErGWwME/mYMrcMD46AFSR6AJs7BpoNokhx4ZMez2P/9H6CZrgX1oGoexw20P96iEV1k5wBZfEohI1DqaiDW2/c62+6ci8fevtHeeh9HseRw4dpLoJtGzezfmwL7QnDvj0TTDPJaY9czbbfXd0vyw4+do+QcH7Hj9/MvV9Q4F9V+iD1XpVNL4AU0EXWEED/vbLXilYWD0duGPc7bzjIgZ0T3PzTvRzYOYlNE9at3sKKRSsR1qF9iRZw9OhR6gNNCpOS24xW0SITbdrMcjQbZ/HaRfzdc5/Gqi2DgnrVfdAVaKVPqMB3luZc8xdG50K1lhACYwLtbA8PfuPVu/yHP3QJH/3Qx2g2hgIW20i0aDLQGMS6jN+537159nOfIQbXJHMXFwWXpnfbBZZART3Pn3Ai+MU9MUAG37jsJ/67n72CgYEmT/ibh/HDK7+DbRvWrd7I9dftYef+W3jS0y9gw+mrhUrEMYQIoroeKY4LMx1DFPGr54MXFPjXJZ5gNldD6KtiOeHpMyySwZHrx/1nPvl5JiYmOWXtZi7/7pW0JzNq0RADeoypfSkPOO8haCeIlKQs2hhnSOIBunlGWsxgKQFHt+zQsrN06TDjjjK6qslfP/cvWHXq0DyqpuO78M3VSMDJb841B/D3oRk4PhSBCAne473AW1BK4jLYfdNe/8H3f5BLLvkYtaiB8A0ipTE+5TOfvYy125cLjIGaBhHI6awjoOkqcd6Fbhh9vrGw0FpriRPVv0F7r5z2//q897Jx40Ye/BfnccpZS0S/iL+6tU4Q8sDzFNP3uSxPQP7ev//zSQn/93JncILunOJ/iUe/QLhSB1d1Y/DzaFaqt1q74F2v+Jz/8L9+net/MMNNP5pl/3UdzCzY0jMz22aq1WLV0pUMRXUaIiZykkZzFKHr5DjigQZ6YJDG8GJKG1FPFjGil7JycA2DjDKxd5p//ed3hFPq1eHe4RCffCCHNSHQ02/fiqgKARxehH5GstpFZR02nL5WvPw1Lxaf/tylPPKCh7D59BXMlod53JMeydrTloeFq6YpipRe65hIA95jXbgpUki8UJRGYl34XaUJyiscSIfVsPa0ETE720YSMT3ROp4aGpKgvM6H9OLcrhrcgf7m+BvMwf//Io10Mt07f3y/nB4O2Yc0xXWXH/SfveSLjKilNPwQVkXIfIpNq05HlwlTt3YYGGpyj7PPYdHAUuxRsKZkoDaEMYaOSakPDOJKSyfronRCpBWDgyMB+4tmZvYoy4ZWIzPJgV23HMcAOUcqd1tc0HyKHo5790SKf4Li/9u1xe/oOHPvK63Js4KkHvfvZ0Ax2cqKCfdXVKR4tjSoSHPq2aeKi+92ETj4+XXXe2N9oAmogkhxkuArCJtAIYRHV/XKzoXNN4Ql5mCcCEKFl/A4QrH+mlNW0+q0Q2FClR7EW4gVxoCOqvRiheBw3iGFDNZE5RL8uvkH58udWIGP2x38CSbCceYIzJ8ut9O97wTafsIF4JdYCTyyz88sbIEiDt/LAAUzO+G6r+9miVvJ7MQsV994BcMjDZatXsLseIs9N+7hjM3nctqWrdisQOaSI+0p1MrFWC9xUiNVhHCO2EZoNUwpSkpTEksd/FypWDK2nIl0BmUHGGkuDsEYTZhowpM7h5ZxlRn2fb/LzrcinUVLAd7hjUFEMd4H8870KH9ciephT1xVEzyv724/ClvFAkQfx3YiHzyUEAqh+sobPhkOMv+Q/fEUoJLjpqyCU8/cNkcQCf2SvmO+O29Y1bypFFJBOgS7COwfeIErSyBm3abV3HLzPiymqpcM5o2zDl1VGwXrodrJxbwZKI+bs/NKKn9d3SXvHAr8a+gRIvt0qP+3XkHuLJFUIVDlLHgFCiZv9v71L3kLo3o5+27aSy2WrF25gvHJI/zkRz9mIFrGPe92H9aMnYLNDXUi9u3Zi6iFOlbtEqQMReJ4i64AIGFB9xjpMF4wUI9oZymNqIlsLCWbHQ+3IPPQ8HgpUbIqRfSghcSWFi0VsQj+IR6UUMH0NhIRhQZsIjDf9OGB3vuq/bVEySjsXFVrUF89hOrlQX/xiM0t0iei9bkd3/B/NE9+8VwQ1e97L5ESTAlaeZI4hi44WdLJZyhdSAqnWZco0UF5/ye7qrjDP//XcudQ4BNeTe/muzv4TA8M8D9gaBS/1Eu/tCQyNLuWFYGwm/W0Dhe8+B9ew2h9GTfddCNjI6PkaYuf/PRn1OQQ9zrzgaxfswFpNN1uhi88ItEcnpjkd+53f7Sq050sqcd1cAZXlRJaYUITMgChkU5SVr16rS/xZY7Nu+H9WIDUGGvwSmMcRFKgfHW/PJB7lBTcdOWt/sbrb8Eaz6OedD9BB6gCM6YLuhE280jF+KozgVTMK6LwHEtwLvHWBleiUvDb3uyIO4MP3mMkqTyesDv7QN6Ahu//6LtYI+jmbQDqtcDoEFJeJ/vk7ywKfIcyf6U+gZxoFfw/vLECyMsSITUKiawJ/uU1b/EHdx+iU7eMjS5ifGqco0cO4zLJox/1GLRPEKUi7RYkYoCoFpObjI1btyFVxMhgk5p15GlB7DTGg6najDoRuKBVNceiKEIJgSsKnIGh+hgv/cvX+4ve+xzhU9BNTe4csZT4Kq+KE9CF73zh2/5rX/kBO2/Zh3eCRqPJxz/wSX/G3U5n6colrF6/nAc+5t6CIuysvpSIWKJ70XUhcRSIilDGO4mUGryYK2bHcWw3RXmC5ydPkYWUVY8mgfM981riywxhI66+/mds334mxhWVu6DJi5QkmWeBnET5LVBgOHbQ3W3fO36Fv4Oo1vEldL9KHi6kfyX1KOyUOPj8h77if/L9q1ncWEM9rnHdDVdTqzVYtGg55539uxQdSxRF5KUjknVs4RDOYSW0si6Dg02MNQwOa8pugZYa6RRegfEOSYz3gSxdC4v1GUpJCjTKNKnLpUzPHORbl13hf/fCswUehM1QIkEoBQV0d8F73vTvfvLALFBjSbScwxOHmJyZpLSGy7/9UxoDTeoDdd7zto/4Bz3k/mzYvI77P+rugkDHjEs9siGQMrBvKqqC3R6TgPPzhu62CiyOCX6d7GSIqGIpgZgvdN0Q7LnlFm9Ezu6Dt7D1tE2hhDQ3JHGNav066fJbosDHy3ET4vgdV7gTB71+A6IIpOxKa2648hb/5S98g7GRpWinmJo6ysjIMFu2nEpdDFGkhoYVoDzGeKwriFRMWrQhgrzsIpVl2dIEb6DMFLatKC2U3qKcx/uqO3jljTpfUGQppiiRVjA2vILOVJcPv/szbNm+xa/YMSAS1QhppRLe8qIP+YM3TrIoWsKgGCBNO5AVRL5OO80wAvKiy6H9R1i2bAlr167m+itu5Kff+ynvetO/+wc/+EE86nEPZ2xjIkgBqRG1QDfprQt4iJ6z3kevzBurO5t4KqYTixICa6pdWCd84xvfpPApXdNizaZlgqr6DKohkCc/j34nUOATpxt+UXxgLlp8IvPL3YHPfNwkOkGi/djzuj2pdn4TUhfX/vhG//Y3v5uZqZQis8xOHCTRdVYsXostIDOGJCpwZjqEf31MomPKMkPHoZ740OH9pPkUOl6O1Yah5Yp8XFGWGms80gSScmMCmbn1hliN0Jnqgi8piy4N22TZ8BpKHO9/68f5879/tF+6dZHYc+VB/5mPfZNyYpR1o5tw7ZROZwZvHc36YiZmZkHW8D4N1KwN2L//Jo4cuIl1azexeeNZjEVrue67B7n8S6/n1G1r/YoNi3nwE+7PyKq6IAmcUD34I8rg1fxtNviadwK38TgJi6IXgWNLVsyYZJb//PwXKLGc/7AHHRMfLToF0WBcwVVPrgrdCZfE/6m4Ezw47vlvSPq1cPDqi97ArXsOMtue4cZ916ObntpIhJSS1vQsWEdZZhQupZPOYFxKO52hdB1K28a6go0b1rJv324aQ7B4raY26kiGHY0hqA8o6jVJI45p6JhYR8Q6QcuI0cExGrUGkdYkUR1fSBp+kKM7W/z76y/B3oS/6iu7iFtjDPmVmBmNLGtIEqSMSLsFTgiSWh2UxOFRSjE02EQKz96dO9m/cx+DyTArh9ezYfEOJm4pufIbN/PiZ7yGj779S378WuPpzrvlQveTSGEkQs75+N5OJ51kQITeU7Kfcw7jufPmvf7yy3+ElY5tO7bObXUe4mYMmL7hfTLlTrAD9+R2dmJ/LKdTL69orQ2k3N6F3B09UMXch623aKHhRFFqf9y/v2Br6DXCDrjZeQlkB6974Vv85KEW9XqdxpKIT/zrf/DHT/pTMIq4PcOAFHTNJCIpMTrGKkPazajHCc54arqGsUFp2u02RkIyBKOqQVsYyi74LsQdjZeCXHi0DbDDoiggiYiSxTgEaZoxXG/S7cywSC8j39fhnS/7HMODyxn2KyjKEAcobIGOFbGPMJ0ytEulREUKZyIkEusg0pYojrjmup8wPDjG9o3n0p12JLUhRFTS8Ie57tu7+Mk33s7o0kH/N89+CiObK2xLokGYYwpx+mM6L7vQL2I4Trz3J3z9fyI9NFTvOPPx1pXdH4gZCIT8vVXmH571PIaGF3HqWadzwe8/vDfBwvu690eVZzuJcidS4BPLnK70lFP2G24FHmBJZjJqOkYgKE1JpKOqCfP8y/vfGRu9SdRPygsB3odziOvsuuqA/8ynPs+a1RsYXNTkGc95KhvPXiVWb1nlD9w0jiSmPpCQ5RatPKVPsMIhvMDbCGU8aa5pNkYwxuOlI8s9zVggY4g6DqUNQkNNCqzUJBK6RlA6D8IQywFmu20GmqMUrUlcYRhUTW64eS/3udfvkER1NAm5tWC7WDxOeqwzFHmHgWbC4XZGSYmOI5TS+MKABZE4ZmdmaAwPcuPOG9i49gxGhpaBUhX3tUHoETo2w00ZXvX8tzK2tun/5G+fyPKtA4JII8SJCMyraiApgukNVeuWuU4Qv6ry9o7hnAuRZin74+iqOEJvWMu8JI5D/vv6q/b53btvpdEc5PFPeELoDdy7gAqWGUzuk+8QnHwT2kuO7Q5wW7Gu6nFXrYC1pBZoXouqR7qNEIHqjVjXEWgiFWNKe9vjHo9LvZ36zP6u0Z9EsiJVD1+q1erg4aUvfAVLxpYxPnGA57zg7znz3G0CBa947ctZt201uZul1Z2gXUwz1T5K28wylY1jdEqrnCQjxSlHt8zpdLsUpaOdWmwGDCPqwzHNUcXwiGRkWDE8BAND0GhqarWIWCuE99SiJpFsMNgYJVF1rvvZdTzxkY/nlBVrGKsNkCCIrUX5klg6okihtGSgEaF8SV3HjAyMEVPH5IKiCJQUVggWr1qJ1ZKD0+PcvO9GbJQR1S2NWLJiZCUDfoRRvZxhsZyxaC2t/Z4Pv+OTTNySeWFBeVkRcdr+LQ/g5hhn5+65UqqvvHAcOfqvIPMVtz/s1aJsjcWXljiqQwE3XnvAX3jh7xNHNdav38CjHvMw4ebPD0EokvDupAewwqy8k4uxBiUVRWGCl9KzXACtFZRQ01E/ytp3fb0kUsn/LBp9gtEIK3W1Ex/3gat++HO/d88BBIoNG1ez5W5rhfOQG8e2HevFIx/7e3TMFFPpEbquRS66THfGMSJlqjNO5gtm8xapS2llMxQUXHPj9ezbv5/uLNDBUwPqApUo4kSgE1BxgDZKCVGUkMRNtE5QPuC1pIc/e8ofs3XLcgZqdaSXeGORwqOVQEeSKErQUhPrGqZwCK9J2x1MWdKsRzTqCbVGQtysM9mdZqacZce5p1FfFOGjklpNMzAwiMthQI8yEo8yqIYYlmOsHFxPa7/jfW++lKM3lZ4uKAc1rSiLomo0KMBQ8SfT3yUh7MTGmF/LDtwbv95xjzWpJUrHCF2DAq6/cqd/2YtezuKxpWzfcToXv/oi4gaUvcBcmAkgBOoY1+zkyck/g9vIsQGpSEm8c8RRZQ73CjsdAXNsCRDAlH5UuK/MJ6oguj1qjXnPj9mgq64Bzsx7taoa/Pzn/4tGo0mrM8vzXvJsUCAj0LGkNHDhnz5arNm6GlMvmCmnOZoeQSQl090JZtM2mckoheVwa5yua9G1LcZWjXD9zTcxvj/DHCKUIlbtg0wJhQ09sI0PGGUpNEVuKTOBlDGNekIUWZYtHWBsSWDORGmQEUrHaK1QQqKI0L6JMAPEepRaVKdeSxhoapxrg8jx5LTzWUpZcNo9N/Kif/pHznvA2XiZYzxgY+q1IZrNIaT1DEQNRpIRVDdhhGX4yTofeutljN9SeEy4Di3VHDpLEVoG+xDB7imsUgqtb8+7O1HA8valt/P2TOj5vnBZlqHDYTWPXvOy1zF9dBqA57/gH9ly+toKr1JR40iw3lXTSB+HPjs5cidUYJg/QD2/CA9Ft5wb/CqY8O3/+qm/5G3/6R96n8f75z3tFf7Ll/23p6gO00tDHmeJHVMRKG773nzpDfgxpWEKKODaq69Ba83mbRvZdPbGsPVVjBxSBe72F1/8EkZWj9CVbTI6HJ46SG5ynBRMzrZIbYmRltS1mUwPMZWNM370MAd2TzCxB4pxyCehOwWtGc9029DqWtLMUuSGmZl2qHm1BiUd3XYLcNxw800UJTgpINahOEFFCFlHioSImFgnRLoGXtFJS/CCosywtqRWj2il03htuPTTH+aDl75DbDhjVJx61ilMTB5kuDlKIx5GqxqddsrAYBPpLCIrWdIYZVG0jEG7hO4h+I93XBYWWAlSKqwt8NXYCFnhu0NoIfSSqu51nuf8OsRaOy9wNdfvKooiTBFq+f/oUX/pJ4/MEsmYp/3VU9m6Y73ohaS1Au+rslHpeyPMnUF97rRBrJ5eBZ8o0NLE9ahvPu++Yb9/99vfy4FbJrn+6hvw3vKT713Jrbv28+Mf/Ng/5a/+hBWbxsT8/F2f03neyq1ut1XnXLBDShmI1Hvi4Nqrr/f79u1hqLaUZauXBpSODeaAkgolIohg+z02ipe+9hX+4he/goO3HKAphmi1WphagpJ1Dh+dZGS4SW5nKIsU6RRn7ziTsm04tLOFaQ0GXEoRuvR1jaEwFpd7jAmF7mnWAgmdbotGo0EnKzl8cJaJKXBSIpIIn3lcoZAyQrkYQYdESYx0NIbqxK2EQhiEj6nVBpicmkDHind94O2s2bJIEDInrD9rTBw6eMBHy2rU60PYrMXgsEC4Do26JvcGWxgG5ADOCHwEh27dyfRu60e2hCbLSmuQYGzoomqMQ2tZlfjNTckkSfh1izGmvyuXRegKceGj/tzbWUMi6wyODvKEP/w9MddRMWwkwlfAbtHrTVzFQxaglL9YvA19XnsdCvZce9g/7x9eypJFyzi49xCTk1MsXrwY7RJmjrS58epdvOTZr+ANb349w+urSVDt3EL0MpK2apd9bFmXmF9DC/0IqQ+VdiHRb2HPLbeSqIBk2nHW6aFzQqz7GEHrQqGA9XDG3TeKV77uIv/ER1xA6R3NSGDKKeIoI4ljDkwdpj6gyIs2//H+j3Dkpmlu+uY4NWeYPJwFdi2nyExJ5hylK8FYnLEBOaQlZZ4SJ4pOa5bQZ1tx6GCL+kCTONboCJzxSBfoxkvXRcqwK8VxjBeO0uTIRDDbmcFEBe95/ztYc8aSqlSv1+dU8LgnPZqBQwl2StA1HkdE2rY0kggRi9COVcQ0EKhIUdDl4+/+HE995WPYv/Owv3HPjehkEKUjyryNtSXrTlnPxq1rQ9eK+TmnY9odVgMp5kNiwwp9+95y2DWDxeWRQgd0fQa7btjnX3XR68mmSxpJg8GhJu+67A2ixyjqxBzDtpLB5w1UgfPqAk+y3AkU2Fb2U/B1A4hA47B9ek68DIpTwP5rZv0L/uYVrBrZhM4i9h34DqIGXgiy1LKstohs3LBo0Qgv+ruL/OiaMV75ln8QRIHjV8QgRInzBUpoPFHwJQmIqjAv5kMOHF5JShxeeiI0Ugt+fuUelg6t4dD0Pi548sNCYLUElEIokCqk+WXl523dsV5c+vlP+Ec++FGU2qBsi0REuLwkqWuWrlnPa1/6Ska3KzE5I/zBzhFkfZg8BY3CC4dxjpIIj0P6HOcMRqjQJ0lIOu0OOpIUto0XXVrZBKOLBjFKUZMSKT25z1F4nFIYL6mrJqlLMWVKc0gzPnOQlDbvvOTtrNm+pF/Oiw+4QS/h1tZuzhwdYbBRwxyEmVlDIxmC0qNkaD+T2RKtJaXVjMUrOLp3N2/8y//wbTPFdNpmJs3I85SEAikchYD60IBfunw5p2xYz7ZTN7Bmw1JW71gatjpZ9V9xVMrlsFhUVdXknUXJKNQvG4dWMhT0C48XvqrbliFra2Df9W3/rtd9GNVKqFPHa8O7PvUGQaDa6hPka+LwncrnEkKGJmuiFz4/uX7wyVdgIbDGIIVGSBkYFZzDV46RRAZcfAFvfdW/+8u/egWJGWCQRUxOHQ3pgETipUVJwdTEURYPj9GdSan7AbKj8Lrnv88/91VPESICnAyleD3GGx8KutV859eLqjV9KMnr7dcqzBywMHVri4YcZsuWpL9LCEkwsbwPDciECN+RAS+99dT14tNf+JR/xUsu4qorrybzmrufuZ3HPOGxPPLCRwmpgRI2nrdIfPANe/zA2BKUGMV6jVcO410IongbFFgEMJ+z4IUM/YhtGVp6eE+e55SFx9mKNNF7dCj+xQmFRJHmBUlcI65rxmf3Y1XOh/7jPSw5dVQYBcJahA2+KyIsgCPLmyxK6owaSTevYUpH4UJhp7Nh6ivhsd4TywTroe6GybsSmeWQlRStjDw3tLvTOJ9TaoU/MIPIapjZXfz4Wz+ldG2WrV/sH/Ho81m1ZgWrq+4WlIG1SGlFaUsilaAq5Xae0MtKgHcCZy1Ka5wLFVzX/+yg/6eXvI6yZVm+eCkzU0e55/+7B8+9+OkCHZQ39yla6H6YSp0wmyUqbMLJlZOuwN774BN5WeWIBLY0REnF0lCZrU9+4lP9+O4pFkXLWTQ4jBCKNE2pNRJyUSIosWYWoRNaZoqaGsTMAi7Bdh1vetFH/DNf9SSBhMJExHEUSvOEQVKCUIGBQhC2Ta2wQO7AWEeiNdiwEez5yUF/ZOcES5evYP3dRnBliD5DFVUVfl7eMfBgyIq4/LQzNopLPvoBPv7xT/mzzzqLzTtOEYhAD20B63NilfCA37sXt14xQzf3xD4B7zDC41wYMukLvLfYyof0MsZ5A6XFSYGzEe1Zi1wtiLTCaShlipcFzlmEkmhiajWYTcdJfYavwxve+DqWbhkVXlX+n1JzwcAq0NTNpph2syxeOciSbp1ux6AMeBWRZyEYFukqZeMdWEstblLmGd4rpAdTdslsmzzpUrouadciveYnV00zUB/k3ufch3q0gc7BLh9907cwLuW+DzzP3/eh57JsR01orwMOXWuK0uKsIormLH1HKBXUIgYDN/1wt//8J7/IT35wDaduO43D6hBEBf/8nn9i/ZaVodGZBGUdNTRKCcoiR0U9e172awcDE0t4fhsL//9YTroChzRNEOdCX1WtdT9Vg4VHP+z3fTplGEiGSVQd6TW1KKZZH8BmluGxIXxeBroV4ZjJZiispa492idoL5m4dYY3vvCj/h8u+n0Rh9ZCgXqlH5SoOifIealkQmWKlrJHuQwpfOcr32P52BImpyZ40IMf3+9OF1JToe1Kz+fy3oecoQxzWUiQDbjwjx4rej16UJJu4UhiSVxTkMNMOs5MdwrBEjxlP2pufQCUKE/FdRx8Yu9CxN45g1BQWI+ZSTl0pEMi6ygvUNqjncA6ga2QXFmWoWPBTHecZ7z4qWy8R8VxLII7U5QlNRUF5TWhyXa322Iqn4aRVQy1oXEwxnY8XkRYU7FICkfkXVjQpKaRDFGYlEjFIZ0jHSr2qFiT54pERpjU4K1hujXNz666ijO33oNlA+tIbYo1OTf+YB+Xf+dHLFk37M87/56s37aKNZuWiDhRYXBMGCRXUW/7inNw11WH/Mc/8Glkrti2fiM//fH3+X/3vxf/+MpnCBJwKliApizROgqBzbIk0kmV4/LBZBZ9HOWdRk56HDxMygrZogUIhwhgWRBw2SWf87NHu/hCoV0N7RNwCms9K5YsZ6y+FNNyxFGN6XaLrimQNY0TntJlzGaTjE8dYnZimvE9E7zhJZd4OuG3jfMYNAaNFapvVgsP3nmEd0hStE/RZQYW9l8367/ype9BbGgsEpxy+oow4at1SIh5hN7eVhxJDmsCq0ZRlGGG9VynKtClY0lqPabyvbedvonUtuiYNh2TktqczOZkJiUzXdKyICsKCpOT25TUdChtFv42JcZ6OllOp5NirMULi/Elts9XpUL1jVZ0ixYbtq/mgY89px/AKU2JQJBEUfUdEBU16x889Q/Ezft2hgtuQC2JiGMd0F1KoVSEkhJBMNO10NSiOomqE4kY7xzCleF3nMKJ0O8o0gm1ukYnjn2Hd3LTrqupacGGZWtYMbCcZj7IYrGa/FCNz7zv+1z6b19n8pbS93L+nnBMUTVKExb+66Pf9W+4+N/YtOZ0brzxJkaWJLzzva/hH1/zDEHdQWQCEb4t0FEUKsUAVARoEFHFE9QbMFcRBvebSJxUOenLSWA1qExXKhJfEbh5r/3xDf41F72OyDdZMbqSSDQRVpPUayghqUURd9t6Noda+5ADJTftvQEvDd3SEnuPV2BtifeeiYkjZHmO1pI3vOwD/tmv/ROhY1FxRQn6rXlcWDziXnJyPodoAe9+6yVsOGU74xM388J/elY12XMirWEeE6EQAik0ZVkSRVGfgiauqap5UtWCQ851d4hVYIVAwWynRUlBarrVJlAhlhDgBMJW+GFKrM1RLgdCIDAYvxrjPJPT44FKJ67hql49Xki8sDjpmGofZWzDCP/w2hcHM7KyJJSOqpSbCf4lDl8WCB3wwpOT03QPQaMKBislQ5CwunZve6jDAHdVCCIZcs9UhRuRVEgf0YhibJ4iZUnXGrwqqI1G3LL/56wbXcs9t55H4mNqzeW0TBtfk6hul+mdM7zuBW/jvAee7u/5wDNZftoSUdUnIIALH/lUv3bxKYwtWsTPb7ya17311Sw7tVk1JDaAwaLJbUFd1yqNELjCBoRY3z6eG6O5+qqenNw98KQrcD+Y5EJwRsnACkjmueilL6emmgzWFkMhiZIERYQpLCZ2uFKwetEaGk3NKz78LHHLtbv9f3zsw3ziE59BJRGZy0Ok2bYpOwGsfmjvreTlEDd8/4Dfet5KoSKQ3oV0kQeMDZMUMKlH15IwXm14+TPf7E06gqdkw6nrWXH6EoEksDP2r6fyk5xDCF2ZYXPsDSGvXFXFzMPnivDTJCqCElasWsnEzBSLZEQhHNqF9d7hgkI7jfceaywIizclQniE81jrQYTufdfefBCzfgurF69BC4WKYmxZkpWhgfaG01bxwAu39dNsAKa0qFhRuMAIAiHHrSLd/0zazZmZ8hSFIO8ayhJMKXGu6k7hQ/ZAeInwBucDkV4tqiOI0DpGe0vTy6q9SkK702VwqI7pprTNNE7DNfuu4J53O4dkoIYqY3QcMz49xdKR5WRmEOOb/Pgrt7BvzzQX/Okj/fLTEiE9vPqlb/fLRlZQ5hlHWhP8zbP+jGVnNHvUkXipsV4jgKQqegnYd5CJOgEFb5AQkZbHprpO4jZ8UhV4/k2Sske06cJMjhVX/vQalg2vJfIRStTAKmq1Or6qBpISEp8wEC/i+X/8av+aD75AvOw1L+IP//jP/Mc/ehkf/+gnSWRCSDN4Jo4eZnR0lNYkXPHtKxkZGfLLtg8I4eUcFY+pokkFHN497a/92ZU09DA/+OaViKJJFCkKnfKsVz0tmJsyeMyuIiQPJvPcAPf83p75JaUMOcwKtUWFsRZCEqvqcBJWnd4Qh44c9HokoiYLtEkQQvTN2epoFM6HVFWZhtI97wPyiIhIRsjIIXSO8QW2DBMzdwUlXUrd4ts//R5XT32DJz/jAr/m9KUCUWHMgVhKbJWeCTQVlVPpwGWS8f0zDDBAp11QFlDmwYDyhOBkD77oncBY1y8gcBbwCm8cGoG3Hi0dSV0zPjtOrjNe9MrncY8z7kmSjfKB117CmUvPRXXruE6XlaMr6bgUoWqU5SgrmoN0Ds7w6ue9lVe+/h99K+9w41U3s337Nq6//me857K3VWNVgor6kPkenXMkqK5TYb1BClm1sDp2d5UnmsAn2YY+6Ttw7z5Ar5eMD9jdMiBxlNTkeUmzoZEeiqJgsD6Aw5LlJbLWwNk6w/FGXvG09/mn/eOfsPG0FeL5F/8tT7zw0f7lL3glN/zsZuLaIoyQHJ2dwCnLlZdfyZKli1i2+dxAkFjCgZ8d9VOHMsYPTbN3925279pD2jFMHW2zZeOpCNfGD3Z48p8/HN+AgrLqvxvaiB1Tt1ztrsfzJoVrlf16WIFDCYF3Hi0DHxMl/OXjX+hXrFjO+IEDDNVGkDImqdUobIHHEkWSvCwoXYJSAi0yijKtLACBKR113UB6zw27rmXpPdaAl6RZhhEFpZxlz6GrubX1c/beUnL0zYf4y6f/ld98xsrgVyQuVMi6sEsZ70PgqSKSFqmmc6Qgd11c4XGlw5iqlQkhheSgao/isbZExxqXO6Iooex6pIqRvsQL6BYzpL7NqWdu5vmveC7b7r5FCAcU4AfxhYK6jhmqx1hfkPsWUgtqaoBO3mG0vpj6cMLrn/MuBpfVeNC9f5ef3Xg5z3/x38/jSauYMD1YIavcf1Bn6wxCJlApb09de8M3v5bBUYUx1EnX35PfGyms1j2+4yr+6zQU8ISHP9kf2jXNksHVaNOk5hsMN0cQ3lNPGmitKUrPsqXLMU7SGE6YKQ+ydO0QI4trbN68EdeWvOT5L2difIoVK1bRTWcZbg6zZGgpteEmT3veX3C0Nc7N19zA0QPTJAwxO90hL7uMj49jjeLQocNsPW0bU/lB3vWFiwQJ5CogmnqBjNsQdd8OVU+v+VXYaCtMT48hzYSd+0kPf4pfPXgaUdFg3y27EEYQR01UlISdW5Q4UpwXeFmndBbhOlhXoCIdUENOEKsaNRHh05jT19+TkcHlKB2TuinqSwse88f3Zn96kIte+0r27T3CQHOIpz79L3jIY88TxmTouganQ5osASc80nt2fudW/7W3XM22sXsiqYfoty3BVRaAFxhfVQI5j3U5SglS2+JI+wA7j9zCtJ9kKp3A2QyvUo52DvDBS/+d9WeuE0SBj1mgEKXkqx+6yrevThjOlpCNt9HSYeo5HZNhbK8toKWwXQpSjqYHmPH7edZLnsaSHUNz6K5eHEqF/t7GQiwKhAwRUw+Uxs/5/84TVSkFUxRESRzw2tYhtewf8i6dRvIVEaB1IQUihQ9+l4azzz6Lz93yVVqtGUYbCSoWGF8QoShMjpQwVEtoH52gHg0gnGRRPIbfI8kON/j5DZOUqeIx5z4NqRxZ3iKKw85etCFuNLj80zez79AepC4pCkO3c5B23g7lfrZDp9OiEBmf/97lXPSaFwRmfmmJScitCKgr7kBxTyhz27J3LqAvZTDjb7l6t5+eaKFa44wNLCMrcsq0YHioxuEDB4hrEcZnJDXwylPYFkJ4ag0B0pDmKdYEkG5NxWirGa4tZiafYWjRGFbnzKRHuPAPH4bcgFgTr+Dpz36af91Fb2LfroO8+9/ejVTWn/+o3xG9/G+vMENHAgrBTy+/lsXDy8lbJSpKwnLkbcW+EXZe72W1MAecc2kKEJ6oliBiyeTEFPFIxFRrilM2r+Btr34TK9cvmmO+wFZ56ITVpyzmk5/+FueufwCLFo/Snm4hnSTyijhSeBfanERykNjOEjcU5dGcK752C/qH0rdsl6t+fjVbTt3Cpq2bWLx8kPU7hkXggI77GQ8hIVIh/QceJcG6gG2PEg246nqAih9bqJi7NBJLVH6IkgolRRg0D7ZwnHr6qXzxs1/HmQKpQ0Q0L7uo2iBCWEpbMN3tEMkasUpIO11URxHHCSrytIsuSTKIMSC1R3hNmRqKbvDZfNfS2d9B1zQTRw6TmQ6dvMNMPoOILDPpJK1ihtxMseUeq7ngaY8UqDTwIVtPoo7p6PE/kr6B1tt9PbjU8slLP0XaCe1Du1M5IyPDLNuwhEQNs3GD5uDhW4lqigMHdzEzO4uqxaRpB93xSOUwvioAkZJCJigjkSJh78RuhpcOkruMs++7Bb0R0cuFnHXvM8RHPv1ePvvRL/u3/uvbeeMb3sSp27f51RurbnxR1UeocoG/9dUfcv6qx4IToXoIqqhuFQ8QAiv8nJUhQoDSVfzRuUkZGK5x6/RONp5xCn/3/GewbOMiUVI1IhMB9OgoEFaw7dyVYmBU+RUbRikO5phS42Qdn6WhO2CkoQgLYS1RZE6xdnQjP/7GNeSyS5lYdh++leuv20OcfA0hM7ZtW+7Xn7KGU9ZvYdXaNazaNiZQIBIQUgQwXpWfct6Hhmg+BOeUDNiBSJ109blzKLCzHusNKpKhCEB4VE3ymCc+QlzywY/7qYNtLBndwjJYGyEvuzTrA2SmIKnVcSrhUDpFPWmgjGdQDtLKZtCR4PDMLuqDdUzuyLICKSKcc3RNEXxGUdI9OkNJhogsHd+hFB3K3JOZFBkZTtmyhk997ePC+w7Oq9DzVYYIRt8E7l9Q+Of2NuLbKLuSFLkj1hKZqOBHEnLYQ4MjSCXI8hIrc2yRMzq8GBXByKkjHDl6iL37dgX/03mE9jjpAgjfeXIyanKQgzOH6JY5S9NBVm9azln33ySozY2+yS06Ujzq9x8sTj1rm/+rv3w6z37mC3jzG9/gl28c7vdJMV3P1D7rp8dz0kUldekxrsQLh7dFhQ+Wwf/ttzN1ZFk34K+1o5t30YlkcuIQ2+++mb970dPYuH1Vnx3aO7AlqEgHrjMVgoq/++B7Uk5NsWLzMiZimDySM9QYJs1TyrJkYDAJoBSZIMqYwWiEFcMFh1sHmJ0+hM1T0jRFSIPJOrQOHOH6gX2MLNpFUZaMrRj2D37E/bjPo3eEXmWRQCkN0lLYEpRCCoUU4KwN0NIQfT2pNvTJTWJV8CKpBFEUIRAoqfoVIERwzr3uzvTsBGnZRkYu3FCXk5cZHugWXdKyg1OWTjGD157ZfIa2mWG2mKSULY7M7uNo5xCZbzObTXO0PUHbTJH6aTrlUQrfohQp0+kUuWhTipSZdJzctlm8coRPfP4ygbIUCpAxturqehvl/V9I6R1REsxNgBdc/GyxceM6RORodY+Sm5Ru3mVmZiZ8vswDdtxrRgYWc8+z78XWDVuox8OkXUO32yUvM3LXpfAZM91pZOJplUc5OLuTx/zx+TRWhHtrRaDf1UnlB8Sw+cy1ojkywOxMxnve/R8cvmXa92BpOhG88VVvZs2yU5AqolN0cRicK3HeYryjtBbrPRaL8QbjQnrLS0VW5OhY4UXB+k3L+btnP5V1m1eJwhqgxGMpTcBQeAKOGefBwoHJXZjaLEs3wbINgwyPNIi1olGvE8cxWkGsNd46GskgcTSIcAlx1CRPDa4oUd5SdFuknS555tm3+zA3XL8TfEQ+47jkPZ/kVU9/m/+PN37K3/rTw55C4roRsWxgSkFpwgLVI3m4M/RWOelIrPnV9aWx2F7StMpLPuT3zufu9zyLPO8Es9lkCAVZmeF8gXclWpYon6FlyWz3KIXI6PqCri0pDHgjMWVON50hNdPkzFCWMxjTpnAdWvkMVkpm0pTZrM1UPsnWs9bx4U/9O//57U8I3RSkVoIYxPQg7i5QwpxYXPV/d/u8Eb5HKGBC57t5DC0Xv/ZlTLcO0M7H6ebTzMxOIKWjm07jbMr09FHSTgZGYDJYsXQdZ20/h60bT2dwYJg069DuTGF8hkxg3/heZvIjLFk/yMimSDAAuQDTC5Gb6rc1FNbwuS9dIhYtWsRN1+/iko9c1j/fj73/Ur/75p3MHp0lzQqIFKVPKX2G8QZbKW9pbQhseUtepEitkEpRlhahYPnqZbzwpc9m0xlrRRRBrDTeWqS3xBGkWYkXBqlksHQi2HzGRm46cB0sgrF1sHhZg3pDEdciRkaHQttR72jWa+A9xmuaw8uJa6N0U8NgcwhFaLzdGGjQKloUKmMqP8APf/Yt0qzD6iXrKI7EXPXVvbz+Oe/j4//83/7ojdbTgUTGaJWE8lOpcb4C1ZxkHT65Cjw/ES4g0qoqIbRhcivYcc9TxbOf+w+kJmW6O03ustChXjnSIsVR0urMUmYpWAPCkFc7g/GWrMgxzmKdC7lQkWFdlyKfwbgWs8VRUtnmcPsAhU6ZySdZvXEFz3nJM9l2jw3C2IArUUpROt+nKD8GpHWMHNtxT/YZkU90+a4fMCkKUxGiw8rNy8QHPvpuMlq08qN07Cwz2QSF73B0dpykpuimbYqioMwMJg0E4yuWreTsu92NM8/cweDwANOtSaY648iGIY9mGVpRB01YMJjLAKAr3DaOKA5j8ZIXvohaVOPm63cFVNz3r/FXfO8KspmMJWOLA347a1OYjNJllLbAuJLSFRhnKF2OMRlaa9I0ZabdQtY0qUl5xAUPZ8X2MUGvfgWQPX9SQL0eIGGlK+iZOJvuvlbcuPOGsNjUII6gUQ+kfnmeMzg4GBg2TIFQoHWMs4JYNRkbXELeyXClI0nqlKVBxQpZAydzUAU/+snluMIzUl/B0sZ6lkWncMWXruOVz34DL/rrt/p9V7W9LMF2K2i0lBWe445ofdxxz+eW8xMQxfyv5KT7wC7UiFPaAqkkEo/1Va1lVeiw6ex14mGPeZj/8ue/jkunaNYczdog1gUctZYRhfN4UyK9xBQdolqd0hhsrxGfy/HeISlIsxYSQ5q2SOOctuvQyjucdvo2LvqnN7Jtx0aBDjQ1uupHGwFKirmI8+3wac3vS3yHrIWV1xcT4b1HRyqAPqof23i39eL8Rz/I/9env0xMSWZyxqKlSDytVBGJGt5YnEwCOKLIcVGJdwalIjZs2MArnvoyZjuz/OzaK7nuhmu4/8PvW9Xka4TzoR9wdS5WiIoZOUywm2/6OUvHFrFjxw4w8I3//B7X/XgnTbGcRcOLyIoW2iYkKsZXfZC8CBS8vSIObz3YmNJ6SmGxpHRlmzLO6BXmCqkxNhTMB1qd0MIUIdCyapFYnaYtPO2jMJCBsmFMpPMkURziBErhhKmKGCyJiKjJCG01kUjwSZPCF1ivqMWaTtYmihWZtTiR870ffpeH3/dJDMgGTrRpENGNBmgfmebjb/ksf/nMJ/mBDQgMuAgMJcJDLCK8myMVcC4EFOcaQMF8ZZ4jXvrVW7OcdAWWEjppl0Y9YFHLoiCOaiESnVaY8i686OJnibNPP8+/7qLXk9kM23UMDY1gnMF5TyQhz0oaSQ0nHEXaQscRuQu7sFCQm5Qia9FsxLTaLVIzy+HZcR7/RxfwpCddyLYdm+d4ygQVBthUc7wqBj9+272Du/9LDYyfG3ghQhlNWQQyv5e+5vnip1de5Y/snyA3bWZySVMPkM5mDNWHEV6hCD6gEA5TZqTFLF0/yxve9hrWbV8m0PAE8WhKU+UxewPf7+w9V/4s8SEnmlv2795L2k5pz8yy56eT/j/e+1GWjCxneGiE6akphuOIhlRkxTyLo9+XhOC7OkXpAm+O15aZYopUtDjzPqv7BSDGOKQKIJiiMMSxRvYrbatl0ISn3ZmMI/tmEXoIW0CnZYK/bX3ld3t6FLDSh/pfSk+zPoDKQoDQCI/UCi89OhGkRUEyIOnMdBifPcT49GFWDKylrhvUdQ1RTDPQHKJ9eJaL/+HNrNi+zD/hzx7Fyu0NoaKkqlAK52/Lij9Q9Ui+jm/x42+/k8//Uk66AjvnaNYafZsiphYGzME3Pv99v++Wg+y5ZT/X/eR6lIhYv3gTWSdjdnKGTtnG1Rw6llgt0ZEgdQZjPEpGdLKcKInJbKcCEsyS+g5HxtsksWbNhrU88JwH8eJXPXcuHzQvKh5Fc5jY35irM4++p6qjIIolpgipm0998SPikQ+40B/ad4SiKEhFl5HmCLPlNAO1QXJTUPqIIs8oyeiUM7z/o//Oss3NPpuGtY4oiatuFmEZ8r3WmBVKSQuQQlW1eIo9u/ZTFCUbt23g0k9dSmOgSWu2S5mUSKFJsw5WOqJqCnkZdl9R9S8WViG8xFqPc56izMhFh8WrR8LWSbjPWs/vaF8lmqp0jZbRHAupgcFkjPEDRynQ1LIGRekpfUlpHc5UAS8HwldtAEQIjkZxgEhGNY1XHp1JSpvSKmbxiWVk+TAPe/RDOHPLOfz4azfTHNPIoxHSShoKSpPR8JbmcJ391+7nU//+nzz5rx7nRzYoQSyxwiKEwskAle1xQcxVMIWB8P0aWYfqR+l/telz0hW4jzftMU1W1vNfPek5vjXRRdmEoWSUjSu2EYuEmkqoxTUO7ruV2XSWfRN7SFWoI200ariKGM3RxgrIZ0KAJZ1N2bDpFM6++wP4whe+wMjwIvbt38+LXvXc26SBhBJEoteA+jcfJpiPGzamDED/GLKuoVbTfO7rHxOPffCT/b6d+5FS0CoDw0fHtIijGs5Z0qLLaTu28LyXvpqla5qiT5ooCOm5ecoLcxuE91W1nABnLDKH//rY5/3k4SlK41m+ZjlXvPdHpGVB2YHhTcMUWZfcGlwiKHrmc0+BhQgIKgfCh37BeZmSq5Qy6rDp1B2BJjcJhfE90sBQ0FCVXtoyVC1VUEocPP2CF/m1w1vIOlDDMjvVQnlN6Wygv7G+r/jeCXA+cGZ4GyrShMOKkqzskrsuWd7h1DO28LDHP4QL//AxIVVWQCwa/sbvHWBlbcP/1955x1l6luX/+zxvOW3a9t57Sw8dlCIYMBCBAKGKoCIgKNIJYCiBiEpRkSYgJRBKIIGE3kUEEpJskq3Z3qbPnPq2p/z+eN5zZmazQSDg7vo71+dzMpmZPWfedj/lvq/7urBRQF+lRJw16AmLNNM6y/tX0zhW47p/+SJX/PmTbd9mX3ihy+KLvJc81SlFGc6IzTaF1hFU7Mxf3I8gPu0BrLTTphJtUoMHr3nRVXb0xCReFhLKImlsqNUiZvWUyAQEJcHyhWvwfcnKhWtoxA2qSYNGXOfw8EFiM4opJDz16ZdihWXz5i1s3XIBnizyrne+m9l9i6mO11i2aCXbLlo/RbVrjyU5tVOfgtD+20b7AdYmQ+A7gTqd4nshhYrfWZlcf9OnxWVPeIbddecueisDBDJAi4TINGhEdZ75zKfxyitf4rYAQc6c8h3tz/ennAmsnpJynZ5EzVREIEsg4Rs3fJ95s+exct0q7t67ndt33kFzLOPC9Q8kSWImWmP0981jZHKQSqGYJ/TaAezIhcK4tLq1GuOnaC9mePIoC5Y9Airub3uelyt5tk3A3dEEfuA6fjJ3bP/wqo/Y4/vH+L1L1pE1BHWTInVIK0rwQid3ZNquqxbAYo3TwjJWI30Iyx4TrToUDXHS4Mq3vJbHP/2RuWZOfhEkPO45F4sbP32VXbB6JeVCH81WQk8wizjW9Pn9pBgCisQnxvj8h27kD5//GLvk/D6npSUywMcPAifdNS1OTZ7zkO0ZyuaTw9k+A3u+77YK+TLpwO7j9he/uB2RhPSHc1Amw5cFwkKIVXl9UWhilSGFoCeoMLt/Lq1MM3vpHEYbJ1i2fh4P+P0trNg2p9Pj+q3P/5f9xte/z7FjJ6jVaxw+tp9//sjnc+2VqZcj5BuC0P+dBy9MtR9K4Xf8nKTnk1knOi6txPcEoghfvvmz4g2v/Tv7uc98kdAvIDLLug1r+eg/vZ+1W5ZPCdAJ14euMXi+RLWtaXAso85qJ/+3UatFqRKAgkO3nbAm9ZhIRnjpZS/i2z//LrWozvKV6zAio94ap0iFuJoRBgVM1sq7jARWCqT1ciUp33VP6QSEopmOk/kNVq9f7KjLedu3J13vt+/5rlWybQCbl+iGdjTt7T+9k7WLNlCwPcQtRSHwiRJNsRCSqAiDQRuRtzC2Z2KndyY8Q6ojmnEVWbTMWz6fd1/5LtZtWyza99wlzjKE8ZDS49Kn/AH+0T7MmI8gROuMoDwLUIw36/QUSwRK0Bqe4Cuf/haXho+1S87pFQiDlfdteNa+7B4GbFsB4v49P6e9ndAg0WgC4QS2P/vZazkxeITFs5dTq49SMBGlWQW0SYgzj0qxQitLECqlEPikmUI1qoSVWRw7PIIJBLf9dCc3ffV6HvHIB9gNm1bz7e9+n513H6QVx9SjJsdHD7Lp4hVseLBT00jShDAM3YPkO6nZViumXC6e4qinXPXoRMz9uQiSTGX4vo+fU/QkruneCZFblDGgPfwCXP1Pfyee96fPtf/1X//Ngx/8QDaes0bo1LhnxpKzoHQeEHmjoxQIJEZrt6z1xIz0Z6lSdpKaseG9//AhZg0sZDI6woJN/SK407P9c2ajSKklE5RLPpOtiLKfUa1pyoXilPmbJ/GsD9ZHCB8hLNKzKNWiGg/x2D/+PeavHRAYkGG+uDBuFeIF7YZk4TieAnbfctBe94Ev0yv76PX7MS1BKAskSUarlaKLxqlwCIOxTkwQY5y8kDVoYYizGC0VXlGycPE8Pnjtu92Kqz2AGTeoSSkRvqvt984tUjtYo6dSQQhBq6UJvTKZTegtg/AFIjVYDUMHB7nle3eyZMNDCMqFKUvz9vbkpB2ibCfmRNta9f49P6d9BnY8/umjkaVanWSgOJsiZfywlyhpEpSKFAJLajMCP8TzfOqtBoHvRtBmbYLEakTBktIE4/G9b/2AH37vh1RrNeLE0ExjaqqKDmLe8Z43Y70Ii0ehEACCLMvwgwCLdfvpdqLnlDi1HeqvC62UWzLmF8BoR3bwEGQ2wxNB/oBNaT2t2bRKbNi2mnzCyXWg3Utak68cDNPtVtuujR32WL73UgZ8D4gUX//SN2yzkVKrjnDVu14NPjztWU8Um887z1795qvZd9cejky0mFWaxeT4OP39c5hMGkgp8TwPkXkI4SNF6KxHpMWq1DHdZJVLnvgY2pI9tl3Bku1sP7nRtsgFC+B9//AvNI9reswcspZGWB+daaxJKfdXaLbqBBKs1U4V0F1RrDBgDUZkCF+jZUb/vF7+9bp3OA4ObgDpOIRaFwrKZPihZPmqBfz4h9tZvXId4yMZUECnGmEDCgVJFDXpLc2mQBlPVrj1O9t5yKPPsfO29AiEc5j02+Jqned6KogtLj/wa/l23QdOPxMrv4K2I83iUS4XOXrsMEmSkOoUIwxGKjIyMmIi06SeTZJ5KbFNOT4xymhzmPHGIJOtQVrJOKmKaLSaVGs1Wq0W9ahGpOo0sypvveYqNp67SShhOj6xBp1zsXM9avu/w5TzTvIAmp5oCkQwzcDDdPatfig6SRMh2+Xy3EGgk/mUeDhijEB0BgljcvJIe6mdz9zIEl/76nco9VQIyh5Lti0UFgUStm5bLj593QfEa978N6zctpQT0VEir8pY8xj1bJzJeISWqdLUk9SSMcZbQ8TUGa0PUs1GaOgJfv9xD2fhxgV5M/EUgWN6PkcID2EFwsKBXcft8OAYNoWxwTEGemaj0wxjDEYYmnEVgyKzCcoqMpOR6rRDKFE2JdUJsY5YtXaZC15wg0enBzBP+7e3pbmU07LzlogTY/tYuLzMrPkhlb4CfqFAEBQxxlAqVQj8CtL00GPmMNtfwm0/3AEZeFoQtNVdxKk8nPL6mfjtcKhP+wzs5XUMgYAMztl6DssWLyPpUfQVBkA7P2CTTiJE3QmmeU6Azt1wSWYyKsUesjSm0Wq4trq07hQqq1WE7yGkT9yscu4F27jiOU8W5KLdWuuOj7DjYku3hzICz/ufrvBvYfybXqfK/7/jBnEvls9JWfFp75k+mk/3HxcIdz64jpopyR+FtS4n6gmPo7uG7PEjo1Qqgivf+jr3OUGutazdLP/kZ10q/vhpl7Jz+2578/U388l//xSFQplCWGFyfIyenj4EPloJVJRgpKERNVi9YSlPueJJ+bPrVB6NdvvmthQaHrkyidOEfcub346HD9ZDCkF/f79TYklbCJHkCiFgdIoQHta4jbUrIWVOUZMWmoTNW9Z2qKJtyVmJyX22XCYvo61S6pY52m/SPxeEKFEdiygGBURQItaGLEtBSQJbwiaS+aUl/Ox7P+exz36AS9AZ8qKw16kTt28XOVXGm/rB/cJpDWCBcWqAXth5IDeu3YBPwKx5CwlshZLXiyTAs45ELqUrlBujsNqgsgjfF7SaY1hpybKEVtoEz5CkMfghWkOt2aJUGiBrwsHtg3bl1oVC+BK/XRfVbjR2+m02V1X8ZfgtL16mlxNOCuT/+b3yPt7vvnozPsd0fimF041Ew1uv+id6euZSHvBYe+E8ofOsqSfIBfnypFDBZ/NFG8TmLRt4yuVPsnfccRe7d+3juus+z9DkMQqFCoWwRLNVdUtYofm7d3yQpZuWCmsV1lik57nPtNMkh+zU4e++85AdPDZEmPQQ5kL0MpBEqoWwvjMg165XtyOil2uEOXsMV8dPRERExNwlszucEBevtrO9sBis3xYIdHVMXwRsPncjzIG+Isw+XqFlCzRqsXPmkBYtA6TvUQiKIBLCuIcDPx+3qx4x26kZeBKrEkRQ6Dzr8r4G3/uB0z4D+57v7mJiwPNZuXmZeNJlT7Zf/eI3KHkBQsR4OBVDX2hnWaI0SscolRH4kqgVkSnHxEm0QgpBkiRIT9BquQb3Ut61IrKAD77vY7z0ZS+wSzbNFxRkrtltO16yHbKDtb8Vj9pfipOCbgbur+aSdcqX7VnXufJNKUe2rUZ2bT9od+3cRyA9PvXP/4q1BvLthHOjMOBZRG45ghD4RcGqTSvEqnNWQwaPueRR9siR49x6y23cfvt2du/eTaYirnjW01m1fqljn/q+6w1un3p7CY+b5QUumG+88atkqUVkikbSoL84l1bWxLeagihiRYi2CmVNLuMrwQYIY8EqrFCYPIBTWohQOA64ba9JxFRW3pMoa1C53G6Y52MuuOhCV6820NsXoschtoJisUgzcpQM4QmyJAbPMq9/EffsPMyqC2bDgGNiiWCa2CEnZU1+S4J4pz2AszR1jdGFkPwasnrtKrRVpCpByABfgNY+jtruaFrCajSKWtwkCAISDZ7nhNziJMWTllazRjGQtHRKEmVUinNp1hNM4nPdJ7/CK972AjCQad3RNG7XZWcG7+9QRvS+ONUn7xHFb/Z+me/HLPf2xzVK43seb3ztm5AS5i2ey7xls4UI3bLPJWJMLqgQ5jkf60RWpYCC12nAuPAR54oL7blc9oxL3Gyd5omiaaJSJk+wORleJzaIAJ0ZrBX4vodO4CMf/AiLB5YDUGvUWbJiJa20SSgNGuUmWSAIQ5TKv7FBZwa2QmOMIZJNIhExZ+FslzPwpo+TLitopMuY+Tm9on0Jh4eqLFyxFCpQDMH3NP19BZSVNFotZGBQNgGTUSwVqGUBw0MTkIv8W63Ak51VlMB0PJZsJ3jvP1HotCexgjDEtkWZJY7Iv2kNk9EEsW6R6BaJiclwiYlMp2RZRqoVSimCQgEtQPiSRCUExYBSXxG/KKCoWbhqLk982mPxKhktNUkU19hz916IQn745TstxnVB2c7KcspW1OF/NpG+v3Bthb/5ey3THopTwNyHP67ve1z/yRvsiUPHmKyP89Zr3oxXapeyDMK6BIyUXs7ZdjVei8Ba4QZTochU0qnt6nxClEVcNjhPmCmtQLogaQevMRluSMicfatx3PdCUKRWa1CtVgmKBYo9RRppnSSLiHVEqmLitEUUN2glDVpZkyh1r1bW6HxtZU0SE7FoTcnZ19A2OaOjISuMwM+lCUO8jgPmFz//VaqTBhJI0gael1EsOHvSYikk7JEYP8IrZygRgSc5dOhopy1UBP5UCcPOvFnCuvyG/RVNyn8ZTmsAWyC2yqkfCU1e/2ft+UvFaGOYyNaoqwkiVSe1TZTIsFLkD4LEWIlWHtXJJv1z+hFFaIomE2qSwWyMWWvmcN0PPi3e+M+vE7cc/qF47dtfQj06wcTYENF4wk++fQt7bj9qOwczzVPFLbH+d4LX5BIG01/TySX3FdzTD9nMeH/ObMpftl1ztG62k7ipyCZw/aevxzOCpz7tCazdMj/XtnepWSHyYma+pTC5c6PMm9mF9FEYZOAE3mS7p1kC0iA8J8AQpxGe77uEmskp/bk0jXNEkBiTYI1hx227bRonWKWJoohyT4k4i2nGTaqtGq24SZRGJElEtVElSppESSv/mv9/2qSZNYiSJvMWzAbXIox14r8zLqBob5tVrk1mZO7qUCFpCnQEflHS2+fj+QbpWcJygXo2TthnUX4TJWOCslMNHdpftQgcPxs5NbDeq2Q03QHzN8dpX0L7IgQMqVYUPI+8qsPzX/hsPvfpL9Jf8shEhGe9Tr3REwHSSowwZFnMwsULGKkOoj1NrCIm4nHecNWU7dWrAABPe0lEQVSreMbzniissCAUxmie9Owniq2bttm3v+rdZJFiYrLGt276HuvPfQ4ir6Va44jptAXm4dQB9Fvrcjh5pr+/Y+q9B53OViDnWwsJKrMc3HPQ3rP3ECrLePLll3WaDFy7YZYHfZD3Y7rZ0UOitCPd2Gl9le06c7ut17bLgwgKYQGtbU74mHnRPM9zS2svACHZfP4GsWHzWnvnz3fRE85GiZSJ5hgD5dmkSUKcNPBxDg/GKrRxe3Jh8ySWUM7r2KQkXpML1m3sCOt7+ejSyXzr9vnixO1i2H3HHju4f4JaVOfb//0dyj3QqtWxExLTCOkvL6Jv3hwiv8qDHnMBngeJgsyHplwHgZ46r/v7aPwKOM1Z6LyFDbd/FdN+UW/WibOYQDbwSwHNuE7mZfSXBxxLqtCDEY6JU21VUTKmrposX72UD7zt3Ww+d7XAGoRxTIW2TvOac1aJN179Bvu2l7+PLZvP4evX38Qllz7arj7HOdS1fYmdTejMksz0456S45iq1P5m10D+xj2h7vqZGd+ffCyuScJ3e15jnHEcgLR86jPXYoRk3abNbDpvjQDQuj3hBh0ROywc2V61N371JggMqWzye3/4cC64aLPw8qYPz5cnHZs345j8k9mFol2MFWQ6IfQl2ih86fO2a97G373+LYweG6Opx0mbLTIdURQlfBtS8su0MoHnB+jcvFtYQVgsUK1O4hcloqCpx6MsW7WwU+sVqYU2gaN92SwQw3dv/Im9Z88Brr/+Znp6ekgade48/nNGG5NcfvlTEBXFTV+6iQuWPoTff+Rj6F8/wOyH5sKA7Rso+zo6s23Jpc4YN33AF7QJo/fr2YHTPgNLhNUI0e6WkZ2jeuYzn8Hdd+7k8L4jNJI6PWEfeIbJ5gSlsEIra2JMRiYilIwZrh1n/bZ1XPWON7J240rHBpC5xnQub5pZQxBIVp2/QKxevdrOG5hPb6GfT330Wt703lcCzu3eYDDK0SqnJx3ulXIQ938JBPdvEv9V3yulzLt+TL7/dcLwiUnZdu7WzoPntftaLRzYtd9+40tfZ9/OIxw/MkmmLE3V4OjYQS59yiUu2H049UP4qz6YktAvkKQJxbCEUbDt/PXine96m33T669i/66D9BT6GWsmFCjSX55NnLRcE72WGOFYBGFYZHx8jJ7+HlKdMDExgleyvOZ1r+YxP/p9+8dPv5TzHrzNqWxq2LF9r921aw+Dx0Y5dM9h9t6xmyAoEoYF5sybzZZHn8fjnvQ4Nly4yqWaLDz7T55m/+5576SpJykXi27FEnJf1OeZ90bc+7x/GzgjhN2NzW038rPUqZsFtt+62175mivZs3MffaUBin4Zk2lKQQVjBFZCI6uRmYi3vOW1XHr54wUFd0FNOwubJ1USG+FJiY+EOODL1/zUHtp9jNsO/oQ9g3fw75/9VzZdtE5YmQGurijbZPf8WKfx/8HmM7C4fzPw/cfJC7V7H8t0w7Xpq4o3vfYt9obrvs6SRYu5+QdfEFi486677b57DvCRf/sow8eHqXhllixaxpGDg1RrdZppk5gmR8Z3id946TDt2N3A3c5gyqmNfL5F/Mp137L/8e+fYPjYGNJ4eDok9AJCGaK1pVjq7STZrBVorSmUQsbqI7SyOkbEEBq0VExUJ7jwwgu568678f0i5WKJgYE+TBazdvlyNm/ezCVPvIyVWxZ0WFsmL3UJpSHz+No7f2RHR+qseOhKHnH55o6v8OnCad8DtxlCAJkyBL50qoQazrlwg7j6XVfb17/mdezdtZ9GUqOv1EctjQnDIrVWkydf8VSe+7wrWLVmniAAqyzCE5i23VHe6eTqhQo3ZMK8gTnsSw4hcTXj7du3s+nCdWhl8fyce5yLTJy65j69snfmol0Wm/7/7SC+7CmX8eXP38iBI/tYuWSVLfeWUEoRBiUCW6Fejbjiz5/DggULuOnmrzB51yig+fbXv4FRFhl2OEW/ISSeR+7gmPO3jdObQrok26VP+wNx6dP+gB237rdvfdNb2bPjHiqlHlpaEkifer1KqVRBa+M6oYTH5ETCeRedy9++5uX8/I6f8vnrP8uBIwcolAP27dtLEPpYY1i8dBEXP+ACztm2gT+89NFiRiBOp5oC+BYSSI2llWakJjsDajhnwAycKWdTMXVA+TZBQJa4Ja9OYMddu+yXv/hloqYzid669RzOv+hC1m5dLDqzinH0NetJUtx+rq2YqonIdEpJ9kMTPvHar9vho+PcNXg7uwfv4BVXvojLn//HAi8nGliByGl27Vl45gw8Lel0+tVF7xPT69lKKXzfn/qZhU9//PP2TVe+kWLJJ8tSJIYtG8/nOc/8S9at2cwXrvssn/n8J+ntC1mzbg1vvuoqNp2/Jp9923KW9+NJzjnDKm8kAcgyPdXgMX35Y2DfjsP2Ex//JNu3b+fgvoN4IsgTnL57doRAevDJT/8HK89d0hE2uPXnP7cHDu0HI7BGcPkVl0/pXcdOXgdhsd4UOcRojZWeU9dIE1Alrjj35faRj7yERQ+axROe/UDRaSQ5TTjtM7Dvt53g3PdCQJqlFIKQoCDdzSx6bLtoo9h23mvdgD+tfGY953ETeCqfDHKNZeG6bNrkA2E9F7wJ/OeXfmFHh0YZGR0lSSK01swYyGy7K9VO2+ee/JCeAcPvrwAhRMejuM0wE0KQpilS+jzreZeLZz3vcj798WvtuVu3svWCcwQGdvz8mL3qqrewc+edVHpLLFo+h1df+QoXvC7dhVYKzw/v1/EZ7bx4/bw2rHNSjTEKg+1Yt7bbJNdsWy6u+qc3gIU7f7HDXvfpzxL6BT758f9wuZRM8dw/eS4rz18yjZmhuPBB54sLH3xe3v+d77FyH2O/3BHSQqE6WyTf82j7SyBLfOmjX7GV/lk0kohZc1ci78/i47eE0x7A4PapUri+3EJYIAxClNFYq/ED17yptVsaA27Gzq9rW3nCWO1YPlnm2FveVI3VA6R2TK8jt0zaH3/zF/QU+mmmNVKVYMm9b8XULNUu9Ld729wuTc6chc8SBPnMJoSzQhFCuP5nHIXRGnjWc54p2tpTe+64x77z6nezb99eLnzAuTz+ssdy+bOeKJCmMyNqre/VSfUb3ft8UEnSxLlReqCMzm12BHEa4fu+a2DxpPPPyj2Lt16wUWy78C0AvOmaN8zUajW4JFPOz1RZ5ko7OjeUx/1O5FlkrQAkVhZygkqKo10GzgktgS9+4WZmV9ZCYDFCESWGUvn0DuSnPYAF+TIvrxeSy4p6UgB+rtavcvaOg7bK9cgiCHyJQWOFR4bBD6ZmBG0yVzu2jmFz5NaG/fInvoFp+hyZOEErjTp+u6tXr8ob+t0liaOEYqnwq53AGYz2crk9C7eX0JCzzaTbh7ZXNTtv32uvfus72bP7AFu2buS1b3gFG7atFgblGMS5goXn+2iV3v8Z2DrCUqHgrrVFumYB91uC0A0+iU4oeIHjY9vU1aq9/KDbZYJc3aMtzQQWo00uLB8gpGvOaO9+tAIvpNMHrm27uVVQaO/trZssDu4asfv2HmXxeZupzCrwiEdtFZRO9909AwIYwPfyNlEBCDsjLSLwCH1vRhJJ5plfx6wxqCTFK5QQQKIyCr6HwOBb4YxlLYzusPbW7+1A10KaEzWaUUxiUvAsa9av4fwHbxNIt//yfUmxVMBmxhE8gHsRLX5L3SS/a7T3v8E0Yn37Z0K67Ysgp+VauP7zN3L08HEuuPBc/vqVL2HDeauFsRlCek7LOOcza+30p+83l1fe+zIK10LB9NGx4BU633VM1B0r282k0+9Hh38tkNI9O0LKzoq63f3k+U4MoKM+mpOIfOnhEp5epxZ+1Zvewfz58xFhwsUP3tjOhZ52nP6N3PRlzy8JiKlb6W5c2/cAbQjDApmyGOt4zaAhU07axUBtj7X/8d5PceCuI0wM16jVWqSZQguotxps2bbRkeqVcYkU4aGVQfin//L8riFFTpHMZ+E7t99FISxx6aWXsOHctQKbztzr5RUDzwt+K4oHv3wMbDOnJFMym9PKTcykkbrjm/n1Xp8//fed6oRxti9AIPP+53YNScMXPv0Nu3PHbgbm9DFrYUj/wsD1EKfp/+Kduu8rdHrR5uy20ZYamf6adiOnH3hO3MV54U79VmsNoggZRLuxH//HawniMnE1JdMu2ZUZR/AvlHw2bFkPkOsyuWMRHcWE013n/d3DGXQDHuzdf4BMGx5/+WNFuxyg0xitnAZU+0pkWfY7vS4zaOD2l7ymwc54Uzu0nXGaswrNXyLpvNqiCdJTCFwQ+1hMBliPXbcfsp+59jpKZZ9GNMwLX/Y01ly0XCDJPYNPL86OJ3O67Mq9zsDvcFrd/sbiCycOX92R2I+95zrCpJesoRkZHCHOYhIdYVCkusX8hXPZsm0jVjiyu8q1pKQ3rVL0fxSdBrAgb7A3sO2ccwhDn6989mudJg8vKOF7PrlsM1pbgiDIJWF/x7Cn+H7az079AJ/c4nHy76ZfAycq6JRYMjwMvsytRTW8/vVXcuddd6BsxLkP2sLcdfMFQeKE9NTp30OdAQGcz3C/pOsGuFcQi+k/k06cTWvwhQcKjt1Stf950y8oZP3Ek5raRIPegV6USRChxXgRmWix5fz1bDlvvRBe7iZozJQW2Vmyz/31YGa8jDXOxjO/sCtXLUNZxTe/+d2c8B84OmoKJrUIAb4UaGucuuX9hLiP16lm2Hu9IYds64F1ZtzpQeqEnyUBLi1dcC+bv/DzEpbFExBHDaxSYOHhD3qU3b17JwbF8rWLedM1rxd4qvP3pTz94XPaj+Beq6FfMYg7EAKdOUc64dFZJX3+Q1+lfsygo4AoyvDDgEarjvAkiY5ITI1qc4g/uuwSCJ25miV3Xz+5udb+311Ge8J1zqjMNcZf8eynsnL1Sg4ePsY73/zPdpqYMdIXGDXFUNPmf2EGPhWm7WNnbnnvTSsVJ2+BThoYlAZt8rq/ERSLJYT0+di/fcIODQ3TaNV5yMMv5tOf+7hwXZgeFmeV2vUHznFyP+v/1Ad7rxvlOae4JOcn33LTPltIBkjGBFkzI1WK1DqFBK0sOk3RssnjL/s9Nl24RlgLSqWdz7Vt/vP/NPuKs3+Nba0lTaI8eQcbtq0Sj3nMo4haGf/1419w43Xfs9NvkPTayRuTl/ru7zUwp351+pk56auZ6ndu5yto50v8k3In5L+fhpOeK88DIT0sPkZ7YCR333q7fetVbyOJMy5+wIVc+eY3QAipAi08VNt94Qy4/WdEAP96BzKtf1a0ExAu81wSPvtvGbZqwqfHn03S0jSiFsJzNqTKOE1hfMXCFXN44hV/1JFaKRaKpJmrdXqAPgVjI1ePOSkjPg0nje6/zDv2vlaIMx7i+0zczPSYvfdnmV/2B2ZACEGY12DbiqdPf94TRf+cXlpRxCf+41O86Dl/bXffcY/rw4+gUAhdUuvX2l/c2xvX/kp3fma/9Exxi5MUL9qf96tMjCcNvtbmEr/C4+e33kKqEradt42rr3k7azetEgjXD902oINfphn+v4fTzoVut+uJk37mjs64kfQ+ZzrZZsQBGSINeNcL/t1uXfwgThyu0qw1ibIaUdakmaRkNqYZnaAqTnD5X1/Kk5/3R04C3VpkXtjTSuXZ6LZYcP5UT1n3dEZxpS3KKgq+I4o4do97gKwwZDYjEAHGGlDS9cx2uqMsnhAI7UgrRmuk357RLCpO8QslpxABnWWsuxbalbqQpDZfBgNYg9eR3mgracgZHVWiw0Ft24BK9yQKaMvNSeu0V1//yqvt1278Gj2FEs1Gg6df8XSe9ORL2XjOakFb7yondmid5SQRJ7cjp91QlWX4oUAbjZQBBkmmHdV15oDoTrQtZzRzj/lrRsuvKAhoTOeWOXZZXjP7+Mc+aS+66CK2btvU1sY/RU/46cfpD+CTMeMqTQvgTiC3Sz2y88+FBVLL6I4J+52P3E4y4pMaQ7VRoxmNIn2PZmpoJjUSM0hxoea9N/y9UJ5yekwECOOTtiAsA9ZgvdTJjhqBEOG0acMp7yl/ihihTUpBOvqlThUG8Auhm3OswRfSHWPbNseVF0m1puh5qMyRCbRJ8KSX84ODDguoQxqx2vmAYpzGlBdgnNMOnnXlD6djNU1JRMgZ/esu5tozfHu56Y7LujQeqVKEsog0sP/uY/Y1f/t6ThwdQljQJmHz1o0sX7WUpz/rGR0zdGCGlUjbK7cdSFYrRCAdldPzsUJicxvOdldBW2S/jemdVL/rxWLbvbHNXDv1IHLm4cwL4F8X7cBQ8J0P/8j6J+YxdrjOifFBRKDQNmZkfAwR9jIZTVKPjnLhIzfykmteILLA2W/4BAiVq/YanASpSfH89qIZV9Q3CnyBBrL8qVVa4VtL0c85ejm5Vk+zZbG2LSVqwGRoY/D8EhbIcgUMmWu8uJZKt6SN0oxCGJCqFmFOWbTG5kyh9pKyLUKX/2za3s9ojfC9UxRTTGc70NaAcvLQac5KlCitKXgFbOoSVnf/7KD9ypdv4qtfugGlFIVCAY1l2YrlnHP+VlatXcYznvvHAh9sZhGBG6U+99kv2Q0bNnHuhRtF+9oiDZDlgjtT0pXtZ7HjlvG/EMDGOEvS6Y4YnUfrf0NW+H7irA9glWp84XH0p0P265/8IfOytdRHU1qmSmzqZLpOS6XUIkVsWwxVd/OuD76FFQ9eJKyfs+cykO2E6nRzuZzUhYbpS0YtDIlwQZOL/SPJUEYRSBeYaWoJQ5FLuuZtkgKMaiADV9LQmcTzIUkMhVDOaGRHA74bM2Qh/5Vxwd72SMqyGN/3Xf+sNiD93PPXdko8+Wr4JHR4bLlHjxNCl54g0ymeFyDxSDNFQeacwTR/Qww3ffnbdufOnXzqU5+mUu4nDEMS1SRREX906SWcc85Wbr99O3fcvp09Ow6wdu1GNm3cwkv/+sWs2DQ753Ym+YqqgLWyk9DVuYKmC9zfoZzvNLQDVSnVUS5pNBr09PT87h/g+4kzIIDv4yadimVzyhMAYrj1Swfs4G0N4iMhaSRIvBoT8QjGRlhPcbw6Riwn6V+keMfH3yi00XhFz5WdNIzujOyPvncrX/zCjfi+T2oV556/lfkL5xEnTZYum8/GrWtYd+6SjuqHFZAZi5CaNtPWKInwXbdLpjJCL+icmVLgB7nIVFssri2upmByT2oP7j3C7N7ZZIly2bXQpxqNc8FjV07pL7VHDXDF7xnmcPlV7QgZcAredltD15AYhSd9jNUEwhndaGUckQGJSV27X7u7Mu8+cS8juf7aG+z2X9zJDTd8hThOKRdL6FQhjU8oiwhTYN3azVjjoT3FQx9xIcvXzeeW27/HVf/wNoHIO7ymJwytdXmRabPffT2lv4350Von6t/2Kz7VbHym4jQH8PQM40lLpV8xgAFEBLd+5rAd36FoHQtQseV4/RA6TFC6SSOroUPN0cl7eMBj1vCXr32+C8IE0iOWz330i7Y6orC6SKMZ04ojqkmd8doofbN6qTcmkGiieIKFS+ewftNqNpyzgaWrlrPxwpVOv619+NYti93E5c5PZ5bQzwcLn3wDDAf2nrDfuuFrzO2dx39+9xYu2PoAVi5ZSShDhLEEQYFmlCICyd377mL1phXMWdLHeY/Ik0jty5U//Jmy+GG+w7Vuu9xpZ57xNS/LSNNZyHpITN6xhM1ndOMcGqxV2DyonJ+vW0586qPX2j13HOSzn/wCfb0DKKUo+UWyRCGUoFIYYOGcFfSV51AIe4nSCCNaHBneQzMZ4lNf+BirL1oj2tao7mbmT4SdmeX9XQXwzGX7zO/TNO20XZ6pOP1kzvuA/VXvTP4wTY5MkNQkni3TTFr09ZeJgSRVBMYj0zG+J1i7Nje6asFH3nGz1Yc1vWIhfaklyVKECTHKcGLsCEmrxsGRIWbPns3yxcupV2fhjwsO/nicnd/7Po0sYvWmlXb+8lmsWDuLLeetZ/nmFSII3fPf3o7KwEMlOCpiDN+94Uf2u9+4laxhWL90GRPDEQ+/+FHEKuNHt/w3UdREaIWPR1+pn4VzFnHBqnMRSUC8L+ard/ynXblxCVsfu0rgg2llyJ6AIBSkNkMKzy2JhTMpv1cQdwZJ6ZbiKsP3pNt76/zXUoDvo63CypndP3fduce++m9ew767D9IjZjNQXArKUJSm495XLlRQLcCG9FXm4pkyxbAPP9D0LChxz/7b6GcutIB8pTolkve/h+mzfJIkBEHQceY404MXTvsMDPe1hLa/wnsc5U5y8GfH7d6bBgnGB2gOKRKliIOEZtZE6wxlYxpZlcHGAa74i0tZtnol37v5NorJbOSYT5iGNOo1MlJGGyeYTMdomAmOjhwmUgm9lV42rtpMoAPKXoW4lbhsaiBpmghRyIjSIYYnj7LxvE08+y+exbLz54uOmVa+pz24fdB++F/+jUBUmD93La3JFttv/SlLli5g7cYNrN2ygZVr17Di3Equ7geHbxmyI0fHGDlc5cc/uIXNG7exePFCfvCf36FvfoHZK3oxZcXvPe73WbVliTA+zo7VNf/htdlI0y9zTopwiXXXOE+bWDRtMWStAS9PrxkIBLzyr99kv3TdjZRkmZLXS2groKFQFFirkJ4BI5AmIKCHjasuYKA8H5NJKsUKqarjB4o4neTOI7fynuvexcK1c0UQCpcDzFev2tgZ7pC/yxm4nXVuB67N9bPPBpz+AL4PgfSpScNOc5NrP3Jtn50AlOT71/63XRWfx7Fbx0gamnozQpeh2qohhSVNE6KsTtNOInsjnvaMKzh4Z5XGiEVEhqgZo9IWsWqSiAY1NcGJxlEGJwZJTIqKDedvvJhZhQF6wz48A0mzBb7E+B61VpVKwUPZhHpaJxJ1BlYWed6Ln8n8df0CCx+6+jN21/bdPOiBF7Nj105SJAuXzeOSyx7BuvNXiE7yrL3PbK9U27mcFA79ombf//aPsaR3Gem4ohk1GEpPkBUjRltDPPIJj+Blb3yOwAct2tdOoLQh9FzvLziJXY3BohHGukSVhk7kptZFK1P35s7b99orX/0mdt25j96gF5n5lMIK4ONhkZ6hEHp4FqQN6S3MoiD6OWfDRRTCHlcbLnjIQGD9jMREHB7fw62Hf8CHr/0XVq5cLuS0c+6oip56RzX90P6/xhkewGba9xpsW8EyT6IoATbgnu8et3OGF7Pjhyeo12KsJ6mmdUQIaZy4/Iu11OMJRuOjPP5xj8fU+qiNJjSaTZTOMDoiUXVnUp1NcKx6hKHaIInKyCLNinnruHDTRdCyCC3wsXiBTz1KKRRLkGYYm6JERhrEHGvsY/G6eTzwYRdw4403Uin2Uq6U+MlPf8ifvuhP+YMrHi6sBtEDKY7w0Sbx27ysYy2kOqPoB46jn8LkXdh/efvHWNyzhrHBCVKRMFQ7RhY0ycKIeSt6ef5Ln8O6LUuEKOS9rX6e68pXwnGW4gdu5vXwsSoP3YypGVjBwR3H7M6du9izez+/uHU7x48OUhQldATloEyaOnqqFwiMTentKYKG0C9AFjB/7mKWL1nFsRPHefJTn8Rka5IVa1ZSjxvERvGT237A7ft+yLotK3jjm14njGnviGxOarn3Y3KvB/j0Pr2nHWdcAE8djQteZ9nRtgHPjcA7ukeu5esr//IDe07xEYzvSxgeHqWpWoiyR5y1INOoVBHaElESUVeD9FZ62LbyYkaH6zSNIrMKYWPSrE5inB/T4fGDjNSHyXRKIAvYKOSxD72EouhFtxS9pRLVWp1iZRZpmqLiiELRI8oa2NAQ+zF37bsDUTY84pEP4I67f4LxIl7+6hezYP0iQb7d1NIRKOI0oRIWnFNDvuRuL72P7Bize3bczaK5C9n84PVichf2M5+4GT/roX60SatZJxF16nqEseQEOmjynvf/PfM3zO7oXLVtU0yskGV/KjPdHiMTOLx70n79xq9RliVu/OJN+CKkVCiTxE6HKhChWx7j4eFhpUBJg/YUhpRmXEf4gsdd8lhWrV1FK27wxGc+RHTcENoCHm2uSTvzLPKBZqYUy4yMcDeA7+P8z8wAnlm51G2hOQAjXGkjyIXnFPzsy3ts39hSqkdSqvVxakmNu/bejSbDasXmNdvwmmV8GRLTYHjwBHMK81i1cj2TaUqiU4xqkmZ1MppENDgwtJuh+iBx1kAryKqCP3rkkxkoLCIwIUIbtLJYAmdZEoD1UmJVZ6g6wt37d7Fu61rmLe/ne/99E8/5syfyuMt/z+koSeNIE9JDIYmzlHJQwEMic4r3jp8csWPHatz4ma8Q1xqUij5xErF4yRLWrt/CgoXr2HfnMYJqkbSWMFg9SmInSWSTlplkrH6CRzzqIRR7CtTrVfzQIwgC0lRhjCJLU8698CJameHggSNkcUZ1vIqXCaTxKXkVbAo2tcybu4hGrUWjWiOKEjAWpVzndGw1qUmxUpHYGIMiI2Vgfh9z5vcyb2Evj730EazZtlIQapRK8YIQjU+mLCGC6VUbrZxNizYzyzndAL6P8z/tAQwzeKsnB3CuQ3lvxcE22cHAp//5BiuOlti7/QDDtWMcPHEAhUXZlEatSp83m6f8/vOY1bOIUqVEbbKGaRjmzF6ILJRQOkOrFplqEakmLWrsPHoHE9EQoqypjk+wdvFm+oOFnLv6QaiGxDcBpbBEFqf4xZC6bqL8iKYd5dYdt7Ju4wbqWY3dR+7ib17/Z1z4mJWudIXNWSMKpTXCK9A22kZJyKC2H/vR913H0IFRFvbPJ641CDxJpbeXVpRS7Okns4LJ4TqL+hbRX+mn1ppkojpKNZqgUPKYbI2RmIiJ2ghbz91KqVRifHyStJmSxYa4mdBKmqigSZI1SbWip6fsthqTdaIoQ1qfTWu3cOzwMEvmL2HJwiXMn7sAT0jGxkaI04x6rYUfBmQmRekYL5BM1MYZmNPLwOw+lIw5OnKIhz36Ih5xyUNZtnWxUMbi5eUuDzpdPe39blsZVKl0auA+c/puziicGQE8Dfak2rBgGkNJ5UqCAey6/ZD96ldvZv89+zm84yjlej8lWWI8Pk4qFanWtFpN+vvKeEmRrfMfwiMu+gMsEqMsXiKxWhAUKo73ap3/cD1rUDOTbD/wcxp2hMnkOGtXr+LNr7mam6/7HlR7WNCzAhtJTKIpBT71rAm9HrFX5z9v/SaLls4nSyT7jxxk60XrWP/AZTzhhRcLAoNGokxKIVdzsxbnkOWUX7jrO8fsZz9yAz12Dp7yCaygHBRotWIKpSIKgbYWGUqSJMPLLHP65+D7RWrNBmkaM9GYRHiaWjxJI52gFTcIiwF9Pf30l2fRU5pFb6GfsfEhWuk4UVbDeoLx6gjSFzTjiHqtyQUXXIRNLeVCL7WJGhdffDG33X4rc+bMwgslPaVeTLNAo9ai1WohfY8oapLpBGMV9WiSVlanZ24Jr2iZTEc59yFbecVVLxZaW7yiQCnjtMHzoG1ng7XOTiJUdAP4VDhDA3iKem9NrkKZWxHtufOo/cLnrufrX/s2Bb+C1AFBElBqFZg70M9YeoJjo4OUe2dTKpVQOqJX9PKcx/w5S2etJMsyQr9AVIsxsUFlklaSYDKF8jQNHVO1k/x0749oMERNHeU/PvHvLFo1W9xx/TF76BfjhHE/Mi5Q9AtoE5OKiKRk+Nn2H9E7AKEIGL4n4sEPehiNrEp5leWyVz1IMODybgoINch2K1XiTvn9b/yiTUYEpuFjY0sofXTqyBVRkiELHq20Sa05SSupYYzh3A1bOXLwKOdtewDVySZpqoiSFk3VIBMR1WSY8cYgfbN62bp1Kwf2HCCuKUJRZt3qjQyU+hkeHqbaGqce17DS0IqbGARRs0UURSilWLx0EWHZY82W5bz4qmcIfHjvlR+zi8Qa6oMpUZRRb0RuMeVLavVRjEhpxBPsO7yHcy7cwvHxIwS9Hn3zK7z8VS9h9cbFgiJT5A1jZpA3ZhIpugF8Kpx+Ise9ls/tG2VyTbWZwft3b7ya48cHKZd7GB+bZPWKjTz0vAfTmxTpK5b57n99IxeuqxA1I3qKJf70WS/gnMXbCHRITz8UfDAJ1Mbh8P4J7ISmniQYgesCwiMlpmVq/PtnP8SiVbMFFiZb46RJRK83B1kM8aWH74eAYrRxjEZzgs1btnHHT+/i0Q98EoEtIZGMHDiEHnOu9SbXEhZt/5gUiOAT19xsm8cMthFS8St4BVBJCrJAqgyy4BFlLWLTIvOcYVfaarLnwN0krYwT40dYNH8F1bEWSZpSDItYnVIqlJkTzGXW3F6efvlT+MqXv0azFnFo/zF+8JPvEgZFNm/eyoYtmzlw4AD1Wg2/WMJKQSia9BYTUhMzMTFGX9jH+i1rHS88gJdf83yR7sF+5VM/ptIsIwY9GjWNNZpyuQ8jYmQgWb9mM3fesYOlaxYxPHqEzES85x3v46WvfKldf8HSad1Mri3KGIXW+qwgUpxunN4AbtP62pQlMUWznxpvFViP3Xfss++8+j0cPTKE8Dx65pT5xw+8k02bl4tdtwza7177bX72/R8zOTkJkWDBgn6e/5cvZ+OKDYTCowDIAKgARfA0zFoIxfIsvvuto4RBgUwbRFCgWm2gTJW1GxewbOM8l8nNYKIxSU8whyDxCEohXuDjhR4mSxg5cIytW7awc8cBHnjx71EpzMLXAUkzphz0cWR/065cVhEu22pcfTeT0IJr3/YtO3E0o2wGCIsF0AabOxAkKsMremQ2oZlNUI3GSEyMyiDLEqTRlEoVbrvnVhasXEYpKZEkGagELXy0qJBlGZNH6lz9umtYuXYTExN16tUahX7BcHaYA5lgrl9h1rweQhtitcd4Y5yeIkjjEWeu4FQfa7L7rr08Rl8EJTDCEm4U4tHPeaC9/Vt30arXKPlzqFWbeNYppBT8CqIiWbt2LU951uNJgirvfu8/oRXc/OVvsv78P8VkjvAytWSWBEH70TT3/ejQTWKd3nXJSY36p+yayRRIwbWf+Aw7d+52VL2eIp//0kfElnOWC+HD5osWihu//mWGRkfImpZzVp3Pc574bNbOWYff8AiT3HtJQzYBzSNQOwCTB6AVw6IlixGeC8ZaUmWkfpzVG5fwvk/8vUDaTg/v+RedTxRF9FbK9A8UmT2/QN/ckEzUOXr8IKWyx5w5/axdt4IFi3op9ljmzu7Ftx6H950AAwUJVhsXvAlc/08/tMP7m5RtHxW/j6JXIBABnnSUvlKlSKYTJhtj1KNxUt0g1S1aqkGctfACiSGjkTU4dOyAcyFA4EufYlii6BXpDwcoexVsKjl66DjNRgttFROtURaum8MHvnCVuORpj0KFMfPmz6Gn1ENASH9pAF+G9FVmMWdgPpVCP1+74RvT7o4iE4aBdb542B+eJxau6McPDJVSicAL6S/34xufnkIvoSzxs//+OVs3beaDH/wAQ0MjfOtb3+XO2/ZZ6bkuq6ndnOz043bxy3GGbCxOdbPyPj6vCBb27ztGsVBm0ZIBvv7dTwqRy74KDXf89G5rfYMMQ0hDnvuUv2B5aQN2LKA5AqPHYXC/4sieFod31Ni/fYLdt0+w885xdt41Qpr6HDhyFC0VDTvEhnMX8bJX/XlerxRkuUj/3kN7kCEkpkVYzOifDbMWSWrZcbZduIH9h3bwmMddxPLVJWYvSlm1roeB2QHlskdar0MEQkHB+pDBvh9P2gO7Rhkoz6dc7EcaicBHygApQ9fLKxStZJJaa5gorZKaiEy1yFQDQ0QrbRKlMVYbxsbGmDt7Dn2VXkJZdGWgzOIJ59yntebo8WPU4yaZSPBCw+VPeRIIWLy1JF78jqeKO3b9gsXLFrJiyXI8E9BfmUOWSowK6KvMZd2yzbzqWW+1ZOATOBN0Cf5y+MXunyBKmmKlQE+pH9UyFISHpwRl2c+xA2N89+s/ZMXWJWLFihVkOuPAgX3uCTBTAXyGt+CeUTi9AWxn/vmZ3+VBncHuOw7au3fuZXR0nMuf+qQpVX3pumoOHzpAsVykVqtx4QUPYejwJLUhxfCBJuPHGpw4NMrBe45zaN8Qxw9WGTnaZGwkYnI8Q6UeI2PjLF65nGo6QSxGufy5j2Px1tmOgCAckwkJj7n8AqE8CyH09AUMzIWBRZKWqaJsQlgI2HrxagaWlZi9ukTfXFi0uI9yoczwoVEYAWL3ivZjv/iJb9EXLKQnnI00HjJ3qw/8AhYPKSXjE0PUozFS08SIFGUSEhVhbIzwNNI3JFlMFEWMDA+TxjGhX6AUlCh4RcqFHophkUKhRKlUxlpNlDZoZHVWb1zJJU99hBNuDN3r4OA+4rSFxNLfO4DKPPp6FtDbM5dKqZ+CrKDrcOgXg84DrO1D5MGV73+FaJkxZi+oIPDoLQ7QV+rHMx4BBSrBLL72lW9zfPuEXbduHcYo9u7d6+59ruyjdZ4JkS4z3cUvxxkyA9+XEJmEAO64/U5A5i51ItcCjWmLt/38Z7ejVMqs2QNoZWnUU6qTKdWJlNGhGvWxiKiuiJvQaGiarYw4SklVwujkKKnKGGuMMdIcZO6KArM2SdHu9G+Xn5WT7OfOPXcR6QilE7wekGX42re/hhUea9dscGyjtunVgDuF+QOLKdt+RvdhSSDeg/3QO7/KHH8lFTkHHUt8QgphiLQSKX1838cPA8arw7SSSZSJyWxCojKU0WgyMhsji5ZEtYiSFkmSMDQ0hC89Qq9AIAoIK1xQWEkQBBTLJWrNGhQMj7300VNsKA++8NmbbM+sEt//0XeYM3+ASrHErL5FSFNBmCKeKVKUPXhZyBc/fgMHbjtqOykMAVTgyc9/LPccv4NKT4GS34PNJBW/h9AWkZlHX2E+e3ccwvM8WklrSoKnLc7vCYyZCuIufjlO8x6Y+whck+v5ui4ZP5A0GpP4fr438j2QHjqJQcLTrngGtUYdGXrsO3IPE60JmrpFI23RUimtLKEVK5pxQjONaWURzaxOrTVGkjWJVJ1Uxqw7ZwWX/8mTctmXDAJBlmsf2/whf9LTnuQ+r5mQVuGL13+D5avX4HkF+nvmQRMYBeqQDQMWVOxTZIChvQ04hP32F+6gz86nmPXSGw4QigLloERBhs5GVQiCIGCyPo4mRpGhbEaqEqeWKZx2U6ZTYhvRMg1kIJg9e4AoatLTW3YWmkZQ8EoEMiAMixQLZfr7+zAo1mxaxWMve5i7zL7BoOjpLeN5HkkSccttP2XOgllIEeBToijLBBQpF3pdUm7XID+8+b/AusYSmwtbzttWFIvX9lHs8XJnyBB0gC99bCboL83h+9/5CXEroa+/J7fBOemxmKaO0cUvxxl4hdr74cDp/Hrw5Kc+QVxw0RaStMGXv3Qze7cfsGiBVyigDWy9aK144uVPIbYxopwxmhzjaPMeRvQJRtJRhuMJRqJxRpqjTCZj1M0YDTNKTQ0z0TqGCGLq2SjVbJyB1QWB0BAItFauhxeDsRlGQUKK9gTj4y3GRy0H9g2ybOk6dty+hwu2bOXInXB8NxzerzlwT8L+3Rkq8fGzXhonNN/81D5qh1P65ACziv2IVOFbgbQCj4BiWMhXGnDs+GGMZ1BWkWhFqgXaCLT1sAi0NESmRSSaaJFR7C3RjBsUy0WCoECx6JYCbaXILMvQWhOnEctWL3ErBd+gshiJT2BCeiuzwZPsObCTamuCSrmX+bMWILV04nxCEAZl/LTCd776o7zE55yHdBEow0MvOQ/lNwkrHj19A2R5G1QxLKAzwd237+To0eOu9q4URk9JBWltkZKTGFhn4GN6huCMujJtfvuMg7JAAf74qU9AeoajR09w9dv/0WVxbdBRTv2jp1zC3FWzUKWIn+78IXsH7+aO/T9n1+AODlUPMpIMMZaMMNocZKwxTC0do2VqKBlxZHgvqagzf/mcXBNLoJQzsJZY55kjBLII85bOphbViGLD0SMjJDFUigMUgx727x5n/ESLw/snOHqgxuSYImop6hMtPF3g6P5Bqsdi+oPZlClQ8gKKQUClXEZoAVriiyludZQ0UCol0QmpMhjrWgKVMWgs1oex5hC1ZILYxEgfMpvgBaCswuSlGc/z8KRPEBQoF8v09lZYs36lW+CYzHkqa5jfv5Qt687FpBIZwPd//G38giRJm/RUyoSen6+2Q0pBH/2leXzrSz+0nvBRVqHIwFMsPmeBkJUUFcQkZCA9/CBwbCshqZR7OXDPfkDy1Kc+2YnFK42UzOgB7uJ/xhkVwFOHNO2wpJN0fPrzLhcrVi3DWMue3Qe47NIr7M5bd1sS98+2XLRMvPTKP2PW6jKiL+PQ0F72De5kx/HbuPPYz9kxeDtH6/sYqh6l2hhjrDnGaG2IydYITVVjMh4hsU0IQRuZ++XIziG0H6sFywIS0aIZxVQnI4ZPDNOsNegrV2hOthg+MUnastSrKfVGQq3RIjMZrVaLSrHCyNAoBRnSWy4TCEOp4CGtIfRKSBviyQJBUODo0cPESRNlFUKIvB3Qx1hLZhRWWDKd8MorX8GVb7uSJz7lCQQlj1g1GRofxAqL9DyUddREITwEHlmaUghDjHE9hFJKrGuJwtMliraPB17wMEAyPDHM4PhhKv0Bnkjx0QTSaWR7skggyhzafRxSCIXTAVPGuT8uWDWX8fg4ystQviHVGdIXJMrZlRaLRdasWcO6TSsFOIO1Ln59nFkBfG+nZ5AWnbm97o3fvF70zeohjmP27T3Kla99G4d2nrAoJ6S+5fzV4iWv+jPGk0F65xWpDIQ0zTgNO86EGmI0Ok6LGkO1Y9RbI6SmSTWeJLIRo/URFi5f6KSg2swwDSbN8KWHVm6v1rMS0dTjRKZFI24yPDyMsGAyQ6PWJItTkjgjM5pWEpHomGbUxEpFq9Vg7ty5hGGRUlgk9AM8ISkWChTCEkFQQOATSB/PFyxatADf92g2m3nvhkWbDEtGK2mwZtNKnnj548VlT32suPjiixkaGuKOu35BK21SKIVIT+D7klbs1Cu1tvSUegj9gCiK8pOUju2WQque0RP0U/F6GeidhZRw5PhebJAQhBbfl3hGImWIQSIIuOmGb4IFH4mHwPeKriy1YgGj9RFEaNEiQwnnClkoFfMVhOHSSy853U/cWY8zI4CnETqEbQuxue4FpVO8gqPUmQxu+s51YtHSOQRhmbgl+cC7P8GxnWNWZAIhNOu2rRD/+u/voRqN0Te3TKUnZHDoMGP1E5yoHWUkPk7TjpHpKvXGMPW0xnB9BO1nrFy/EivouAoIKZF+AZR1Ter5AHPug9cTi0kOD+5l/oLZ9JTLFMIScRyTqZhWXCVRVTJTJ8rqJLZFI2mQkSEDi/A8sCH9lVn09PRQqVQoFosUi0WXiZYSo2Hp4iVEzaYTHEfRSmpYTxEWJcq2WLd+pUu4eXBw/yFUklIoFABDkiSkWYZBI6TFWoEQEpVqpJX09lbcOeJhM/cZWZbh2wIyDVi/fAuSgP1H99A048hQ4EmJsAJppZOr9SQF0ev2wTF4Wd6UYWHVA+aJ4YkRIt1AhprMtsBTxGlEplNWr13G45/2SPH/PZXqfuLMCOBTwvUMylxGIk01Mie+f/XbnxPXfe4zxLHinr2HeMkL/4Z9dx+x0riu9eUbFoqH/8GDaGZVlixZxBMuuYRPfvqTrNu0mqHGYUbjoxwb3Uc9GaGpa7RoUplTZOHqoOMSboXrTXVWfB5G5VerAHOX93C8eoix5giLVyxmZGwMGfikRqOlIlJ1GukkjXSSZlYlthFNVSMyLarxJCPjg2gr8QKYNSugb8Cn3ONRrgQUSx6+lCRRSl/fbLDC6UkbRRhKjEmJ4jpeCGvXr+lwye+5ay9CSULhodPMZYA9z+07gwBtXL1HxQqdKYx12XWdGKdDZUAGFg/BrJ5ZhJRYunAFzbjJyNggSIs1YppzoxNEl9bnlc97ux3eU7PEdLqqMFAolPA8SZq2sKQI36KlISHlb17zcvcx3QC+XzgDAnjannea91C7/iqEy0aGBW/Ked3Cui1zxYc/+q+sWLuCSs8Ar3nJWzl827glZ029+M1/Kvx+S5qmVMdbfPj9H+bD171TfOJzH2b+yl4aZpyJZJSj1f0M1Q9z6dMugZzSZ4A4M84jSUrIEyxtF/uFK+dQ1ROcqB5hwdL5HB88jgh8mkmTscYo9bRKS03SMnWaqkE1Gadl64zFw9TSSfYfPeCa4VMIizBrNsxbIJg116PSIylXwlwBo8hA3yx0moHNkMKQqRQhXEO9xIMUjt4xaquDdUIdUvAK9FQqaGWJohhlTUd5McsyCoUCwjgdZGNw5yiAAhwdPIQWCY1anYLfy8I5y1g0dxHjoxNgPQwCLVyCzKLwjCXwQnbfeYAXPv2v+OS7b7D/+flf2P/+yi77g+vusR4FsjjFaoXVGY1mlUjVGZ48xtoLFgoCugF8P3H6u5FORueGTulEpypzysUiVyrMbQ5WbxkQf/6y59n3vutfaY2HvOrFr2Xhyln2vR+9RuDD6696He+7+kM0xhv4LcFr/vxqe81HXi+uvfmT7L5lv921axc7dt2NEprHPfkhQmnnjCIAz5PTG6VA5zpNGmatrIjS7IJNjyoyMlpZE+tp6kmNJIkJQgFCYzKLVQHaOpUK4VuM0pD5tOIGUleIkwJ9c6CvApXIozpZwq9Jeir9CHwqlX4YByEtrbhFEHgYaUkizUXnXQTAf3/vZ8wpzaXVVAgJxaBIohRhGNJKLHiWJE7zq+khhGDTpg1TgnG5hvyiJXOZ2G/pHaiQtGLCtMTKJWuYGK8ibIghwXhuH+5qPgZpJZWwj3mz5vJfN/2c/5T/RVgsMT4ccdE5D8EkGokA7RGGPkP1Ezz7T5+OVq65pBu/9w9nwAzcRttdPcu/5ktnbfD8AOmD9ETuLWawJoLAsP7CheLPX/5cZs2usGD2fCaON3nZ895gMbDynEXipa97EXNW9BKndTzj86oXvt1iYMMDVosnPf/x4nXXvFK88ZpXC3zwC5Co2EmySlxXj3VZVdoia7lh1z3HD3LOA89j/5F9GN9wfOIoE61xGlmNWqvKeG2UkfFBJhrD1OJxxlonqKUjVKMRjNdieOIQsa4yXpug3tQQQmkRLFwM5YpPISiiM0mlWM55zMqVWfyQRj3G94qs3LpMkMLcylwufcylXLjlQmZXZqETjUo1cZxijMYY0yFGxHGMNYY0TTvi7iLXy6rVJ5ioDzPZnCBOEkqlXmaV5lKggo4lxkoSUjJcF5RQFp1pZvXNpmx7mN+zjEV9KwhVBZsIQhFgYkXSSDCZz8R4nYnGCZ54+aOwbZeJtu9vF78RzqAAPjVCTzp7ztwO0yDA8xChxJKgbca5D1onXvRXz4cgY07/HOJayr/946csBlafu0C84GXPJeiRpCph7qyFXPmy99q9d4/bfI3urPRwZP+C7yMxaKspFIJcMsO5KrTZm4f2jdtKuRcCiy1l9C0rcGB8J/urOzjWPMCh6l6G4hPUzDhj8XFGW8dJRIPB8eNkJqKW1BhvDdHSderNBsPD48R1DWVgNigvIbI1mmkN3wuRMsDJ+rnkVLFSxhjDlz7+dTuxu2F7vDLloMDcgbkM9M4mbmQIIbBWI4QkzQXLnbuCQWnNjV/+qlMEMVNG2mvWL2ekeQLZayHwSCMNyiMUASpLsGi01nnjgdNSNh7U4zrFPh/hZ4xMDJIkLebPm4tSCmUyYp0w0ZogES1efeXLWLRilvAKHQPXLu4HzqAAbu+FHTOjzbIUgC+k66hB5ktogAAhCkjp1rzrL1gpXn7lXxL0WCrlIvfceQ+De2sWAWu3LRV/9bqXkAQJ9+zfx7b15/Htz32bH3zhVksLsO5p8oSHh9vshiJfKuaaVQhnhfn1635qX/Fnr+VhD3w447UhXvTaF/COj79KXP3xN7DtcWsortLsa+3iSLyXA809HE/2M9Q6zMjkCeKsxbHjJ6g2GwxHY0QkJBG0Jn3Ghj30EEyMw87jd7P1IavI/CqFcon+nnkYZVyWOIA0a+EJS8Hz2bl9J6uWrsQPLHv23sWc2QuJU4u2TltKaINvPWyi0UohAkFYKrPr9j24ZoR2Nz2sO3+FSIotxtUoqc3Q1jI+NkapGCBEE48ImQlCUyJJNZmw1JMms5b3MndTmQv+cA0vfOXlvP6df4PyUhppi9FmjfF0ksifZPbSIo++/FGCIihSDCpXYPn1H8P7ZOH+f4YzTlLnN0I74xXDvtsP2w+//+NkmSFKY95w9WtZsnZA4CZZvnPDL+yH/vlDPPiiB2GsotBboFAOeOxjH8XyLfNFxzgsT1jt3X7IHth/hLu372J0aIKCV2b50hUcPXyUP/2LZ7N4a48Tq5smtHfTDT+yP//JT7lnzz4O7j2Ajg2e8agE/ZT8AbKmZcGcpTxk2yNYFqzAsz4980oMLCvzk13f5/l/dYn4yY9225/++BZoFbjz7js4Ud2NKWbUTYyWFkzKpX/weB629cH83gUP5di+Op/48BdYt+o8skTSiBvUWlWMiMmyBCEEraxJ6icMNw9xuL6bj1z3r6w6Z4lQKkMaixQhX//ET+0dP9pHKZ1PVlUcO7iPbRs3kamEOI2oNlskJLSyBlUzQe/SMu/52KunpGM1/NXlr7bzBtYzNtQgTTPG6oPMX17gVW9+MSsuWCrwMxJMLk6b65518RvhzEti/RqwOCqgJz1skiLDImvOXy7+5MXPth/+t08T1Q1/++I3c83fv9Wu2NonkPCoSy4Qm895u33nW/6J5mTK+mUbCXp6+OIHv87ExJgdHR2lt7eXOXPmcOzYERYvW0rfQC8mEyzonc+eg7toxWP85V/9BYu39LhMKsplv/LWukue8HDxhMseDsCXr73Zbr9tOzd+8UYatSo+I/QVZzMSaSbVIBVTZG7/PJpei3rjOH/y8ksEi2H5lsXccPNxFpdWMdDfz5FhC75FSDezam3Zt/8QT3jIEyAgX2pL1+CQKTIbo2XqmFGBIElTCKQTnPMs2mo+/on/4Kp/eD1emIvKp/CHz36g+Ml//cyK0CPzBF4pxC8VaUw2aSRNZNnQak6Qhk1qtUGIKhzeM26Xb3C2oZf//vPtnIFFjI6PEZmYsdYI81ZUeOVbXsqKrYsFUmOMwKeAlN1Z9P7irJ6BnaO8g9S5flY+G9+zfdC+55oPUB1qsXrVCl74oitYtnm202XON1/Hdzbs1774Tb5+4zdZtXIlC+YtZO6suehMobXB8yQnho4zND7I0MQJlq1dzEtf8SJWrl/kPscDZIY1Ji93eTPZZCbP8Pqw6xe77Y47d/L5z97AXbfvQqeC37/wMVy47IGUghJzV/Xz6D++UHgr8s+N4e9f+yHbOGQRSvCzO35Ay0yQFTJsCKmy9Ae9fOU/vkilKLnzh8e4/rqbWbd6G1GcMl4fQxYkUdrA8yRRFJHahJapU9OjHJ7Yw3gywie/9Gk2bVspPD8n0GSw/44T9jMf+jJes4f6kYwVC1ehs4Tx+ijVdJjJdIxYxAxWj3L0xH6arSoPfdAjkSogbWkWLVrC0OgIk80JFq2aw6vf9HI2XbRS4BkylRD4pSlFzu7ke79w1gewRiGQGCUJPEmqNKHvoSIYOVSz/3TV+xk8PMjKtQv5q1f9BfM3zRK01Txy14LD+07Y239xO8JK9u3ZRyEooTLD1k2bUdaweu0q1py7WHS26dKAyFAqwZeB+yzp00nnWlBK4wce1io3sLTlcVPYuf0eu+PuPZzYdxw9krFqxUrOf+i5LLt4sbPazC1IP/XuG+2+n46jmpa7dt5CNRumqsewvkL6BUxD8cGr38dFG7Zx/Wf+k/HhJp4tEacJKTGRaqFMSmpiPM9jojGOCTJG6ic4NLSPyXScNeeu4qvfvlbonO8tc1uVY3cM2U+9/3pG78lY0LuMRr2OMjHDrSP5MnySofEjKFXF6IxS0MeWzechhc/Q6BCRqvEHT3gkr736rwQeKLSzTBGuIcK0rV66U/D9wlkfwKBz/UqfVEHQruMaIILDdw3Z9/z9v3DkyBGWrV7CS1/756zetkIooUGCh4fSisDz7y0ePz2/YsB6bsZoxTXKpfbG18+bhSVGuwYCBDlRQuH7Em1U7oIn8URh6u8opron28ZmYX4IKXzl2u/Yb3z6ZxRsL8eHjnBi7AA1PUQmEnxCAu3xxAf/IX/2jL/kK1/6ITYtUAh7mZwcx/gpzbQOnqYR1RCeoJnUSXSLwckhRCAZbpxgJD7G5c+5jKv//o3OO87kS4YUPnzVdXZkb4qflRkbGyM1NWKvxuGRgzRxus/FQDF/3hx6K3NpRjGjY2MsW7OEN771VazfulwoqfALPhaLQbiqnEenqtDt+b1/OKuvXtte1Ojc1tZv55I02jahlLH8/AXilW98EYNjg+zZs5/3/v0H2Hf3EetJzxlrWvCMe6NW7kOtxUnTtr182snxPPDKhT5QBdAlrPYwWjiv3VxV0fW0Sjzfx+K6iDzPR0oPIzS27fYZAn4Tii0IDCmGWOVLywCe+MxHi+H6USaSEfxen8mcT10s+QiboJOIu+7aThzH3HrLbSB9WnGKxpIkCUqnZCpCm5R6YwxjE2q1STwjWTR3OX2FforAdZ/4JJc++qn2njsOux7FDI7ePm7HhpskiWVkcpJINxmunuDg8T209CS9/T7LVyxkxYoVGGspzyrx/Jc8l499/gN86kv/LDZcuFyIkiEoSFSWYTKBb50Wg7VgpUbLXBC7i98YZ/UMDHS4wC1nZetgUgpSg0pcGUiV2H/bMfusK15IGIZsOX89f/nqP2XLeRuFtKIz07b3ZG1TLaUUnuejMksQCIxyy76cHj2lZ21m7uVM7nObqQzP9zAoJJJUpYR+EYlEa4vnWcB1BWkTImQw5S5qNKQeH/2Hz9vvfeu/iWLFoeP7aWVDGB3ja4+SLlPIiiybu44Ltz6SwOun2UjQJkHTIsomSW1KqiPizDkm1JoN/CCkEPai/ISJ9CAHT+zDGKc4v23rVp759Ofwgfd9lG0bLkJmvYwNjxOrSVJb49j4Xp7xvKfiFUOU1mzauJG1a9ey7vxloi3N41Q8DdqkeNLHKIGUHtaAMuCHkBHlBcNCNwt9P3B2B/C0JW/e0pqLAiic4W4uimYDyELu2X7CPu2yZ9HTV2HdtuW84g2vYNOWNW6LKnKHeA9nrCVF7oY41afq4tXkf3qa9Ut+LPY+93MzTczb/8xVXQzaWjzhuYEhz8x6OgZ8/vlNH7TfuOlHCBkwVhtnaOIwRqWURRE/DQlNmfM2P4hVi7eiMx+dGVpRHWUbGJnSSiNSHRPr2InZNSZZsGARgiLNqM5EPEKU1qlV62RpSskvsnThcpYtXY2wPpPVFo2oRjMZZdWGRbz5ra9i1fmrRcfdUHROy61eOrT2fA9iwW0zpi6iFaDztiUPrxvA9wP/NwK44zjfDipoL6aVTfBFAUwAGvbePmifctlT8ELBeRdu5XV/91pWrV8pwOKH+fpZ2DyI791kLjoFX5iuIfKrXMWT49sCaT5otJGmUAjBI4NMcuiWY/Z9//Ah7rxrJ9VmjWoyzuTEGKEpUqTIisVrecAFDyVpenheSH2yiu9BnNSJkgYZisjE1OMazaTGwx72EI4cOYJKDM1mi0QrJqoTlIo+s3p76K30UC6UaUYZURIzXp+glTX4oyc/lqddcRnnPHCzQICJW8hiqdN7efLgJdqDlp0a4DorFkFePzDIbh34fuHsDmCYVrbJZ9t8LWuR7hGyCikkwkps5p6h/TuG7JP/6En0lAqs3rKcK696Heu3bRZGJQjfc7VWoxHSZZXbPhGdgaFttpbL2s68gtP/7Uk/t8zk/eYPtwGU1UhpMfhuFao0aI/mLm2vePJzacUxyjOMNUbp7+/HEyHz+uexcOFSWrUIIQLSOENnKRJFnDSJs5jMaBqqSV01ecJll/COd/2tOHJg3H7z5q/x2WuvR/h9YCWlgkLahMmJUYQQrF6zhqWrlrHtom085dlPFG1xewuoLOsoaLTzcO00QceMbvr9OSVtasr/qovfHGd/AHdGegNG5ks52eHZStykqpUzCbPKxdC+247aa97+Nnbs3s7Q6AluuPkGNl90jkDgJGODgERn+J6TW+z4UU/PUgsD0mBnPLEi/+9JD2Znbdk+3vzo2vtvEeN0KgJ8QkQEw7vr9m+f/0bm9y0iShrUojqx0NQadSqlClGjibKG3t5+0jRFGOtq2CohSyKCss9ks0pExOpta3nXe9/J+s3zp0y/BdxzV83efddOVDZOqQibNq5n1dY1op1gR0AmFDIvcSeZphgUwBqMMDOS6DMCeJpdDkzN0FNx3A3g3wbO8gA2eXECMNNIZdMcSSVOGkfky1QBLmWdwb7b9tu3vfFtbN++naDs87kbrmP5hhWCQnufxr0WzLmG3rR9rNvLzZxg2uHO1NfOh8y0T0W5dj8rGrg6ThmbFBjZl9iPv/ezHNs+Sm/Yj7ItlMjIfI9ao47QTqJH+JKjR4/ieR5ZppA2t24xGUqmmGJGaV6B17z1NVzy5IcJLcAoS5i3RirlMsOdw1Wpu1h5OQwBWoCT0cvXIMbg51l8nQfi1HUxU4MTgJD3Ht46iiv5v+vWgn9jnNUBbKcVa4WVM5MquCDMMggClxFuq/9LPJf10nDwtmP2ne+8htGJEV7yN3/JI5/wCGENEDhtrFPJdMH0ecMdwymXzKeaXU6xjE6SBoWi+3SbhJw40LAf+afPcmJnldnefERq0KKJwmC8EhpLQIa1Cm0VnuehLczun8uGdZu57bY7WDh/gGY2yaGJXfQsLvCPH3u7sCFEmSEMJD6mwyBLM0UYulWK53kgfJLYUii4z81MRuB7M858KmF40rXpnF872TfzOswIYOHOvxvAvznO8gB2aM+S7RlyenJL5xa8QrRnSoOxgAixxnmX3XPPCbtz51084fF/ILyg/X6TCwecQi2xrQwC/I9LwGmX1+aNVLZz1NJlnslZYZlLZb/lr99rj+2cpE/MwTQt5bCA8BOUsBhTwSqDNE18DEgfbS3Gegz0LWDlso0EXohRLY6N7+X2wz/k3R97G7M2DAgKhsw6v2WVZBTCnEXmgbFphzGmrOsA65xqmzBjDQIfITxUBr4/8/zaGWYz7T2yk1jM5+iureBvFWd1M8NUMDhMD4w2pHSzb+ALjHHSOFJ4aCxGumLTqg2LxKoNizrvydKUIPSnP43T5H5+DeLBScE780f5oy3dOGEz50hwZM+IFda1TaZZQrlUQmUJQik0AqzBEy4gPM+payRRSiGo0JiMkIs9jDDU4zp+Gd79/n9g1rqiIIBMp0iv6KS2g8BNgvmlksJHW4MVwsnY4gZDZ7ptUFmGHwRYY7HGBa/V+fvbo+f0UhGyk4l2X8W998V04/j+4qyegdu4dwqJUzwd5qT3nHrmFKf60Pv8R/f/uG1e+wWDThSeDDm2c9xe+5Evc2TnEKEqITOPkh+SJBm+V0Rjnc0hbq8rRYDJQgQhq1evxqtYJrJjvOjVV4jyWiB03k4zssXtZctJfORTXsuT6tj/08W3094381J1E1a/bfyfCOCzHY4nrQEJmcscndhZt5/4t89w4p5JCqZC1lBUwjLWWqI0ISj4rpVSOOpmKeij1mixeNl8inMEL3zFUymvQVAALQ0aN2h5gN/eYpwigLs4u9AdEs8ACCFoRk50jsCitWHRxl7xmn/8czF/VR8RdQp9JRpZhhGSYrGIzVJKgU8YFlHK0MyqUIpRxRpPeNqjKK+c4lK0Szx+e0Zs12W7d/+sR/cWnma0F0DlUhmV22p6uf41Al7/nheJP/mrZ9MSNUyYktoEbTKkB2mcEMcpQSkkky1aYpzCPMOah812yiJh+49IPEznBVOf3519z250l9CnGQZNmqYUQuckqLTCl4Is04RB2HE9GNqj7TVv+kdsyyO0IT1BkfpkA4KAhBaq2GDh6n7e+C9/m1uGgk4NXthOHLXduN3Uq9u+T3Rj+GxGN4BPM+y0cpTSCt9zhQGTm5q5mjWQQvUQ/Nvf/7sd3j9KgSJWCbQPk/EIK7bN5cp3v1xQxFmGKoXvh9PyT3kA52tolRcgpjVVdXEWoruEPgNgbC4140mM1mijkcLHIlBotDQQQP9qeNnrXyCWbJxHXTdIZELT1li1ZSkvePFzcQmrhIwE4UsM08yz7XSOcnfQ/r+C7gx8GtGme1o0udAMIHP9Zont6FjkS13lmu3R8I+v/rjdt+cAi1cu4C9e9gLmrS8IKw2EGo0h1ZqCV3bEFpP/R5jOMlrnM3B3CX12oxvApxHtAAby5JKZRoZwHOLMaqRwLAkPD5Hli6YYfvK9O+3qDatYsLSnw9+2ns4D33GVOwE6nb7Y+fuyG7xnOboBfBoxM4Bx301nfokp5c1EpxS8EImPVXkbrgalDX7RBbU2Fum1Gw7aFNKpj+v8UfFLiBldnFU4q6mU/zdgpvLBM/apAApjFVJ6TnQP1wivpcUTAum5mdtisMa9v93uKKZJtk5nbYtOA0FXi+r/ArrD72mEwCA7TYucIrfk9CoEBh9Blns4SSnQQpHmRmMahRXOkK09rZ+qxNtpjWwH8Sn/ZhdnE7oBfJohnNhq+5uTIk8ipMQYjQCKXtDZ00p8PJzFn0A41ZFp/sqd/2eqte9esN3bf7aju4Q+7ZjKA1vhepBn/tRDaJ1vaEFYi7V5tlqCR9D5nLbZYruRw+gM6U3XBjlF0qqbxTqr0U1inU5MF5KXTlBnSknEaWOJGWLzbXLzVFuexdWRhXUzsLDtBmg1zX4i/8f3JTLQxVmL7t08EzAjRazzudRln1Wu1ddpHs6FqW2b0pzrT0k5FavG5FaMXeOh//PozsCnG9PlVk/Rd3uf/cn/49L3VPvebkD/X0M3gLvo4ixGd0juoouzGN0A7qKLsxjdAO6ii7MY3QDuoouzGN0A7qKLsxjdAO6ii7MY3QDuoouzGN0A7qKLsxjdAO6ii7MY3QDuoouzGN0A7qKLsxjdAO6ii7MY3QDuoouzGN0A7qKLsxjdAO6ii7MY3QDuoouzGN0A7qKLsxjdAO6ii7MY3QDuoouzGN0A7qKLsxjdAO6ii7MY3QDuoouzGN0A7qKLsxjdAO6ii7MY3QDuoouzGN0A7qKLsxjdAO6ii7MY3QDuoouzGN0A7qKLsxjdAO6ii7MY/w+Wz4i+loFr2AAAACV0RVh0ZGF0ZTpjcmVhdGUAMjAxOC0wOC0wOFQxMDowMDozNiswMjowMGPR4CEAAAAldEVYdGRhdGU6bW9kaWZ5ADIwMTctMDktMDJUMDg6MjM6MzArMDI6MDD6wH9KAAAAAElFTkSuQmCC</data>
            <data key="stringdb::enhancedLabel Passthrough">label: attribute="display name" labelsize=12 labelAlignment=left outline=true outlineColor=white outlineTransparency=95 outlineWidth=10 background=false color=black dropShadow=false</data>
            <data key="compartment::cytoskeleton">1.055764</data>
            <data key="compartment::cytosol">3.418695</data>
            <data key="compartment::extracellular">1.796638</data>
            <data key="compartment::golgi apparatus">0.830615</data>
            <data key="compartment::mitochondrion">0.579302</data>
            <data key="compartment::nucleus">2.279362</data>
            <data key="compartment::plasma membrane">1.447118</data>
            <data key="target::development level">Tbio</data>
            <data key="target::family">Enzyme</data>
            <data key="tissue::adrenal gland">0.960629</data>
            <data key="tissue::blood">1.820347</data>
            <data key="tissue::bone">1.872514</data>
            <data key="tissue::bone marrow">1.913367</data>
            <data key="tissue::eye">1.234928</data>
            <data key="tissue::gall bladder">1.388575</data>
            <data key="tissue::heart">1.663455</data>
            <data key="tissue::intestine">2.0646</data>
            <data key="tissue::kidney">1.500289</data>
            <data key="tissue::liver">1.098067</data>
            <data key="tissue::lung">2.200479</data>
            <data key="tissue::muscle">2.548224</data>
            <data key="tissue::nervous system">2.004602</data>
            <data key="tissue::pancreas">0.666667</data>
            <data key="tissue::saliva">0.880814</data>
            <data key="tissue::skin">0.895791</data>
            <data key="tissue::spleen">4.434984</data>
            <data key="tissue::stomach">1.298125</data>
            <data key="tissue::thyroid gland">1.090909</data>
            <data key="tissue::urine">1.499687</data>
            <data key="name">9606.ENSP00000364858</data>
            <data key="selected">false</data>
        </node>
        <node id="13796">
            <data key="SUID">13796</data>
            <data key="shared name">9606.ENSP00000312002</data>
            <data key="stringdb::canonical name">Q8TDQ0</data>
            <data key="display name">HAVCR2</data>
            <data key="stringdb::database identifier">9606.ENSP00000312002</data>
            <data key="stringdb::description">T-cell immunoglobulin and mucin domain-containing protein 3; Cell surface receptor implicated in modulating innate and adaptive immune responses. Generally accepted to have an inhibiting function. Reports on stimulating functions suggest that the activity may be influenced by the cellular context and/or the respective ligand. Regulates macrophage activation. Inhibits T-helper type 1 lymphocyte (Th1)-mediated auto- and alloimmune responses and promotes immunological tolerance. In CD8+ cells attenuates TCR-induced signaling, specifically by blocking NF- kappaB and NFAT promoter activities resulting in the loss of IL-2 secretion. The function may implicate its association with LCK proposed to impair phosphorylation of TCR subunits, and/or LGALS9- dependent recruitment of PTPRC to the immunological synapse. In contrast, shown to activate TCR-induced signaling in T-cells probably implicating ZAP70, LCP2, LCK and FYN (By similarity). Expressed on Treg cells can inhibit Th17 cell responses. Receptor for LGALS9. Binding to LGALS9 is believed to result in suppression of T-cell responses; the resulting apoptosis of antigen-specific cells may implicate HAVCR2 phosphorylation and disruption of its association with BAG6. Binding to LGALS9 is proposed to be involved in innate immune response to intracellular pathogens. Expressed on Th1 cells interacts with LGALS9 expressed on Mycobacterium tuberculosis- infected macrophages to stimulate antibactericidal activity including IL-1 beta secretion and to restrict intracellular bacterial growth (By similarity). However, the function as receptor for LGALS9 has been challenged. Also reported to enhance CD8+ T-cell responses to an acute infection such as by Listeria monocytogenes (By similarity). Receptor for phosphatidylserine (PtSer); PtSer-binding is calcium-dependent. May recognize PtSer on apoptotic cells leading to their phagocytosis. Mediates the engulfment of apoptotic cells by dendritic cells. Expressed on T-cells, promotes conjugation but not engulfment of apoptotic cells. Expressed on dendritic cells (DCs) positively regulates innate immune response and in synergy with Toll-like receptors promotes secretion of TNF-alpha. In tumor-imfiltrating DCs suppresses nucleic acid-mediated innate immune repsonse by interaction with HMGB1 and interfering with nucleic acid-sensing and trafficking of nucleid acids to endosomes (By similarity). Expressed on natural killer (NK) cells acts as a coreceptor to enhance IFN-gamma production in response to LGALS9. In contrast, shown to suppress NK cell-mediated cytotoxicity. Negatively regulates NK cell function in LPS-induced endotoxic shock (By similarity); V-set domain containing</data>
            <data key="@id">stringdb:9606.ENSP00000312002</data>
            <data key="stringdb::namespace">stringdb</data>
            <data key="stringdb::node type">protein</data>
            <data key="query term">9606.ENSP00000312002</data>
            <data key="stringdb::sequence">MFSHLPFDCVLLLLLLLLTRSSEVEYRAEVGQNAYLPCFYTPAAPGNLVPVCWGKGACPVFECGNVVLRTDERDVNYWTSRYWLNGDFRKGDVSLTIENVTLADSGIYCCRIQIPGIMNDEKFNLKLVIKPAKVTPAPTRQRDFTAAFPRMLTTRGHGPAETQTLGSLPDINLTQISTLANELRDSRLANDLRDSGATIRIGIYIGAGICAGLALALIFGALIFKWYSHSKEKIQNLSLISLANLPPSGLANAVAEGIRSEENIYTIEENVYEVEEPNEYYCYVSSRQQPSQPLGCRFAMP</data>
            <data key="stringdb::species">Homo sapiens</data>
            <data key="stringdb::STRING style">string:data:image/png;base64,iVBORw0KGgoAAAANSUhEUgAAAPAAAADwCAYAAAA+VemSAAAABGdBTUEAALGPC/xhBQAAACBjSFJNAAB6JgAAgIQAAPoAAACA6AAAdTAAAOpgAAA6mAAAF3CculE8AAAABmJLR0QA/wD/AP+gvaeTAAAACXBIWXMAAAsSAAALEgHS3X78AAAAB3RJTUUH4ggIEAQhVr8FLQAAgABJREFUeNrsnXd4XNW19n9773POFFVblixbtmXLvWNqIAkhhEBooXcCCSG56b0BIZCeACEQLumFJBB6ryGBJJCEDu6ybEm23GVZXZpyyt7fH/vMSHbg3nxf7v2Mwrx+5hl5ZjQ6bZ219lrvepcwxlBCCSWMTch9vQEllFDC/ztKBlxCCWMYJQMuoYQxjJIBl1DCGEbJgEsoYQyjZMAllDCGUTLgEkoYwygZcAkljGGUDLiEEsYwSgZcQgljGCUDLqGEMYySAZdQwhhGyYBLKGEMo2TAJZQwhlEy4BJKGMMoGXAJJYxhlAy4hBLGMEoGXEIJYxglAy6hhDGMkgGXUMIYRsmASyhhDKNkwCWUMIZRMuASShjDKBlwCSWMYZQMuIQSxjBKBlxCCWMYJQMuoYQxjJIBl1DCGEbJgEsoYQyjZMAllDCGUTLgEkoYwygZcAkljGGUDLiEEsYwSgZcQgljGCUDLqGEMYySAZdQwhhGyYBLKGEMo2TAJZQwhlEy4BJKGMMoGXAJJYxhlAy4hBLGMEoGXEIJYxglAy6hhDGMkgGXUMIYRsmASyhhDKNkwCWUMIbh7OsNKKEAHT/LV33dxK+Lwssmfhbse5g9t8eM2ibx3/za62HzxzJKHngfw8R2awgBXTQGrTWGkUdgAiIMUWRGDCZixHD21fYbMD58/D2fNTd+8xcGbW85w1GOCG03z2D3bdT+GTS68H4J/88oGfA+hohdUBiGxFc2UQBSSoy2HspgUEIhEAghrNEbXhdnTwBt6zaadSvXM7txdvF1T3nFmKKE/z0IY0r3wH2KOI7UBEgEfs7gJdzYC4NUEEY+wpGARCIRBS8WaoQr910cGkcBF5zxflPhVXHjr68VGhBJiNAEUUBSJfbcvPhyM8Kat3g93IXGMEpHbx/DGIgig0AQRKE1Xg1EICNAg6M8JKCJCI0m1AYE1nj3MR6+5w9m6+YdnHjqu0GCKNxPdISnFOzth4V9lNa+/zPY91fAGxxCgFICbTSOcohCu4hsW7PV3HfbI4Y8NqzWdtUohAS1r7c6hoa1Kzaw/5KDeNeJRwgkCNe+oaOguJnFdfBewV7JiP91lAx4X8OAiUAJBzAoJWlt6TCf/9QX+NrlX+fi9/6HWfvyamMicHDRaEIdYDDWfe/jbb/vjgdZOG8JeOCbqPiW53jkc7l/MNJXseMS/gWUDPh1ABGfhSg03HbbnebkE09BRQoZSdpbWqkoq8J1XLSBiAhHSpvMMvvehyntEvkaI0C5AoQGowmzPolEGl4zlSXBlC6/fxWlI/g6gM0qSxzlcdeddzM0mOHC895Hfc0k5s1bwNQZUwUGHCQuisJpE5J9HocmvRSO4wF2ja5NCICTSBY/owu17H1/v/m3Q8mA9zGiuFSEgTtvvdusX7eOBfPnk/LSlJdVMW/uIrvmjT+ntQAkURRYb7ePEYYhjuMghC13SSEhiv71Ly7hn0LJgPcxlAMIWPlii7ny0q+THchw7TVXs359K65KMnPmTPCxpA0Nblw4VsUM77414nkL5rJq1SowoHCsm5Vu4W4D2OIXYMtfJfyPomTA+xga661uu/lOypNVnH7qacxbNEts2rSJIAxZtGQxuICAzc0dpq1lh1EGAt8foXHtQyxdtpjNmzeCBqklNlwwRIEP0tauX2vPXw8RxFhHyYD3MYyxNd2WNS307+7ngvMvpG1Nu9mxYwcz58xmyvSJAgFE8MPrf8wvf/IrmldtMq6TGKFx7SsIqJtSg5OUPHrvk0bEbFCEQiU8jCmQNfb4lRL+B1Ey4H0IA8UU9IpXXoHAMH/pPNG8to1kOs2kKbWoCkDAH+56wojAhcDgqkKFdd8b8JIDF5DND9G5uRNCRtWIJFrY5+KmipEfS+Wk/xmUupH2MQySKIID91tMQqZpf3m76di0nfKKNIv3XwTY8lJH+w5mNMxhzeZVzJ4z1ZqCESM1qH0BATPnThF1E2vM7h277WsaAm2QngDhFHZy5F4z6meNttTQfbcHYx4lD/w6gFJw9jln0Lq+heuv+xGt6zrwkh4NU+rAAeUJOjbuJNsfcNZpJ4/+zX296eBBw7RJbO3YwdMPvmjQ4HgCjSHSr5GNNvs69fbvg5IB72NoINRw8gWninnzZ7GhpY1dnb2Eec2spVNFgM/vHrjNdKludpid1E2v3fOs/bdx6Gtlqv/vM9hm1LMN/+3jlDNOo7u3j5dfXgnYbLNEoKQa+bCJ/1z8Jbaa/c9635K5vxZKBvy/BfNPPGJIZUBovvL1L1NfX8ecpjnUVNdBBBrJ1mA7s89spHPyVqbsN02Y0ZaApWKaqNBrGxH6QdyWWDBSvdfffY3XR2+X+cfd0KOe434LQgkL9p8llh18MIPZLJs2bDMYkGh7cUUjH25dud584ytXmztvvs+gRbGr6r88bqO3tWTI/4CSAe9DWEoGCARIQ+PSWeLC955P1+6dvPjKS3zpU98261a3mTAyrB9YhztXsbJrpfFVQCQjDBFhpBEKhJRxWUbhuC5hYFDO/8PpFXs9/xMfz+ehobGegYFenvjDk7HRymLdVw8DGr71jat58vd/ZOUrK0ELdD4c+aL/NqtVMt5XQ8mA/7cg/okHNpQUBtv4q2H1mpdxPU1n91bWrVvHFR/9DtkthlWr1uAn8/xh1RN00kWeHKHQKEfiB9aDG2MIo9C260lBpA02T+nssV3WTqR9Xeg9H3t5PDHqIdHxTcd6V4XtSU4k4Kz3vUtsWL+c+tp6MBS9q46gvaPLnPquC01r82YG+vq58ILzbbuk5/33x6u4raVL9dVQOir7GiGEPvZidSDpJQjzPrfdeQfvec+FDHYNsvxPK+he3cuO1TtY076WjvwWk8MnJCLCNhFEQKgjlGONVSqDUoWAdwQjEbIc5fD0P/Eo2JOObcuG346UEACB5vgTj+L2m28r/koUQnPzdvP5z3+R1g2bqa6s4f3vex+z5jaJf97Ty1HPpct1b5SOyL6Eie3WBSOs52zdsJl8BkzgsLljG4P5XjrbtzKztwl3TQp8h+daXiKHxickxCcwOQwaqTwCDX4QgQgx5DEEGELMHmJzMraxgubWyL/XxqutpWM4QEISBlny2TwFea91q9vNmWedTFv7OvKZLJ7ykJEp3qzCorxXYTteK5J+lcu0VEgGSnXgfY4gq3HLrEGtXd1sWjd0oPwU77vwfQwH/TQ2TeWsM06nfW0H9z51N2v6VtKT2c2k8ZOMM2TweuC4w44TBeNTEhuOowm1xpG2z9ha1d5erPCzfpXXRkPb11/NYAqhroG8rzGR/f1Na7abiy64gCjIcNopZ3PIordx802/RmrPemcNOIVacPz9xecS/lmUDPhfxT/Iu+o9Xqb49qtfmG5axtetw1233U9lRS3d23pomjGNo098B6e/72gRZ7o4fv07zaXXfIG2lW08sOBe0q5LWbPkodvvNp6opnv3IPstWco5Z55F47RpwpXuqG0KgAhDAhgxE/FPh6av/pkg0rjK7oOXGI/AZXdrzpx79jlk/UEeePBe5sydLR679Unj5/K4Ig0StAJNOOoC3DvU3/PviVfToBUlgy+J2v2r+H8x4NGlmgDa13eYL132Zba07WTWhEVcfPEHedtp80WRpyHjzzrw8sqXzDW3f4916VaUY2jorsHdpUCnqEiPo2ZcFdWV4/jSFy8TSo7aNpGP/5PYY9vEa3nVvXbxH5aq8YsRYEJwNLxl2Ulm3rSZrGtpZjDfzb2P3EXT4mkCDeufaTOf/diXKE/X8K3rvsn0g2tETuTxcF/DBF/FgEdvm6FkwJQ88P86BIWe2TjjOnrtFsHGtbvMDVf9nK7mPircCgKGmTi7EhJgFEBojT+0Xm7//Q4QN+33G/KxR123bpVZt6oZT6VIJRL89tc3MX1aE08/+VdzxDveIhBgwhDhqD1IyGJU9GwK/4+NwxjQxjYTRTpCyJHbjzYaKSRhGOC4CRscSLj95idM5bhxrGxeDWhuv/tumhZMFYUQe85BM8WEujqTkuP58Q0/57s3fZGEShS3JQgCXFfFh0YT6QhVjCBKeC28sW9f/x9gjCkar5+LwECYAwy0rtlqfvSfP6GjdSsTyuoo88qonzKBeQc2CKPAJ09AQERQKBhj0CgkFTpFhS7nwHmHirNOf48489SzxLHHHCvGVVfi5/t48ZUH2LLlFUM0jFAGE/jxwjO24wIrI6ZTa21LPgbb5CQlgLblKBMRxpGFjC3fdV2iUBcrT48+8hA7d27DJ8std/+GeQdMFaGxgXth2y//2iVs3raJhvqpbFnXb2QE0kCQ17iOSxQZwiAAQEmFoSQM8N+hZMD/SyjmdoxAa5u99TwFITgetDZvMT//2c9ob2vhBzdex4c/9WlEMsmkxokU2gc9XAwOIZpIZonUMAEZIrJEMsRI2zighAtIXCfFpz/+OaqqDSbxPM+tuA7cbhAhQkWgIhABSG0nKozSxZPKPkRskdqEhJGPjnxcIXCQBL6PjoxVzjSyWEL6wke/bFpbVhLpXq785heYvd9k4ZsQ4WmMCMibLChN0/5TxAc/ciGtbS3cd8vDtL3UY8iD69gEmZLKqnsAtlw1ErjvmUUvoYCSAf8vQ0qJKYxAiacptDdvNdd97/usW7eOG390PVMWVYkVa1aAkpx86gnWK2oDRiBQWPPRSAwSgcQpnjglhfWecSvf/IULxQEHLqJ+smTWvATZ3GqD3g4yJO7vA2OQclQ7sYj+gcihBLjKw1UeAgdhJJ6TRAmFY9PH4MP2li7z0F0PEmWzTG+czMlnnSiQ4LrxXYg8SkTgRGA0777oKDGY6WbtymbuvvX+keRzBISgYzkeAeT97L4+fa97lAz4fxkmsmypIpE4D9ddez193YPccMMNTJxZIzBwz72309u3i7lLZ1qulCMQCFwkHi5CJxBRGicqw9EJhHZs00A8wUEpiCIfpOakk04T/b15crkM27ufYlvXkwYRgkliIheDij2aRiiNEToWo7NJIa2t2LwODUQSnTe2ChUBw/Z54/It5porbzAXnHUh5ckK5jbN4drvfr9oiEIrlFF4JolDAsIIHFvrvuSrn8HIgLVr1/Kja39nigloBUp5YGxNOuklXvvAlrwxUDLg/3UIKTEBsUYUXP3d68zmjq3ksz5TZ9TZDO36jUZ5MG1Gg/XW0hDl9V6pbMfKsBacZPxeEILj2GSTciQ6iIAk55zxSZ5/Zj2du7ayu3fzyPaIQkOCHZimiRAopHAAGUvVSpR0kXE3kZSiWInq2jpoHrv1KfP9b/+QPz/2NEN9OYRWLF10CNs6uujaOGTF6EMgJyHjgO9ClADpgaeZc0CT+PQlH2Przo385S9Ps7Wtz2BA5wr7JYiCgJHWiRJeC6Us9P8yjI772kNoWd1u7rzzbubNXshvbv+x9SEuvLD8RXJ6mIMPWYaQNhZWjgsRRNI6NUeC2oMfbJlLrhvTICRgHKRywLjUjD9U1JQfZLo7B3EnekU7GLknyHjtbGJapUFHoIRAxlZu8tbgH7rrSdPa3E5H62aaV7eQkEnKkmnSopJkcpiB4SEeuf/PvPDsBrL5W/E8z8ycPoPpUxo4eP+lLD1ouhD1dp6K8SS4MPfgKeLQt+9vlr+0luuvu5Grb7iM0Ulnxy1loP8ZlAz4tVCsM47Ga1D62OuzBcFyMXqdCdddcz2u8rjiystHWpEMrGlej+O5NDZNtZZqAtABOG7R2Ubxd8iiC7Z/Q2Pru0K4RIFGSQnaBVPLeed/Wfzhjz831ZXzQKaKv1ZgMwpk3KgAJhIoE2+vD+3NnaaleQMP3/cQzataSKg0QkvSohJXegSDGul5hNkIx7g4Kon2BSlRQdAfsnnFLvo2DFMrp7Br+5A57KRForzR7kdkAhLS4Zz3nMKmjq3s2LGDR2//izn2zLcJJEQ6RCm7SBfsFYgUi9IlzwwlA6awAHv1JZUe9bkCRoxYaCAPeIXvMQij9rjiTDysYHNzt9m9fYC5c+cyc2GDKCRvdARprwptDLPmzIx/NwTPTiWEMkINSRnne3SAkspOLpQSEddljTEoR41c4DoJUR3vPOrjAgM6TCGVjQgKpSJNaLkiWtpBagLaV20zd/3uHh675894JPGSgkSQICnL48yzhwgFjtEkUdRX1bNj9w7CIEMm24tHhBelmeCO5+CFh5EMx6P9AFx7X4sAR7igNQuWzBeXffWL5kPv/Ti//fFvOGjRUjNhSbXAiemfcThfCPtHDzcvZKTf6EvhNzwTq0AceLURmKO96gi1b5QBF1yjhDxZHClRxrVxr620WIKEhg+d9Tmza8curvvJNUybVydMCMKz782efoBxlWJt6/MCacDxiQgxOAQ2hYXQNmEllO2hDSOFUgJBYMkVJNCRXTNKNeomIuL9MJIgADfWoTbCbr/O5JBeknt/97i5/76HaFm3FjfyKBe1JEjgB0Mkk2kclQLjEAQR5ak0hBGOFEjXEIqQ1i2tBJGhsb6JGq+W/ZsOoWHSNPIyx5Fn7UfVMkSQjG8cJsDTdgqjNnDOKe8343Ll1E6s4eu/+YqIHFAmiPfB3bO1sLAUkKXxpFDywDFGXwR61G3dHp5/vMXFBi8kIRohbXEnAtAibiiIvyaEDSs7zGBvD5Mm1TKtqU7Y0aBABKteWW3K0nDeOefEvyAIAgfhJgixktCK+C2pbZlF2QWxfd+FyGAkSCWKpaBIOygpiEweJSSIyNZbtTXuKAOPPvyoaVnTTPPaNlasbEUKRVk6jZIOQkdEUUhZWQVaW4MPQ590eTnD2QxliSSRkURaEBpF09RlZLPD7Ni8Ea9eMeB3s3lNK0sPa6JqDgJlb0CIAFVYVxhbe/7qV6/gui9/j929u2lv2WmmL6gXRit78/tHTmrx6Y3teize8Ab82iGYfI0LZHQaOEI4Ln4UYJS2vF5l470gjHClJTP/4ZEnyGXyfPX6K8GBi8/7sEEbLr/sUlrWtBD5AWEuP/KXhcJqa1iesVBYxkXeRyYLNxWNNhFGREgnxJCLl7hJiLfD90M8L0GxDTCSbFq3w9x7+/2sbV7DyuUrkEYQhQohU0RC09XdS2U6RdbPkCJN/0BEZWU1QXaI6upq8maYRFoRah/X88A4JGSKbCYgIZNMqpvEpCl1rN64gq7+rXzi26dDGSBBiQhNhEEV+jcAmLd0mpjcONG0trbz8x/9kq9efSluMlYYMXsf+3+MhN7IeMMb8D9ixHBfrcku1nOl0J4n0bjKQTGSNbXTRUJAsfq5Tebh+/7IkoWLmDCjQjx+z9/Mzs09qKziotM/xsRpE0jKShSpIqFBJUARYjAIx2pBIwW4SVv0jUKkq1DCB7pYtfYJUzYuYMqkubgsFEaPR0qN5znoANrWbzMb1mzg1t/eTsuqNhzh4EqBCjwQmvJ0BQPZPNKVuBL8aAhlBMNRFmXKGBzuI+MP0p/rxEslUUpRVV6FdCvw8wYVpRDSZXgwQ5mXIhcGiPKIS7/0OWqX1gmcUQOgjEEKiArLddu6zLkXncP73nMxicpqtqzvMo0La0Vh7MzI2SiQTUrN/QWUDHivLpdXqzzuabyjXy3woiz8XITnKcLQ4Hgu+NCzvY+K1DiOPvJdYGDJwgNYvOAAtq/fjs5JOtq2g1a0tWzisdueNAuXzmbqvKmCUCFib44RkMOeLSPB8RBo7n/gTrN65WNs27GCs847FiKPGZMX2C2KoHl1m7nq29fx4rMvkXLLSDgJkm6SyA8IAh9jInK5DMO5LDPmzePbV3+b+fvVCzTcd9vdpm3NJp778xoqKqpYuGwmWkYEQcDdd9/Nzr7NpFJpUokqlHapkNVgXJIV1aQqy3nr4Ydw2Mn7FRWgC0dPCocIbf9pTUI4CA9m7TdDnHXu2aZ9wy62bOykaXEtkQG1d/bqDZ+22hNv+CTWP2vAYvRngdGsJVEoF8WO+U8PPm1efvEVWlau58WnVtMwcQqz589m/pKFTJ8/h1mzZ3POaWdQUZ7GcaGru4tEMkVNzXgEIXPnzWbu3LnMnjUXP7DDv8u9JIYcBx+zTGzpaDWXX/1lOnvaqR8vyQz2sGD+Uj70oc8zsWGJIEjy/at+bG793T0I4+A4DpGfJwpCTBQwNNhvs9fKYIRm0bKlfOPa7zFn0WR7FOLs3O9+fIt55g8tnHvO+Rx63AJRFMLS0NrSapYvX87atetoWbmOl55+maaGBbzjiFOonTyRUy54h6iYKkYdPCzfUwpCE1jqGGKElhnBXb95wKx9bisLli7klIvfJkiAKti+KPAtCyer5HugdBRGEJcm9Mh/R6lG6pHablH3xf5f2kiZltXrzQP3PUj3jl5aVm/AiTy2b9pOOpVCi5D1G9eza6iLPz7zJ4IgoLq2ine+4+20trYSYRjoz9C7exgB/P2plbz8/Ho89RjJRDnl6Qq0n8cPM1T9zDNbe9rZHXbhh73kO10uOPcCjj36DCbWzRUdL7eba666gZdfaialygjCkMHefpQSRFFIEOZJJJMYfIzwWbzfIr7yjSuYs3iyMALCSOMqjdY+iYo0RioiLUeyaRHgwaxFs8SsJbNGjkcID/76EbNuzU7mL2uiYooo6s4HIbgKu+gV4EhBQBBPLYxT0Y5CE7FpwyZmzJhlqaH7+poYAyh5YBOvz4wsGvBIoKZtusWY2GDVni46gq2rBsxjjz3Gg489RGDyzGpqZOa06TRMmELD5EZu/PGPOO/C85i9aB4vr3iBjo0beeyxx6gsqyKZKKezZzeZoSwTUrX07+4nmSxnOJsnXVGO4zgEuSwmsr2xkQjwkhLjBuwe3ErSE0yZUMuUiVPo7/bRocvggM/QwCBahwwN96MxBEaDkjF1ErQTotwcp55xAld+50qBNERS2Na/MCDhKASa23/9gPnbw+s48cRTeOeZ80Vhma+1QTqjQpb4WBTzewUHqfaqyBXvinvFOJHdPnzJifu/3yxevJhv/eZTIlIx+6z4BaO/pOR7oHQURvAqSys5+s2Cp4kJDxs39JmrvvE9dm/pJDucYcK0iZxy2gmcdNbbrSVo+MpHv2N8neHYc98qENC09DikhMa5k81NN/2GvMhRt7iK9pYeega30zXYi/JTuF6S4WCQCela6mtqUYFLmI+QnstwMMxQpp/GcQvo7dqOG1STEvVU1k6gvztDMpVncrkh5/fT3bOTwdwQfUODSJlASpdQBeRFnrvuu4s5S6ZbTQ1p8KMIpVzbzmdE7BQTBIHBTkIcOUYm7kuOMCih7MuKEeWQOHQp1Nj3GHAG/7iUVZJIByiTYPq0qbjK4cG7njAnnv0O8Y/nprQGHo2SAb8KRkJnMIFGyLiRIID29VvMN75xDR1bOlEo3vXOIzn+3e9i7rIGy/uLq0E7X8kYRye5+P3vt1WcpO3m00BWZUlPcUnUOHTLzSQW59i9oofuVA+4ioyfp6lxJj35IbyeHPXeVCq9cQxmfWrHTaKucjJmyKeutpbugQ52beth9tT9qJ5QzpbcWiR5kkmPyknV4Ah29XbR1d9P9/AulDvMA/ffxsyFjYJIg2vI+zlcL4E2ATJyQCgkkvyQT9pN4DkSFITC4CCQcsQTFs0zNnARc7RHC+btQbYQ2qaeC4PZjCHSGqks1Wzewrm0trRRkaqwy5qi7Y8W4CtloAsoGXDBVex1Y7d0W4mQXtHzbtu009x4w4/p2LSJKdNn8KUvfYn5i+sFKr6sFJAEfNi0eRN1dXXU1dkBZdlQY1yDi8JJKRJlHqtWv4ipzlFXW8s5552MnxOs2b6OrMhxwJv255HfPEr/pp34O/NMrp5B/cSp9EbDOMIh05+nu3snFXUeO7d1M94bYv8lSxjq383u3ZvxlINQEhHB+PJ6KssnMYnJvPmdS5g5v9FanpJgJAkvTRD5eNItqM2BgInj6pg6cchyswERS88KUZCgNRDXdEcQK3fERran8Y4+wPFaJJ5gKLAas5n8MBWVZaxduYoj3nUwJGP6JcTUtn19vby+UDLgPVC4+LAXS2G9G8Duzf3m85+8hHmLFvKzn/2YpvmTBAXF1liCRmsdD6WXRMkcFbVp0mUVoEElZJF37eIwzqmhPFNBV9sOprxpDl/5jyuEnzA81/mi+favvk16lse7PngkZ8w/mx9d+jM2vthK96YdJKvLCXyNMglUWjIwmMGECXbv7iSbG2DC+El0d+1CSUEY5jDGIaGSSEKErOblv7TRtfW3ZsrMWo4+/m3UzkkJjMR1kxDC7pUd5u9PPcMBb3or1U4V0+vrMX4mPj4RxhiEkGg0CoWOPeKIme59Se0VPhc/GWGwkyQc5dgBTwIWLJ7DE489QVlyIoUEtdWvjgehmcIImVJRCUqxyKvw8fSePwawuyNjrr3qRg7c7xDOPesca7yFNZ+ji0kZKWMSiAO5YBjHUZic5UUXOAkKTdpLkTAuF5x8IZWmGiebgMjFw2PhxEXihHe8m3UrWlBCsr1nCz+74yfi81d+hmmzG9jZtZ3dfZ1EcgiZjlBugmQqxe7+baxd/zIV4yooq6gEB5yENSatQWmHpEiRCMvZ3THIXx95gS9/4uv87oYHTWf7gCGAztW7zE0/+DV/uOsP/PIHN7F1/TacSFo9rcKwMy3AOJbvHRNZJBoRj1MRr5kTDRlFZCZCWdGceFh5YRJpZHwGMwOW/hnsdYqKap4FGY9SR1LJA+8BK1tTLBvFF8zNv7yN8tR4zj/nvdTNS8Y6zZZC5BtQwkUa60Sksi03c5rm8ef7f0HQA3MPmWx1k8sgCjWVyTTjkmU0NU7nt/c/gJEGUjacLRfVvPegi8UTNz1pwumG7T1b2FK70Rxz9pFizqyl5qL3fZRcZpiu/h3U101kwrg6dF4w0DfItl0tzJs3i7qGCWzatBNhIpJeOUNDWSorxjM0NIDyIN+TQQlFZVUtf3n0JX79i9uYN3+mqXRcJrlVLGrcn9atO3hyy1MsWbCQCVPGWd4yCiFi/ao4JW2I9jxessBT1rFoexwej1LENAKiWCCIOAEtURBAFAUIYRCRfvVEWMnt7oGSBwbi5ReMnlcb3+D/dM9LJjMcsnDBYupmJosi6wiNNtp6CjRREMVKjvb9qUtqxQEH7Udf3xCZdowSIHISB4ctbVsY6Otn1tw5zF+yVMxZtFRoIcAYPCNJaZdvf+o7uAMeuf6A++9+kI2rd5lvfPNqlHAYVzmOdDJFT9dutm3bgm/yTJhcCcmA1m3rUGlBZEJbhsrnqUiXMTw8TCKVROuQZCJBRbKC3JCPZ1J4UZqNLVtYs2I9O3f0s7mjE6VdEjLFls07kaIgCGCtUxeMyIymlrLHDFKbCIyFr4mnEMZGbucHx4dR2hErhcqQcBSDwwMozwoaFBs5YI9MeIlOOXIUSihC2m6fQrkoDj1ra2rJ+gPgYddlIgDhoiPXEpNCH6fYi2ulakjA/kcuI2/yXHn5tVx58Y1m18q8wYfunX1MnDiJpoVzhAAC38eYmO8sQJuIOTNniikTp9K/c4idW3r4+Ac/z65tvYxLpxFBRLVXw/iyiXhOgm07trK+Yz1BIqA33M36rS0I5aADiWM80ALhSQIRkTf2kYtyKEdg/IiUl0L7AcJ12DEwyLAQaCkwxtA3mCWRqgas4UXCUrON5B8FD4qpe8DI2N7iA2liVkdcz3XQuIQIAqSI1TEjQCpUIslwLgvKfrwg/V5QpjSFm0dxttJ///h3RcmA47u61hBorCRN4fUQhDQ4UlJbU2/5yCHIyIUsOMaBENxY9znSVujGccHXGaYtmSjOuuhUOru3s+qVtXzuY5fx7c/8p2lZsRGpE+ze3A0hpN0ESkjCMCQI8igl2Lix3axZtRaHFFvbd+GQwBMefjaiLFVu5e6Eh+MlqKysJKkEUyaOY3xdkq1dG4jcADyNcCKGsr2EOo8f5Ei6Hq5ycZwEUShwIockCYRx8H1Nz/AQ3YPD9A4O0T8wBFLyxyeeGBG1A5QDoSmUiwrNxez5GH1wR3vLYn9yrDtgfASBbR2UYBNqLsGots4CqeafWfWKf2drfRWUDFho8qEP0maSQxyCePAWSXjru/cTqUSSCjOBjX8PjW6FP/9ytXnm9lWGQSB0wTgYHesqG4nv5/FcASpkyrJKUT+nikG/h+FMlnUrNmEyKXa097Pu5Y0jAnABOI60w7l1xC9++TMa6iezrWMXnVu68YQi5boY7WBwyZuAyDPktEZqybRUJccesD8NE1OMn+SwvPVpuvKbGNC7KBvnoWREWirSoYszLBB+AmXSJGQZlalxTKisoyJRhdGK4bzP4LBP71CGto1tPPnEH+hq7TGEoAhQ5Ivr2AiHSDhEAkIBkdBEomB8DpAAEkTC5r1CIePPSwwOnrCSufj2dKxZtZogCJgxo3HP0xRnuovUVhGAyFvjJyw+EHvONC5IBhXw7+aZ3+BJLI0hwnOdIhMQiOujFNU2FsxcQPOL23hxWwuu8owSIUJlOPSQxdAIQQbcFLF3EXieB0SEUQ7HKedDn30f733mIwRDmqGBFDPc6eSN5Hc/uZvOjj7zliPfxMR55QItEYk+nv/rw6amYpDB3QPs6uglLatQ2omlVlP4fp6ICKUkrpOgNl3OgU0zqKmoYnVXCz+95VqxblWr+fpXvkn71u1UZ2upKpuIIY2OlK1tY/uOTeiTdtMk0ynyOkc+si170oDv+0xKNzCc382Vl13JjXf/ACLbn+z7Pp6X3KNTa7ShFHjMEmcPrzmajKUBoSMEjrXMCHbs2IHrKZYsWfSq7rbgjS1jRmNJ2qPXw9Fef+nfe+rhv+de/V/svtGFEA/8KBx5y9Z8GN4MHRs6Gd4eUpYfR3U4kYlyBqlsLTd/7wmTbcW4cYdOQYJDIDHaxVHlGAGN86eIY08/mkjlyeUz7Ny4k2hAkI7G89cH/861l97A9Z+4yax+7Bnz4sM/M3Wpdbz3zOkkWUeKgIkVk3FNGUHW4AgHJSHpuIhQ4xqB56VY9qa3siuT48z3nAcpmHfYLHHLH38lrrvlGhgX0rJrPdtzu8hVaPJlATk5hFE+hgBhDCJwcXQ5KVVBMlGOFhHDuSH6BgZJl48j0x/xl3v+bMg5oF3KvGTRaJWxQx9UCEpLK0RAMbCwdA9TeASxF7flJ5sgs0myTat3m9xwjkmTJjJpVq2ts+8tp1l0m6MD6lGjT83et5JX+/y/D97gBgxSOkShRgEp5RRrmhjY0tJtrrjsu6ajZRsVspoqt4ZkkIKsQ4VTS6U7mb89up78FmwIGF9EeT9vvUqcZBEunHrWu8lG/SSTLslkkk0tW+jdMYgryzCBw65tu7nztzfxzNM3UVPZzbbWFvq29pEyKXQ+IuV6CMDP53GMIiGTqNDqSg1nMrzcuobDjzuKyYsmCm0gIMDHZ+bCRnHzoz8TN/76BhYespCWjha6h3cjVYBmGOnanTWRxIQKtMbPZeja3cnGza30DvXS3rGZfAB/e3q5TbRlJUJbo/2HVss9ElhWRdOK/8QPAxiNILK/F9ne5Y0rO82tv7uTssoy3nn0O2Jbi0ZIG6M1dIzVsI4L8XGCTMXPcq/Hvzf+/ffwv4PBZmkLUw7CAFdICOHZv74EfpJgSKGMQ0q5pJMJEokEUpWh8ykGtoa8+HiHwcdeowY8NzlS84zHnsyZP02cf9HZlI9P0jh9GssW7cfwYI517e3oNOhEHtI9HPGuRozs59kne1HZg3GZgJ8fxugcnoxwjEGEEjdK4+g046vG45YpKhrSpObY8qlwQGCJIcKxPbmzF9eID33ifRx80P50bdvCzq2tBLl+gjBHRIR0BK4ncR1B0pGUp9JUV1aybedGQplj2I9Y09zBz6+7z+r72RFLNuk8qvuoQGpRGjwDDnkUuXjNauzdTCQwqKJQffvynbZ3WUiUI3j7iYeOqrXHo8v/wQMngBSY0SF0/DDyH18rCjDomMH97+GRSwYMOE4sZB6B5ySIAntlvu2thzM4OEh3dzeOlAht0NqG2cp1KEtWUW4m0N+ep38N1ogjxyq4xS5Iybh3XUHjlAb6BnpJlHsYB2bObqK8vJzVK1fR3t5KdVUdDXX7s/qlHLu31pJiPrXVMylLjiMz7KO1JlnmEskQ7WpCL6A7u4txUys46qQj7N9L2WvcKazh43EufZ3w8x/8nL5dvSycPZ+qdAU9u7rI57NExkfLPIEeJucPokXI+JoymmZNYv7iJjJ+L52929jR28nDjz3KFz7xXfPnh54zrcvbTZw3GiUTJkdiZx8IUhCmrVZ1rERJCCKwTKvtLYPmkYefQBtDb3831/7wa9Z4XUAVaTW2EWRUCQnjFktTo8tLZvQi+7/IUr1WoD3W8MZOYhmwhHrrCWScWSnMMqqblRTHHPdW89jNT+FP3R9HJKhIVhJhiJSdTC+pIAoFq55s4y3jZ0IjVidahiANQmt7sYWS3GCeXC6HcQw5mWWwu5+JVeMJhwcwQ8N0bUzyxF2VdHctxB+opMyZjGdcqlJlCJOma3A7eekzdWkDc5fMYsa8Ro4++U0j6uehrWFLYSCnwbWNGLu3YG7/4Z0Mbhim0lQi0LhpQ1VZDREGkZAMBwNEAgazA5hchry/Cz8YZMgPyAZZQs9w4rFHsGrVGlateZmt7VsZ7h/gbW87wChH09y2kbb2DhJeBY5IsmjuEubPnYOfG2b2whm85fhlI9zxCP54xyvmL39+iqzOkfOHOf6k4zj2tDcJZEyLFhBGIUI5xYSXwooDeA5xglEWp80UTqfARvlga8ujdPXjF2VxgJp0FGMdb+yGfgNE8eAiOVL/1TGnggB2rRgyX/nod5mWWMhhi95BMKQpS5djHB/XdUk55RgZYFIDlE0zzDppgqACSMSZUiMh8PjVtb8wU+tmcecdDzGxbgq9nX10butCZAxKg/IMCxbPQzmGbDZLdUU1mcGAhCpHigQhgmGT5YRzjuGA46YIe5OIBfQkkPXBjWNbpA1VI8m29YG556ZH6WvpQeUVOT+LMYbIzzM43M9gvo+uwS7yKiSQAQPDfYyrhakNPjV1Hse862T2O+jNTJy1SBDXyNe+1G6u/MJ36O/qYXBgB1JKtEkgVZoocqksr0KKiJqacaSTSaRrKK/yKKtM4jkuSbeKvq4cqfIKRDLknAvPYPqCccLOirGbH0Y+ynHilbKIaZkCB1E0cIQllkSxwKCdZm6vZyeeY2wK1WoDoqAQD2CMbT4Z40b8xvbAEMe3FJMlERJfB0gMCcdj7eaXyMhdbBtI0pdbwqTq6TjGIZl0iKIAohwpz8VVFUSDGTJrMellMQEp7YKWrH32FTO1Zgo7N2/HcQSfveRjoqrR4XMXf9W0vtCK0h7TJzfhuWUMD+2motJHyxWkqrMQeYR+Fa7ThBkWPPrgY+weXGYOevtCMX6azQTjA45Htq3NvPjkHznwsMNILVwstm8cMI/f9gx96weRuTRhoBEO+KGPSnikHYdgMCARDRGqDLJMc9cDv6K6toc77/o0bz5sBtmhl5m4YBGYPtATCPwcCw5sEnc8/lM2LF9vvvSlz9C8tpXx5dMpT1czfdp8Lrn8c/imk5XNL5JOpNi0cSu333on6USSZDJBLpfn1NPPpnHGdN558ptEoVyHA1rnkUKhHI9AR2htcGOFEGFstCSU7dNGSaQw+FEOVyUQiKL3BU0YhbjKo7hSLHBA43KfEGPbeOGN7oEBE2mENGhChCh0ydguGxEZPvvBTxo5kCC7JcEkby5v3+8EymQZSRWSSrokUh6eJxASvPGQrRqk7sAKsSvTZYbDAQa7BwmGfDau2cTmjq2QkHzm65+y4WQIn7zwMrNheRu11ZOZUl/DhAkORx45h8pxWzGyl57uIYSezFN/HgangV5/iJ5cF9PmTuDQtxzEW99uDaBv1QbzzOMPU1dRxVAoeNt/vFf87Dt3m+0r+qkUNYhAkdcheXL4JiAKDZl8H8IZJkrmSE+u4EOfeS8zFk8QiM08/9J/mo1tTzB31nQ6tyuOOeH7At0AMsRojTAehD6r175iTj3pVMaVT6I61UA+k0Q6gqYF1Xzxso8ze8FCUaBC7yEgWCA5F2JjGTf6AwZBpAVCKjs9QhscZalxRmvbUKEVSEEU5exIGSi2JoZRhNbaJhPBLp5jMXkdGYSw56u4LWMYb/gklpCx1pUw5KIMEYHtnkHy4P2PmO07t1E2LkHN1DTNm1+kN9hBosKQTidIlzlIZ4hERUh5DTieprqsAroxcsAjs0PTsy1DT+cwvX0DbNjcyqQZNbbpPwGUwfW3flNcdtXn6fa30bL9JXb2vUJOtpGeMEh6Qj8zlihmH1TJ5HnV1EyvYPLs8ex36HxS1WXceccD/PBbdxvdirnre7+gNipnc3s3bz3wJG7/woOm76Uc4xiHyQcIkQeyOFLgOS6BzlM2LkWGQSY2jeczl32IxnkThBEQ6QkcfMDHxcrlCbp6DROnTo29VwwZq00mJIuWzRVNS8czdYGmcZFmIGgnr/t4/vkXuOvO+ws9/wUZbQsXIpXHOD54IaHOEkVWysTE/5RUxdyxwir/aN9g1w5OTPsCRbKYIHNEKn5O4qk0hBJCida6GFpLR4CMBQnGuPFCKYQe1QKn8FQ81QCBn4n4w4OPIowkH+SYUFcD5T4r255l/uwmKlwXRxsS5QmSZRKqsX2uEjI9eZR06Ovow/cDduzuZMuu7Wzu3MSkGaeC1OTDHJ6bRDiSNx97gLix6Vrz/au+xbp1f+eO+7YzaaKmLK3JZHyMXsPWjslEoguShiE9SMAQjnTZHG7i05/4Iscvmo8Kqjho/7dxzx1/o6stQ5UcRxgatMzbsDOMSEgH7WfxEjDk91HZUM55/3EOtQ3lQno2D6ZUGnD55rfuEHfee4WRygOZIvQjHM8prisNhgiNkNA0s4EzTjqPn/7sDLG2ZaN5ZvXTzF88h4ybxSGFJ7HkKdf+ppQmFgUQe40SVZYIgx0w7sh4IpqC++980Ni+f5f58xcwb8lMa4Ihe85OGn1VS8s4sxts4tDZrn+FGPu14pIBS2xSx4CSCXQIkQ9/fvRJs+L5VcxpmkHSS6EJmTZnIi88/zRvPexNjJ+6gHRC4qZcdJRBUgbx4IS0lyCtXapIsLtnO8IE5MiSdyKmNE3HGEi4SXJ+gOMmUGloXNwgPvXlT5mrrgxYtboFf2AmTfUzSOoKdFDJ7Io6/EgSJAJ2DrWzufslps6sp7njRZY0LmXeIcfx1MPPEm7eQtfuPAk3yVCQwXEc/NAghEsyXQXZIVSUI1kGWaH5j8/+BzMW1ljFSRPgCIcw8HFciaGcM075qgBFELk4noprsiJeSgocyqivnk1naz8vPtNCoJ81PbKf6kM9do3fwmPdvWa8bOCgcctEWTzMDS0QMonWvk2AaY0QbjGsteOfhA2bI03L6nXmsksuZ31zO+lUNa6bxHUSKFyzeN5CZs+ebSNkBTNmTaesLEF1zTgWHzJT6DzIhD3PURihpFVGMTIa1Vo8do24ZMDY7KSlVNpspfLguWeepaI8Taghl/eprkqQroqoaajgxZZnWLxwDjLpgTJI5UEK/GyEl1DoQYMUkrmT5tDZ2Un38G4q0mXMXTCXmfNmCaE0QRCQ8BJW9ENHuI5h+oLZ4tOXXm5+8J0f0/JSK7s27eawxYtxg3JcypAiQpCnvnoqXYMb6PF7GL9/GV1iN480/5U+36dCV+A5VUT5DI5wEIEk6blkIgjDPCknJDQZhsjxsUs+yMzF4wUuVhVS2XqU47ponUNKG+cbwFWjarhFmrEDwqFp8lL++qfHeeG5Znb0G7LVOcYf4rB76262bB3isduforyzynzklItxh7IsW7iYptkLmbV4usCAEgpTmJwiwYnXxjo0rFu92hxz9LEcsPRgTjvtNKJQkU6XoZTLLTffzrMvPMfKNatQSuF4CseVhKFPIp2gYWqD+eIXv8jU6eMFKcu6KwymM+a/lA8ZMyglsWJy/sgL9mnt8rXmox/6CBOqJzBj2kzKE+W42iMYNLzy7HIu+dwlLJuzCLeQ2TQCdExi8IEAMvkcncOd/Gn5k3Tk2imbkuYLX/2SMHIkBBWjSPeFwYOE8PDtfzE3fuOHjNcT2W/6QYxP1mOkJOPkGPC66RQb2VbWSuJwh/b2TUzaPIOFzoFUD9QxPpxAMlDkh3y0MQyGWUzaI3IzDOQ7iMqHueiSDzBrWZ1AhvhBHs8tQ0dxSUqERFEepQrizs4IVbQw4qVAeBbQumqrufCi8yirSqPKPPx0lrlHN/LchhfIS0GmL0d+W4bEoEetrKPGmYibSTF75hyOO/WdDOcGOfGMY0b6FApJrhBOOP5Es3z5cq655hrOvuAsmxAruJ3459Ur15vlr6winUwR5nKsX7eejq3baFnXTnmihlmzZ/CDX311RF9PgMZHitEsrbGJN7wBY+K6bzF8M0hpzWrtyjXms5/4LI0NMxhfMZ4JVbX07OjF5GHblu3c8J3vUxElLGlCJUBD2G+vr6HuiMBoOgd30hntYE3XCo46+wjmvGm2iAjtUG6tEVJboXSZIIzrz9KAycOm1dvN9y+7jt5Nw0yrmUP9xCm4lSn6TA+d4Q7+1vsEdeeUk3OyjOusZ1LvbMq2zKBmaArl2SRlKkkUDBFKn8FokJ3DG9k8uIqrf/l1piyqFaGjcURQbL4oTv0srA/jHuCWVRvNzk07GerPU5Eex80334yblgwM93HMUcfgRz65KE/Oz+CHeQbpZ+Yhjfzkth+xduN6JjXUMW/WLMoT1Wxt6aVGTKQqV8amtZsor04SmQitQ4aHhzn33LMZzmUZGOpnxaoVvPLKS8xfNJ/H//RoIbdot9FYbx3pCKUUURjf/AoU1gDaWrabb19xLdu2bWPmgknc+MtrhQ4MQZgjUZGIRQjHdhBaMmAgDK38TBRPux89S6utuc3ceN2N+MMBjnGQ2iHlpMgN57jozPcyr3YOCgeGITuoUVriZyDbD5m8TyAiOoMdTD5gAjOOrBSkwdeR7ReOhwJpHSFF2hITQuvMnbjDqX3VZnPt13/Aymc30DhpNrXjJ5MqS9PVu5v1wSqiQ/tpPHQy6WQFif4m/vbDgNneW0kOKcYJQWOdIulk2L5zA1sHWvjuLV+hbkGyKJieNT6u69nmBGG524Tx2jAPA5swN//6drbu2Ex/po++zAALF81jyeL5/OWpJ1m+8hWCIEBGAi+VIpvzyZk8XUM7yPr9eEnBjEXTufDTF/HTW3/LnEUHUO1W8ckzLsTfOcz6lRtZ8coqmpvXsGLVSlzXIR/4RFHAUHaI977vAs6/4HwWLJwvCqNawig+X1GEkqqYYaZA1ChkvENoXbPZXHbpFQwPZ7jxRzfSOH+CKDjdyIQoUTLgMY/iOFETe0YMvu+TcJMIO4aA1lWt5qVnX2bbpm20bWinzEsz0DnEtZdcR9AbkYiSRDnID0A+A/lh8CPNYDbDAP2oyXDoiQ3CnY4tIWHQxrda0siYlF/YDjDCEheksKofLS9vNdd+8we0ru5gfHkdZalyekU32Rn9ZKsGCZJZBndV4Wx7KzX+YiYn6ygPA2rUIFNrk2xYv5z+cDv1+1fwwc++j2nz6kThz47oLgMBtK3eaf7y8PPojGLNi8tpbJrO249/K2W1aWbtP8GGJ3FmuJj1DaD55XXm5RXNOJ6LkBFLlixk7apXmLXfLGbtP0c8v2m1+eCnv8iyBUs54/AjOOUdxwoRJEbGtGC/d/XqZrN8xcuc/97zRBRoVGJEzSMIAhzX3eMmG4WhFVOQEm1iidsCNzswtKxuM+877+O8+fC3cfWNXxKRsHkOs7fo/BjEG96A42Y6bHN/YRkWIuN/BYH3oj5bBN+8/Fuma2cn+b6Io5adwJEHHE3YDWZAEAwLghxkc5DzA/I6YCDoJ58KSUzWHP2RRutJklBsr1POCPl+b5a9HlF8bFu1zXzj8qvY1NJBuVNGIp1mSEckKj1UIqCqagorlveRZCIq61KXquDAubOp9FxcEZINe9m4/RX6o16OOvV4DjnqMGYtq7akEgn48PBvnzR33/x7JpRNo7amht09m/j0lz9G/YJyQQo7cNyLj4WIICnIZYdJJlMjXUACdD4Wui+MWZGaCMlBBxxnjjj0CI4/6nCOOs5yn3UUf3YvcoVhVMIMihFSSAiRxrFWaD8uLCXWNw6usDOHiXLgCogS3HDFzebpvz7PV7//JeYsmSxknLhz5OgS1tjD2L79/A8iDAti4aYoU56P8rFphyOJlQSc//7zyJo8U5qm8vunH2dN6zqG8z67e/oJAs3wcJ5sPiSTDcjmAnLDEa6fpLutjxfv3GL13XPEfX+jNLji5lodxlTBILQLPQk61Mxc0iB+de/14gtXfJKG2bUMD/YxNTGVqX4TZVtqCFpCFtVOZlKZoHF8ksOWLWBcOkVCOnhuOeXeeJbNPIz9Gg+l+e+beeA3f+Tn1zxkOltyZv3fN5hz33m+ufrLNzI5PYPGCbMQ2mHpoUuo369ckLbbJuKSjFXKUQRRiJtKYkQIMgCZBxFaIy/IRwsQgcDJwnRRT/VgkqDbHxHFTzAyW0nYfmrEqIhYR0XjzQZZe2tVTpwEBB1FGBMWyRmRAStWFh/MfISjPBQuLWtbgDhXJtWYl9UZ2wuA/wFYeq3AdVxAkw18Em4C0LZ0grYlh9ibmAAa5zWKmonjzJqWVSS9Sn5zz2949yGnM62qiZ6+bnQehnMG6SYJowDXVfiDg1Sly2l7fjvLlk01al6R8IUWVl25qHDhYL0+EnIhJBxkIYzUcOzZbxeLls4xV3zm6/R37GDutGUsnrWMrTt3kYs0XlmKhvFTkIHAQZNwXDKZAOUk0UaQAJpqptDfM8COnj7u7fo927a0sPnFXg6e/04ml88k7wfUz6rj3E8fLkhBRKHPd4RYEUUgHY8gAiUVSkR26RmFONKxObC4W8iVEQQONb5mciJNImGKCeB84JNwvSI9xEu4aAwmbjhw4iYKgyHlpkYaFOKhczYEF2giwB2VxQ5BeuApVq9aBWhOPvPtAgdyUR6nwIMfw35s7G75/9QBiDOXJtY9TrkpAHSk42F7AqkUYRja9jYXEHDuheczmBukP9cLyTx3P34bXbmdDIeD5CMfTUDWHyaI+4c9oQgH8qT8Su746dNkN1LUm4mMKdKCQxOhC8LJRkMyHjsS201hxOfUWQ1iwYIF1FRX0NqyiueX/42Jk2qZOnESk8fX4uQ1KS1JGkWUDUm5SRzhok2KpFdD0AdlQSVVZgK5TtBdHvMn78fiOfuhtWZy0wTO/4I1Xp8An9C2FxebDoztA4ns7F9HSEQ8icxRjs0KF4+yPcCP33a7SXseFeVJjjzlbaIwrsJ1FQZNGPlxA79BYJCCPYxXIAjCoFh6M7qw0AWDxGDpl1EUv+4kQLusf2mD2bW7kxmzp8S/B25h48c43vAGXBQhH6WMKpG4youVEC21z3EcpBzRXlq0dKGoq6+lb6gbmQ7Yml2HV6/Juj4DfhYtIowJkBKy2TxSCBIyiRkGlUly4zd/awY3YQ1AWEU3iUYJQ0SAEQHaCYlkHt/R5AjJCV0M+Z75/Qqzad02ypNl1E8ZT3fYxuPP3UbP0DYkAY6McITGCQVpkUD5ESIyBEaSC8ATKdzQw/GTmCGXCalG3nLwkfgmR/2cCk688GBBEktFtERTQBKhMUIjlfV+Slj1DWHiCQwxlKWX42pwCz2a6QR9Tp51uzdCAiKRx8RtggJwlbPHMReMluaxn/Ect/h/KSVRNCKfp62UAp6SaKMgtHI999/1GFXjyznqXYdZsogwyMJEiTGuylEy4NEoVCOKL0hLsyw0gEu5h/bxpz77KbLZIQ568zKqpiQ57PhFYvWW1VAuiYT9vXw+TyqVIgg1gdZ4ThKRd0n643jizr+bvg15wxA4ocLkBE78DwpDvWz4KnBwhUTngQj+/Ie/MdA/zK7hXjb2tVM7q5x3nHYIXeFG/vjSg+z2t5AV/fgiTySDmDoYoTAklYvnSHQQov2AIOMjHUUeH12R5dhzDyM9HbumJcTBsQIZxa0a0aoqJt/2+m/hIBZEEnAlU+Y2cvA738yUBTPQUTQiEfsvnC/lWipmaOxtRgBBLrDnSsKGlzrNSy+uom+wi+mzJ8c7YdA6ItBx7/QYxhs+C71H9vc13i5kQoskDwFRYMeqtL+0zjQ3N/PCqpc4+m0ncdjsg8Qt171o0plxeEECrQye55HJ5PH9LCnPMBwMIlKS/rCLutkpTjjrbbjTEZ1bhkyo8jTMrBFB5OMm4vRwwQgi+3j6wdXmhqt+wNbOHRx/zqnMXNTI2ecfabXl8vDInU+Z+3/7OCm/itn1C0nLCvJDeSpTVWQHh1BKEIY+whMM+xm6BnaRIYM7Hj73jY9QO98VeKHN7Gqre10kUcggLr8o0M6IAxOACgmL7zrWQA0YE1oNZ5GArEOYB6cCdDiM9FL8S0YkNGEYImJxfZPL43gJ+14AHzjjUiOE4MwLjuGo4w+3YXsUQsLEp310+nvs4Q2fxAL+y7ayuIGFKDIxV9hCOXZRuqtrB088+TjeuDLatrZy2NsPYlyjR7Y9xEtWkckOMDA8jJAptBIEROjI4OQUXlDOjtU9PJx/hiWHLDG3PXQLm7pbueI7l5qG2eMEfrxtPiBhy9pBc9PPbkIiOO3Md/Pmow5n0tJKESpr28LkESmX4849XBx/5uF894u/NL9/7C72m3sgtRUN9OXzVFSWoX3NUG6QLVs3k0p55FSWXUE3H3rvB2LjxWbrBNZIi4VyRjXCx1rOe90ARVGC3WoxR2GIcu3C2QAk4ySdAFkwtH/xvCnHwY80npIIzwXf1qXWN3eZnt5+5s6byVEnHF7swcZxIO4DH2kMHpsoGbD4v3+7wNxCwqy5TfT391Mmk3R394ELx314iXjixs1m1/qdJJVDaPIoZT1R3hgiIdFZHweHCreOrvVDPNr+FJGfJJGrYvPKHTRMGwcOPPS735vqyvHcc9sDTJrUQDYzxPEnHsObT9xfIOxgMKuZp9FaIrQoOpQvXn2ROPn8w8z3v309zz73Jw5bdjS92RSZnjzl5dWUTxjP8HAnXUNdmPGKt7yrSeCAH4LnpPb0rgUjjux+m1hkTkmw1K3YnxlnjwOnnEISStmuP4FNxEXW8h35rxmQFeTXeMrBz/oklADHslOu+fb3cJKStxxx6Mg2FTjc8WTEEV3csYlSCP1/gSCIcF2bkYY4Q5oP2dWxwzz84BNMnDiJuolVHPimNwl8eOi6NaZ/8yAydNCRJDSW4aUQJIyDCSOrkmF8jBsSqAxtO9ewfbCD3tw2KuvSuK5DZWUVEydM4dhjj2Xu/FnUzam03sQZSWqZKEJKt2hoYWCdi3JCyMK1V/7UPHjbn6n06ihXlaSTFSxcOBehsvzp+SeZ0DSJMy46jWNOXSZMLKpZ1J4araQRe9tIFnr1C7F9HI7q0TOQ7Fu25hoRCkMUh9ZxMv9fgkGT17Zk5RQM0oQQOTxwyx/Mz392MzPmNHH9jVfY2llMryxCY+vZY9iA3/Ae+B/mz8Yo9odrXRzcbYTGoGKvomP9Voe66VPFhWedyaMPP2aMX8Vg1wAVkyo59j0LxeM3rzDdmzJEvkEIhRY5tBY4JoEf+QRuRIiVjM37PimnjMXzFvP2ky4mo/oIvYATTzluRHkynq8rHDsWBgRBaPCUNd4oClGOQCWEpTloJxYckQz2d1MxvhqSPl7ZMFl2MHP2DK448VK++vVvcc+vf8cxxy1DlGkiIgJlcPBGCbQXyC4yFh0qMBaLeWHUKCMHe1iFti2bthM3Pr4REASQcF/VgMw/kdzS2BZBjSb0Y28ef9f9d92HEpJPffYjkIBVy1eZW275HY889CeWLFjG/kv34+TTTqBpcYMoGfCYht7reU9DLpYqYrKHNpbYoYozMQUbV641bS8tRw/l6Nsu2F5eZrx+xYx5C8TRpy7lod+9RO/WAQLfWHaRlASBRngOkcgTBAFBJo9KKFzloZTkbaceZL2GY5UXR29VFJlYNQ8wGs/x8PMaz5NIRxBqH6UcW5fVirYV283Nv/odNdV1JMtc8Hy6sp18/TOfJ11ZIZJ1koZfTzTtW1rtFRFJkKHtJ8ZmkoWRxfViYXKFivdF/zdJIPtrtqymhUYaZXs4ndemMYp4uvCe5+YfEeiAhEzgOKYoDN380krTvG4N+x/4JmbMqxUrl681X77sMlo3bKSvN8vQ0BCPPfwYretb+OFvry2edjPqRj5WbPoNb8D/DJldqRFKghIjd3mEhihie1sz9916E0PdA0TS46Of/TxUVbB+1TZTk25gwWGNtLzYzvbWHsKsh9Qu2kii0CfUvjXqSGICkCrButZ1xbWZZTtZ72e09X5OQfBcRyjpEvoRbsLSAoMwxIvXnQQCQrjvt/cxPj2JxikzGcr2EzrDXP+Tqxg/v0oUvPq0eVNZu20t99z6e3PqeccIFXojzQoFgXjgwVufNtJAVVUV2WgInwzZMIt0FKeedpwoitWNWplpHSBViBOvk4VQxRbqwmjXQh2+SKoRseHHCUQ5KoFoMJhII5VLQiaIYjE7IjuHeFXzOnqzVoz+0s9daW657WZcTzB3znyuvv176BC+87Wr2LJpG0/c8zfzjhPfbNlmIioqdChGEpfFFYQZdd6L2LdJsNIa+F+B0faiyWb59FlnG38og5uoYOKUJmbvfzBDfsRAf4aOlh3sbh1gRs086itmoqIUmUwWpGY43wdCkxApZEKRoZf1u9fyrZ9eTv38lJAJgJBcLkMqmQYjCYMIxxulQmAkRkA+ANfFpou0gdBl80s7zfvO+jCzpy8ljCImT5/Af3zivTTsVyW2tGwzLcs38/ADv2fLtu10de9i3sK5/OSm74qn/vii2dKxkfraBlYuX8OqV9bi+xFEAiEEeT/LUH6AQOcZzA3QPdDDgQfvx633/bLYrlcM90VhmiD4vsBxk8XS3Og8UhQZlBDFG6TRI2ILhZDaD3w8J2FVVAz4QYjnOTa81/EdIYRjjjzBtLW1Y4wmH+Y597wzuera7xYDl7bV28z73/MB3nzwW/jmDy8VRmm0F6GRGA2eVMWlQMmA/11RmOxgNPhZejdvNZ/5xOepq59G0/xFLNzvAB557A+UuVXMr19Mfpemu20Aci6hhmyQRQuN67rofAQixK2AlRtf4P1fOJvDTz9I5KWPkCJmQ0nbZWMAR8b0wgCtDVHk4XiCQFtGlxPH3hed/Hkj/XIcnWDWrCYu+MCZRAxzz0N3ce/t91PpT2TRrKXIhOGvz/6ZZIX9nmOOPYYwDOnv7Wfr1u309PTR398PQqCNj+s6RBgc4RJiCEWEcQOefOFugWv7MNxEnK02IVIUer3cYmkOQiIiS5ssum57OAvXpYyjHzvONNZ4jqOGbZu3m4bGyQIBURCXq4wVIlj5yhqzem0zQggWL17IoqXzROGc6ZxBeoILT/2QyfX7fP8/r2XywmoROSEGSRhGJJVrl0jyNTywka+LOLtkwP8CigQkE6JEBMbQvmaD+eUvfkNP7xBLDziQREUFQ715etp6qdCV6G5JMBghHZdMLo9REiM0Cc9FKYGQEZ29Wzntgnfx5jMOFCQhFCG5KCSpPJxI25DWdYi0Qaow5gg7SDmiLCJi0sdZx3zS4CeYWNPAvNlNbOxYy4qVLxNhSItK6twpzGxowiuHgdxu/v7iU6TKXYZyWbQRuK5nGwoSLm7CwXFta2Bffw9GCzyRxlEJEmWVlFUlmTxjPN+78Uqr/qrj1kMBYeijlGvLXMIm26Rr2JOJ9epizfZGZYeh5YdzJFJJ7rv9XtPZ2cWbDjuMpQctEkQGoyKENqDckRM0ukXTgAk1Ih6d8+DtfzQP3vooF7z3PN5yyv4ikiEIB200LrFiirLLFtjbA78+6sdv+DXwvwrfgBB2QHhkfJoWLRRHnXicueOuu+ka2E2lCpk+cybzZszm+m/cQDpIkaKc4eFhBgeHmDJtOn3DfezO70IIw+SqRiqSZax6fiNvPulAkOB4DiklyZMH5dp5Qb7BcQRh5BAacB1bQUGC0SFCOGxYvcn09O6k0quldcMKWte+TBTm8JSHMknqaiYzq3EOmdwgKgknnHwUb333Ep558Rnuvv8+EqkUfYHB8xwWL1rI7HkzCHSe2XNnsP/B+zN31nxBCNtaOs3xx55BVWY8wg257NPfNt+87hKr2hpLvjp4xVyUjgCcWFwuQhQsI9L2DiQkGEMunyeZ9DDGFMtZiVSS5pebzTNPP0cymWalu4qlSxeBK6wMkKMJgjyOm7A3OGmnNQRBgDAUJWyjODyvGT+BXM6PZ0o5hEbbsSymoBke5x/iPufRa/v/gsD3/w0lD/wvoDAAsNATUyDHf+mLXzR+1mfOnDl8+KMfFdLYALHlpc3m8Xv+CHnDo/c/jOu65IIcExsnISoECxcvJhGm8fs0KVPOwoXzefuFi21iKGHIu/m440bhxU3+ZlT504kJUOtXt5jbb7mbh+/9PcJPIwKXlJMkO5SlpqqSmqpaZJRkcsNU6qZOpGFmPe8+7S3Crcc6Fg/L/vLiHS20SsWdSIgQP/Jt6Uq7kIONzTvM5Zd9g46Nm1iyaBGV5WWccvq7aWycwsQZEyy7S4DOgYzZk2EYJ6L3rjNrY6UpR00abN2wwSx/YQWHHngo119zHWjJxAkTOfytR/DUs3/hs1d8OmZF2kKvRmBQmDgRpaOgmIy0STPJnb990Gx4roP6+nou+tLpVp2zIKukY9XK2NuagriDYdRrJQMe+zCQz0ckkopQB6xtWWc+9alP0FDfwKWXXsr8ufNEFNlJA1FgO3cADp9/hKmurmDK3AZUyuWjH/s085Y2CYC2FbvMw7/4I56fpKqynHO+fLSgHEInACnIBwFlboowsJ4llXLROUNH62bz0N0Ps+qlNaxbswl8hdAShYcjXYSGunG1VFVUk3JSpKrTME7w2Ss+JqomxfsTEx7CICY0BSPUx8KjUDvPRwGuFCjh2TtZFu67/ffm0QceI+2Vk8vlqays5KADD8FJeoyrqSGTG+bYkw+xnU72a/4xch4Vnd562x3m9ttvp6ezi4XzFiB8QcpJUZmuZvrU6dTXT6J2ci133H8r3/nP7wqkTyQMUrrxV8tYpMFY6dxY+sMgufuWh83GF7ZTXl7Oh79yjtBOnPk2xhqwpJiwMnHE8Hoz4FII/a8gXgQnXAUhOMrlwXvuIzM4hDfNYf7cOYIoRCmHUEcIT9le+AjyKgfJNMlxDqlxZcxb1iQKpZWZS+rEWe8/ydzx07vJZxQP3PCUOfz0g6mekxRhBGnXNhE4EpyES9uqzebhex/g3lvvxwnTJEQZ5XoCrudQUV0JQsfhoMSRDjIlCXSWiZPGceGnLqRqGkXBgkjHM40T8c+xFw7yBjchbOLdGJSSuMrFNj/6uNKDJJx8/jHiL396ypQly/j0Zz7LY48+yt+f/RsDQ4NEaBxPcefdN5s582czZ84c+vuHqJ/UQDqdZigzCCIiIqK5eRXPvvAszz//dyqrynnveRcy2NvPcF+WlJOipnI8jpHkh3z6d/Vx0rEnogdzyKokKvbCBWUVS8YR9iaqrbh7EES4yiGX8zni8IPseNlRUj42Zn/99wuXDPh/An7c1R5pUskkZek0Qmta1qw1c+fNj5U35B7hds5kUWmP0HWYMnMmvghwhVskSUxcUiY+ft0F/O7qe0xHZzsv/amcQ8X+pGdipbSysLFtl7n/zoe45/a7GZeqoiycgOOnqamehEwpkukE2suTN1n6s4MkK1K88/h3Mn36VObNm874poQNbQsVqZjbbD1syAhNWeImZLF32pEjvcC2RFxoqrbbNmPeTFYuX8W0pdXig8vOKXwF999+n0knk7Ru2ARact9d99A0cy7PPfsSvu8zlBlkcKiX4ewwgc4zoXYc55/7Ht7znvOoqRrPlZddTplTTlV1FSkvSZDX5EUAeggjE/z+od+bd518nBDlI+wuY+LavdFEkUY5LmiBqyxvPDM0TBAExWNgimNIjY211esjWfVaKBnwv4owVkOXgJC869hjWbtuDRvb2vjAxRfzq1/+2sycM1cIJcj6WVJeCqXgkLe8iTAMyUea6upqoijAc4QVjXMcdJhHKpdzv3iq6Nvgmz/c/1ceue9P5pTz3i42b+80Dz74MM1r17N2zXoqkrUM9WZJyTRvOuhwcpmAvr4enJSgL9/P5JkTee/JFzJl5lSmN1WKIv9XYTWsbMMuptiHXIhiCx6ooBy358Vs14UGB0WQ93EdS/5QSjKcHRq5McTe/aRzThQIwTu1Xbh/OPwgG9ZuN+3tm8jnsyjXQQiNciWTptazZP+5xQj11z/5rYkiQ/2UehIiSS6Tp6IsRSaTQQsXNWBIjUuxbdM2I1OKyU1TBbFov5A29leOA8ZgjEQIyy7LZDJ4SbcoKF8cCm5MPDP69d3wXzLgfxWOKpL7s1HInAWLxOcv+ZL55hVXsn3LNi764H8wfeYsc8H738fmzZvp2rEdz0nwpsMOZWN7Bxu3d1CZqiLlJAn8HK5nF4fSSxTLINXzPHGYPtA8dMfj3PmLJ8y6tWt59qW/EaoIg2QwkyWdKoPIIVQRFbVJ6mdMp3byeB54/G6+9uPv2iggCUbZS9LXWTwp4x6hQnZqJELQOMWfJKOpUSOfARBaoSNw3TjLrKGleR1TG6ZYyaD4CosiUK6y839dF+NLRAJmL50sZi+ePMLmKIwbjSh60Q2r15vHHnuEunG1DA0NEciQylQl/YN9eG4SLQKy/iCpfBKkoK5hIpOnTLXyRxCL92vyuRypVHkxOnakSxj65PPZETEHYfVJ5R5dHK9fL/z63bKxAhFhhLFtpsohxDB9+nTxm9/eLBoaGjACduzqZO3atQR5n9qaCQx09/Lss8+yYsUKxqWreOLRx7n+mh8Y100DkM9nMTGLKZJ2kmbD/Epx0mnH8fwzz1GdrCFBGhcXqSLwfLKmn4zoZ2XbC0ybV8+Hvnmm6BreTpbhopomCnydQ5NDSQjIxTvx6o0cFHt7LUaaF0b5JWnbaws3m01rtpq2lg0smDMXRiW/lGvF+7QSREQUQ/fCY9To0WK7UmzUs+bNFBMmjGcwM0hkLPnDj3yQBj/Kks1n8H2fgb5+end1M9g9yLrl683oziMpJal00upoxVpkrS0bkFIS6LydIEPBERfmCb/+x66UPPC/AjEyJGuEkqDx4nEdv7jpV+LBh/9gvv+DG+jcsYupkycxY/YMypMpvvLVK8Tp7z7LbGxuZdKkSWwSO7jiim+YCy48j5kzZ4jCyJfCupQcrG9fS292F7VmAvNnz+fSr3+eyiWxWFShh75Q2xIQeprJTVOKM4QwkJBWjjUfBSSUvWEQi9cLMUqIrhgyjwTUij2zrwZNZHykEHbtHnpsbNtEZbqS6VOnWUOJe/bDKEQ4Bk0ecAiRKKFwlMYIW7cuwIShXYc6duqCcCWfv+zz/PC6H7J5y1bqa+rxwzyOdEkkEgjfkDJJZAgDfcM4qouu7h6mTZ9OutbDD6zkreu4tqbs2OPpSJuEmzq1gYIavD3mMlbeMXHWvTDP5R9O/z7H6/v28rpHIbsLvh9aQTUU2hgiHeG4CU468d3iqSf+IL5xxeXigve8Rxx++OHijLPPFAh43/veT1IlkZFD364BBvqGuf3W29i0qd1EOrIGVRhcr+Cvf/kr+x20Hxd+8D2IlOITn/k02zf0mCLjqGADsWDGrffcStOc6ZAAE1n/aeLxnkmVRhg3ngjhjGrQYFT9VcZyOqNdpCU2FNoLZcHQlQuu4K677yOTyXHEuw8TsQ4eKI10Ciq6TixbZ/WrQh3E5A1r5Fb50wFHFbvAkIbJUyaJD3z0A0xsqGVn904G/SEyUYbBbD+ZYJiBoX4GBgbo6eqht7uPIBvR0d5hwKpeKschMvGNITbEjvYOPM9l5pJJVr+/oPdVQNELvwpeJ9XXkgH/i4jCEAFUug7StzbkClU0bCnAHwrAQCqZsF01wvYSB0GEdKpZtbydM044g9qycQwPD/KLm34GKsQY33rPPJCDbW3d1NU3YDzJ5HmT6M708akPfZk3LzzWLGlaYhZMm22u+ubVpn39NnPnLY+bwGiOPelY68WciDCfReAgcIphJBS78IhESERolScLO1hUr5DFCRFQCK4dFElC3wUt2bBqi9m0dQcnn3XGyMgVx6pkGRRRJFC4OLg4GqRvZzIHSPIRKMdDOV7s8SQiLr8ZwEm6zJjdJD7wkQ9QXp1mV28nnT072D3Uw7CfJetnyWaz5DJZBnr7GRocpqWlhS0btxuEsEpdQsQ91HaX2ja0Mm3alJFQH2MNHP579ypeH4qWpRD6X4RyRsauuEW5loJuFKDBS9lsShjmY30oAaHGEw5bNm0jzGnuue0+TjrjWH5+60+oqi3jycefMO888rii8umTd680FeXjuPf+e7n74TvIBQPUNUyiMlnLwMAAx5xwOC+teoaf/uLnPPXMcyQTlcyZN4vZ86ba+FYKnGSCMBt3MkWMTIIo7k0hZNZo5EiLn92lPWFGJie4sdZUS3MbnpNg8pRJkABtbOHMIIm0sS1/JrLfFRLzjG29dvSI1yiKZWkRCOkSmABH2F7nOfPniB/d9GPa1rSYT3zsk1RXjSOfz1MuUzgodEqT7cmhPaibOpGkSsVMTbvBUinIwwO3Pm4WL15M48ypRFlQyYLCiBy9i6+LMPm/QskDm1d5jPqx4AHAsp4wcTiqzagviIp3cR0Lv/l+vHa0ks+AQbnKJnCwHkznDa4RnHHKabS3b+Irl3+dSq8GZyjJTdf8lp0ru8yuFRnz/CPt5oGHH2E4yDJ36Swu/sh7+NFPruaXd10nJjVUoUWeg978Fu5/9AFx98MP8OLK51nV/ByXXPLJeBsFJnIwRqFSCi20XZuauN+4OCTBelW7M3HILXQsqRHGj8Ik7vi5wOTLw+P3PYKMBMeceKhAgognJkgkrrRdhkZAGOXBi8WkY00vwti2jSWomPirDQYlFFrbvyeUHZ84c/4MccON11E9vppMJsNgLsdQLkvPcBf9+V30DHaxbUsHAzsHDVnLxZaFNJUET3poBDXTqlFVEGmDwqqaFIzCWLX/kVWFYK9Wwn2PkgH/N1BSILAEeddxbYeNsKpuxpfgixGdpcggFORDg+M55HNxuOZiM6aBDzgEoZ20kEgkWLJoCYcccig//tFPOeSgw2hbt5F1y1uR2TIuOvvDXPq5K7n2u9ejI8nu3h6OPvpo3nXy4WJq4xSBgAWL5tI32Muq1avBgaXL5orH/vAQd913Kwv3nyeI4oFkEijku4S0XGdsgqygf4Wx83aJ5wwVLtW4sW+vh4U29ou2tOw02zp2cOJxx0N8fwuMP5Jhs9oHlqGsnDj5Z4MDYex2yHh0jW0ssA81ygeODKIzICVNc+eIT332M1SOr6S7v4+B/BADuT5CEdLb20Umk2Hr5q3xDkqiIL6pRtDcvIG+vj4yQSauXdstVXEjgzHGakuP7Cmvh5B5b5RC6OIddc/QqXDCCt2grmPfX/niavOtb34PhwRLlizhnHNPZ9qcOmEbC+xqz3Hsvb7YdG/snd9zPSvq5jgEPvQODxIZhRQujuPQOKWB5/7+N1yVprsrS1XFZAb6M8yaNZuJDZNZ+dByVr/YTJTzjVAZMtkhVryyhlQ6gRS66CqW7rdABIFvPaZrObxhEODEao3rV242Tz/5PO//mCXwI3w7bUEIewETDz0X6lWFhsSo2FJJ+50rV7eA8Jg7bza4IJUV2tHGJrqEBB1EKAV53yfplRFmI2684UYzYdx4Fi9ayJKDltmVR8yACvwcynORCAKBncMMRZUOpQSz588Wn//S583VV32frZs6KDcOfd19VJXXWPXQlFMkkjiuZ9fxEhQuw0NZHMcr9ieP9Clb+uVoJZbXK97gBrz3XVXulVw0GCKM1khhR1m2b9hEy+r1pBLj2bShk/a1Wzjp9OPMcWe8VSCtbJtGE/iGMjdmTQR2UFAQBEWDcj0487wTxLNPvmIefPghdnXtYMOGZhyZor6unvyAneyQTCbYtm0r6zdspLZ6Ik8/+Tcee/RhgmgA6QhyWR8hI44/4Wi7RzrEyAjleuSiAKFDEk7SttFF0L5mi7nkM5fiyWrq6yeb4885TCBMsThkjC3pFJI5hVXx6I4hMyrPo7VGRpJNG7dRXl5JEGQBiMJ83AQxYvqOEoRRRMJLoUPo3N5lXnzmJSqSaTa3bqKnc7c54ID9RUV9DeiYHBL/aVe4BDrCLUwULFiahFnz54ijjz/GXH/NtQiSCDeBUi6ZzBDVE8fbACC+kRRKbZ6XJJ8PmTZtWlH3G2JPLNjL+75+8QY34L2rAa8mamYTKUQ2Y3PKKSeIm391h+nqHCIpy9m8ZhfXN/+cxx563Hzkixczc+k0ARFJzxm5PzgKgjye6xJSWFvZNG0m183Wth56u33K05Opm15Bdrifrb3t9A/uYlrDFIROEGQdhFRUlpcTBlne8fYTyYbDKE9z2jknMWNJo4AIKSGvDUI6SOUgFYSRwREC8vDtr11FRVk1DfUNHH/aYTZJJhOx7I22y1ul7BIBaydy5FAUa93EUnZSOnEThKSispppTbamqpxCUdoyysLIqns6ysNgWLNmrfnxdT9kQkUNSksqE5X0dPaydeNWMzedFrIsGbcURrahX0lcqQh0LCgoR5JMyhXMXTiHvPZRsoJcNmR4cIgpUxsoH1cOCrQQaB2TRX1Ys2odoR8xa2ajLYTFEzcKXthK9ozKSr9OMTZuM/+ruz96TTdS67QoEIZHuR0P7r7nN6KuvgolQw5cuj87Nm5n5Usr+P5V17JyxRojY+1jO6jHL2S2iLQdqOUgwFdsbm43RBFDmX5qxo2nvLyCiRPquPjiizn0LYcya/4s5i5sIpPvY9y4KpIJj+1btxDkcrRs2MD5F7yHM88+l8ce/SMdzZsM8UCvhEwSRVHxAtchEELbmu2mb9cQxtd84hMfGSF+GGyZKHSQJMDYUWKvloWWex87bdetjuOQSCcoK0/ZHkQgiiJC3+YBHEfGkyAtg7p9QyudO3bhySRT66ehczC5poEgG/HEo38yPVs7jT3mDtLIohqGK+1dRBg70zkMNULAwoULxeDgML29g+RzIVOmTGHSlElMmVYvImEXQ0LGIbELq1esxM+HSG/P0LnQwwC87o13z/PxBsXIFDy5R8kgnhtAFCkwDkaPGmyWhrse+ZWon1pO+6Y1HHP04bzzHW9m7YpXePjOh+xAL7C0vYRnG2odDyUdII+wRVe+cdkPWde8gb7+LoTM0zR9Ep/45Id58JEHyeZCauvrufgjF/GWIw9mMNtJqAc55ND9OOiw/Vix+gVuveNWfnD9T/j7n17hp9fdwtbVXQYfCCElFU4UoQx40ibafvT9myjzqmmYNJWJM6tEkXYVsudqoqBCGRXyACOa0FDIVscGHK9vp8+aSmR8Vq5aA9IF7aFMAsd1yefC4gD1fD4PBu69+16CfIiIJGEehHHZ3dlHmNUM9gxzxy13Q6awTbbsJbSJK2IGKTSusgqdOgRX2tnFIpLUjJvAUUcdSS6XQXkQaggIbbRl7PDwfD5PkLc3mjAc3TaoefXo+fVJq3z9bdH/b+xVPhpBTMRQwmZPC3zfglN2Qr74lU8yobGaXQOdrG9ez+DuAZKRg4zLIaKg06ajeP6wY0eTaPjgWV80WzZ38uvf/IpvfPMKtu1op2NzK1//+pX0DwxQPaGWI95xJJdccRm33PlbdvZspbw6QX+2m0uv/bT47Z2/ZPmal6mvrccTFWxv6+NXN9zK7rZBywHORCijwIdtzQPmMxd8y+zc1EXaTfOpj3+Cjas6zB8ffNJc9bUbzPVX/8L8/t6nTPu6nfZ3C32PcRuefSFAECBGEYxFQQLWgVlzp7Jp60b++vQzMfnEBZGE0JBIOjaxZwzJRJK7brvTbGzdSGVZBUEQkE4mqamuwREO2zfvIMwbsv15NqzcYLrado+kw+NljDA6vuFEI2UfH1ztMX/WPM444wyWr3yFgw45ABPZspQiLuHFdfvy8vJikspxRil1yJEe4rGAN/waeA85lz0Q837jrrKYIouJNELY8Zqzl8wWH7rkw+bzH7scJ6+oSU/FzUWQDSHFCLHYscUQHYASLo/c/YzZtnMrNRPLaFwySTQunsQtN91htm/ZhpeexnAuxyOPPsbjf/o9WvQwc9Y0hnsEA0E/F5x+OiiYsXSq+MrXv2j+81s34RiXstR42tZs5XP/8SWu+9F3TPWsCrF1+Wbzve/+jN07hgiG7DTFts4NfPnyS9jRs5mMzpNKViNVgmeffoVx48czo6nR7L//Et7xroPiIWeAG0Lkg1LxutADXBASoUIwDnOWTBa19dVm5er1bGsbMg2zy62tOyIecOYUyd333HUvCTdpNaiiAD/KobVPGIbU101id083falB1qzcwOKli8gMbzeNi6z6JL49nsW2JQNP//4p45Licx/7LBNrJ9LWvo6GaZOYPGuaQI1kNQSWiSUcaJo5jb7eIftOYXkwyp29dhLr9eXzSpI6o5e7MSPW7PG23ONzSlqFRR0FeF4ZBPCNS39imp/fQH/PLn7286uYtKReQACOicNQJ9algR9c/Vvz0ouvUFHm8p8//64ozA/atmbAfPYzXyAfZHnz4W9GOy67urfz3otOZ+eObfzkBzfTNH0G3/3h5QLHjnkhkogc/PGOF8yffv80HZs24SUEWb+fxpkNbOrYgjIVZAd9/FxELj+ESIX4Ypi3HXc4Bx1yINmhEM9JoiNJR8cW+vr6GB4exEsJPvgfFzJ9foNA+HZWsLYNtgbHMqTyIa4nrdKj8li3YpP5yMWf48BlB/ORD7+P6YtqrcoIGuFaz7dh7QZzxqmn09gwk+qySibX1FNVVsnECRMZP66GqopqqqrGoRyP8qpK2jdtZNgfYtKkOhJph3RlAqUMQejzzDPP8MLzL/L2I45hSm0jWzZvp6dnN7lokLMuOJn6WdMERuKHETKp0GiIcnhRmp9//Vbzxz8+yW1P/cyW0sYoSh5YvNpLBSO29dtQh3jSw/c1Qjk4ygPpQQgdr3Sb7Ru2sGt3J9NnNvG1a37Ej37zVcAFP0eweo3Z2tFJICp58A9PE1WUMWnSOL5z/eXFZeX21m7zqU9dTiJVzgUfuJDjTj9UFNvstOa+h+4yiYoE9dMbisoXRsRJIQFHnX+QmLlokvntr29ha0cnuzcOEG1yiSKPwVw/+SBPLhxi4X7zOeG045i9aBbz9p8ugjCmf/oUp/a1LN9urvjKV8nlM/zn9T/hoovPMwsOmCsIpV1oijihpEd6gIVjpy/M22+6OOqYw83TT/6db39zB5d8+Ytm+sJ6UZBxjfLwiY98lqqycZggh6QMPxhGkyTQecIoIJMdwlUeQgboEBpqGwiISKYcjIwIhyJ8HaAcRfeOfiZNmEy5l2JT20Y6d3YxkOvj2JPeSf2USbE6gofnKfKRRimJUrbf+vmXXiCR9hjrKHng0bs/iqBuCsIyOkQKZYXb4rVy6MPalR3mkfse5E8PPonnJKiqncC42jp6ugeYUlfN4mnj0f076eloo752Mlt7AsKySuYdehAnX3yCIAA8+P3dfzI3/epWPKeKoewQdz/6o2JyyffzeGkFRnHHLQ+ZM88+USDt+E+VoLi+M35k2WG2G50LT/2EWfHyGpYsWcJ++89n1uxGFi6Zw8zFMwRxT0IU/w2lffu7fjzvNx5af/7pHzadnTtonD6Fn9/ynyMtiya+rWnLVzYRCBeMCDFaIrXknBPfb3p27Wb27FkcfeLRDGZzbGjdyD133Q2hT011OdXlaSbWTqC6sobxVeOoTFVQM66OyrJq0ulyAt+QSqUth9t1Ea7ECMu39MM8fT09PPfCs1SPK6eurp7BgSzdfb2Q0Hz5qsviY6gxQYRwXYy0ykeOAWXgnUtOMuUVae79+61iLLuxMbzp/0PYg9s68nNhZJ0rE8Wygs5b3vAj9//Z/P6RP7KpvY15+83kHUcezv6HHMhPbvw5/V3DRIMea5/bjenvYXylx4aNW1l25BHsd8TbmHLgXIGGJ+78m/nLk0+TF1BRVcO7Tz6WE047XBTEMXQEXjphs6ZEnHb28XZ2b2BJIDHz3t5mEgZDjsgYHNK884y3s2LDKqgI+MyVHxS4GkwOVECEW8xRAfGQNorVMjvcDG6+/UfiPed+2HT39LFueYeZt6xRFJJ4QoKMRdDtXCfIGU3StcmCr33jMr7yhS/zyosvsHr9OnytkSpBZcV4unduI/LBU0ny2Qg/YYhChaNSCByGhjIQQSKRIgp8gihCuQ6hDogwJFxFJp+hZe16JA7l6Sr6+/vp7u+js6+LS678Uqx9JUFrRMyGMxoSMS/9ii9cbebMmcNbj3jTvr76/mW8vlbk++wQyFd/3TiEvkAaCQG0r9tqPvi+T5uf/uePaF69iiPffjgf/tQHefe5J4qVa1/G18NEIsMrq56jPzdIZX09eVlG13DEsFY898oqTnrHmeYTF11q/vLk0wS5ACkNl1z2OU4463ChHcCD0NjXbYFSgZQoF/Khb423OAjMygjYi9smaUMBc5fMIXSy7Ny9mUd+/6BBWj3biBwFmQpJIcemYm62GckDuHY7Lv3yF6itreUnP/v5HhI3ltARgggsS1TacNqPPzN7cZP42teuZP78+XR17mKof4DhoT5cZZg5fSZliUqyQ4ae3VmCrIQoiZ8VDA/4JN0kjnTRYUQ+N4QSEUb7GB0S+jkGB/vZ3bmLXbt2UVlWCUYyODxMX7afL331EiY3TRYqGbM8pIPWAQgdN6DAhpW7TfOKVpLJJG85/C2v/3aj/wZveA88EkEXVPgLb9iLwImJA1+99Frz96f/jqckDZPq+fKlX2DqvCmCdKGXVrK6eS06Cph36BwSyqN88iQev/cJJtRM5oUVWxjKrQedZv2GNmbNaODY447i+HPjlkFFLKlqYhG2KB4s5BTDVM/10CZECUMuP0gyaeePigiETNkls4H9918oFi2cZbKDQ2zbuAN0wgqcuwJNHqF9hE4glbJraTeBJrJ0ymL3lMP8ZTPEtOlTzeN/fJLW9bvMrLl1xeHfSio780hFgIdGEsUtimtf2WC+/53vsa65mYXz53LHIzeL5jWtZvWK1XSs28oj9/0eN1XJhPF1DHQbwmwPDl2MH1dNRbICnc/guOAkHLK5PIEOEUqiXAcdhvQN9pEsS2Kkob9/gMHsEO8+62SmzJ4sNCFD+SzliYr4/ifxgxyek2bVC23mR1f/lkVzljGuymXKgolj3HxLBjxq3g3sLSGDgVUvbzTf+8736O8ZYvbs2bzr6HdwwllH2ROvRm4Ay5evxHVdREJSXpXmu9dcI5558llz6qnn48oynvn7Cyxdth/Tl1WK4p8p5FC80OpqGY0UChPnvoWwNEURV2CE0Ehh0AQkkx6Fth/HSWCAfAQtLS3muu9/j+07tlBVVo5wrGa1cJNAaPdMYrPJhYF+0i4ZtLEqIELJeFSn5OTT3s1Djz7Cddddxwc/9AGzZL8ZwoQglIsUCoxGxzzihAtrV3WYq666iubmNVxyySWcfL5dt89fNEvMXzILQjjzjLPNmaeex3AmRzpZznB2iMaGyaTLy+jYspWent00zWikvn4iGoOOBChDFPns2r2Ljo5N1NbVIJWhd6AbX4YccdRbBYQIQtKJRFwvtvvpuQqdh+988zuYTIqKsnK+cs3nRFFIbwyjlMQq5K2k7WELw3jWbEwz/MD5HzPtGzqYN2cOn/7cp5m1cEpxTIjR2iaAAvjxjT8x7a0bqSgrZ9qkqdRUVDO+ogZPJiivqmbem2cX17fFhFBMLbT9toW0mb15hJGPq2z3jNYglJV7CaIAV7m0tq4z7znvAs4/63xOPOEUpjZNF9dc933z9LN/JTM4AH7IJz/xCU4+5bRC0nhk0IAociKKm7LHdTy61VnDvXc8aq677j9ZvGAxH//4x5m7qMF+fLRwo4LLL/umueeuO3Fdl9tvvYW5i+eIQlheXJfG39m6bou5/ns/oHdnH6FvMD7oUFNbVU9lWRVDfUNEfsDcebNJJFxqJlYzONzL9s4OgjBDxbhydu7axvGnnsiRpxwnEAEY32bK4wmFyMKJgg3Nm80HL/owBx90KB/8wAeYOW+iLR8pxrQRv7EN2ABhrFAuQEcR0rFu1fhwxy33mJ/86GfMnNHEz35+ozXAlL0+fAI8oRCBpGPdJvP0008TBBGdW3fypoMOob+rl+HBDFFoOOW0k1m+ZgVvOe4tRZ0oTYiQlr4ZhiFOPJRba1seMmg7+9b1aG7eYLZ3buWx3z/Cju2dXHTRRfz8Fz9lY2sbCZXCcRzKK8sYV1ONk3AI8jm+cunlNDY2CsdNEBVYZYzk7EJZUIN+jeu3yJG2Hzj5uLNNbthn2dL9mTB+AgsWLGJoaADHFTS3rGbVqpW0tm9g0dJFfOGSzzN/0Vyh4+FittkhQilVbAMEaGluNTd+7waG+jKk3DQTxteTG4jYsXkH+UxEykshjCSfz1JZVUYiJRnOD+ClFE1NjZz33vOZtGCSKN6dFOD74HkQxec1lrY96+QLTXdfL5/85Mc58ZR3xlHQXjOYxiDe2AYMRQ8SBgGO5xIFtl644qU15tvfvIotmzbzm5t+zcyF0wTCnnMtDUIZjDY4keK6b99gxlVW0da6nplNszn88MPZsmULhx97uAj7I/7whz+Ygw46kL8/+zfefe5JAgmhiBDSchFtD65jQ9rYwB59/GHT1dVF165udu/uwXWSCKGoHj+BSOdpa19PLjNALpNl165dHPa2N9Pe3srS+Qv44mc/I6RwLWNJjnL3oymjo7p5/qvjgrH1W+XCA3c+Zq6+6nvMaGzC85KsXbuaSOcJooClS5cybdoUTj3jVJYeuEgUNLFGD+kGG3BEkcZxRranbW2zee6Z52nbsJHB7gwV6UqkcVm/rpXcsE9f7yDV1eOJjKGsrMKyuoBF+y1j3ISJZP0MEKGFD8Knt2832WyWhQvnI6XDy8uX8+Sf/sjixQu56eYf2hKTpcWxh6DfGMQb3oCNiWL1hTgdYIAQrvjy18y9997P8cefyLevvrI4HDo0BuXZxlKBpG/bMM//9Rnz9F+e4uR3n0h9Qz0N06eOjCwJ4ZZf32rmzJpJXV0dL778Aqe95wwRmBCppOUWG5B4RS2o++5/wPz5qSdIJpMYrejpzjKtYRH9fRnWrFvDoW/ejwl1SVavfIlPfuJjfOeqbzNlxlQOWbqME44+XhDC0LoWUz5/jiCh4gu1UABmFBnknzNgsPsRC1hx22/uMclEGkOE4yhmzZ3F/EWzBDafVfxSHRmkM/IX7IyiAtcYhDBFwQSd99myaYvZvGkLSjhII2hv28yMxplgHAb6s+hI0rxuA83NG9iyeRuTp07F4DCUGWZgoIe8P0TeH6K7vwuhI7J+jqGhIaqqKzAm4tHHH2b+4hkxoTpC6xCpCtKZYxNvcAPWReGYwA/xXKtstvLFNeb0089kyZIl3HXfraKQBdba8qKDIMJ1FWuWrzV9O4dY/txyujq38aGPfpjIhDTMmSL2Xlt948tfN2976+G0bGjhzUccztzF84QRGkmEQBH6EsexuaNrvvdt09ffRW3tRBYvPoSmaQfhD5fxvgu/SBAOUDXecNQJS2mcNo7777mbAw7an9Uta/jgKWeRatnBcOtmhvsHaDxgKQs/doEgWbBYivN6ceyP//USUKLDyArBjdKbjg9d4SPoMG7eSNjXQ21w3HhZEocUUtpmBmPECOc4vvSiKNa+FmACHTeBjNJiLmzo6L9vYNXyrWZ98zqGc1mMCUkkFYaQUAe4SvL8iy/gOB7JZJIzzjiDxcvmCoSNtrTx8RLxKMb/0965x9ZR3Xn8c87M3Lm+dvyKH7ETEhIcO+8HJEAIj4ZNYQNtoFWbDSxUuy1U2iJB2X9WCLaCBdFuK20r7arSah9IwPJYSHgIQoko1TZQorJACSGO4yROnDiJQ+L4fa/vzJyzf8zchx0nzjalZeLzkazr63tn7sz1fOfM/M7v9/3FWMCTOgpd3GEgkQjFG6Rh8wubcW2HDRs2hKmCUa6sjNINHTssbzu0/xCZU1kOHTjEysuXMzQ0zOBwP9MvmVHkkB5+yEOP/r3Y8uoWXVFdxbyF80QusBOWqMp8Qj1CU1tXzVC6h5qaGtau/ZLw0vDYD7ZorQQtLS381/PfF3fe9T2dzdbynbv+mhdeeJ7a6qn85p13WBiUwtAg/YMDVKWHRu1rsc2xLlbgGVFIywpjA1a08zLKUMxVZRFGyfPGG1Y49aa0iowgRV7EYZF89PkaAn9061LfJ3TtFKAj31vlB1hu2KbBVwFSOmGMwIPFl80Qi5cXvmvlB8hE4Yvf+K1voH1NgAhPKEDgq8jqyA2LLOx4p1NOagFDmDKp0QilwBNYCcFLm16muamFDbd9LRSaH94D+p7GjgIwO9/fqesr69n22210dR5i3bobsewEW3/5Nl3Hj+mDBzuoqammpqaONTesEUi4af1NIlfVNJLO4kbd530/bE8yMqJwk9DR0UE6nWHGjIvwfYXjSlIVA0ydluFrG64EG5568ufizju/qb1MmitXXs7OnTtpPd7FrCtXs+hLK6lrmEbd4gWiyEYqPGFFx3ehG1LuWQ415vsJImdKAbYMxexYo26ghRVmjvnKD103bInQIiqIV1iWIAgChBB5EQshsO3oMj7yS7CcgslllAiOtCVZ3yNhO1gJ8uWMwo22W4XrtmyJdMPoYxAESCkR0kIkJDYiX7QfaD/vrSXtL77n1URMegFD1C1ASLBg8zMva4nkjtvvyHsnR4VE2LbIN+wrsVPsa/+Efbv34iB59ZVX6Dh8gKH0INvf/Q2LFy7CH8jQvqOdTz7cob95+wYa5jTkB1o3mYAgQEgL2w5HHzcp8YMMbW1ttLS0RAdmeMtmu4PUNVoc/WwXr23p1a9teZ49e9tIpabgeQFr167lK7esj6Z3xnbNzhuqFtlBj3Uhoeh5UUqpEAVzN1G4h801+hZFIk5EkXTP83AcB98PnQJs284vl3O5CGtvC3atKtDIyI8qGyhsK/SSlhIs28VXAZYUeH4Wx3YARaB8LGljSYkKPKQV5oNb0XZodOhnJmXe9yqRSOTvxcW4+x8vJrmAJUoHOKLQcSCVLCXlpug+0s2O93fpocwAWihGPI81X75WbNv6jra1TdeBI7Tt3E11WEPLqYF+bGyqp1SxeOEi6qfW4Fg25VOr6Onr4Z/+8WeIhND3fP97zGoKfbOwrMimNnRxBNjy+i90KlWKUio0XNNhU23HyXD4yCeceGsPpaUuw+k+tBSUVlZxqn+Im9ffEgXadDjEBzpSSHiPl3PPCaeNJipWl+f0UtHtaF7QQGigRxRpZrRw86uJehGBQojc1JJEI0lEPXmltMYukHcHBYElC+uXljvu5hb9a5FWlM4dmQ8W70NcmdQCFoAtbALfx46+Cq01CxbOo+fUCd584w2U0GihCIKA9/7nPY2nmJIsx9Y2dTV1CKk41dvLQG8fJQmX5cuXU11RTdJ2sC0nGnkkyVQpg94Azz75DHPmXaw33L5RaD/L3v2duvPwITo799Pd3c3x4yeYM7sJaemwcRfQvne/7j5+lOXLl7KrtY2pU+tpqW3m8JEjCNuhYfqMMGtL+WEYG4UOcg3D5ChxhTtZGEXPhz9I+HPMXFbuUl9E3RmLH/PZcrl2L2fZh4m3Ld4jb45JHoUuQgEZeGvr23rziy9hC0lTUxNKaerq6lBKYWsr7Cmb9hlJZ5ESevt76OjsID0wTHl5OZctuwzbtkm6JWQDheM4DA72h66HCfj1e78iQ4ZTw324ZQmqqquZMmUKlmVhWQ7dx07S29fDkqUtuK6LY1Xw6c52WlpamDKlnKtWXcu8+Y1CWvDPP/8X3dV9nI59+3nkgQeY19IswgLfaH98BY6NFoVWSLlZnpwLlGRsOum5Mdr0YJTV+xlWNUGTsGIhi6LnxY9jl8l3Sig2YSj+nIlFGvcR+MI4DZ0HOpfcEAAurP3K9aK6rpLegV4+/vhjAEbSGZKWS0ImKE2UYkuHuqk1CCXoOnaUdDpNZWUll1+2gprqKsrKyiirKGdaYz0VlZU0TG9ESslgfz+HDh7m5PEebGyaLmkmVZrk0OGDNM2dw4oVK7j//r/l0X94nO5jJ8iOhNlLSvlkRga54YY/Y8GCRtHe3qXfemubPtUzgCVsbNvm4KFDYDthm6YgasUQBWlywefiKaNR//gv2lGsz/B41u0d6y46OQ5tMwLrMIIqraJpDQ1P//tT+pdv/oqGmmkIJblm1TU4OARZj0wmS3vbHg4fOUTgCFavXkXFlFJK3CSu61JZXYWdLKGispKhgWGGh4YY6D3F8c+OsadjD69v3cKI9pi7qJmvb1jP+lu+KgIVYEk39GmLKgnvvfdeXVdfw6WXLuHZ557k2uuu5rPjvfSc7Kc0VYG0LXr6+0iWJPjxD38olA7zpQWhEXqQy+ses7/AqNFu3IysMx0W4uxvOeN68i+o/J9FschOM1YoXsc4YhxvxJ5wYy48jICjXN/cgTySHSGZcEFBd8dR/fR/PEPXgS76TvTjSofysopwMaW4eM4sGmfNoLq2milTSnESYdeAwfQgWT9AC2icNp3fvred/t4+GhoaGEoPsu/Afn6x9Q3+7gcPcOttt4jcARtGR+38wfjtb/+N7jiwh9VXr2DN9avZtu3XeJ5PJu3TdfgEMy+aw7HjR3nwoQdomtsswhnPKMobhK1BZG7HRglJFf0OeoylbvTH8RFnf9v/R8AhcpxlxwmyaTkmanYOnMGo8EJiUgexoJBdlR7JkHBtnISFwkMKh/oZDeJbf3Wn/umPfsaM+RdRYicBSW3tVKqmVlNfX4u0BMmyEoa9NIFULL16SaihEci5Oroljn744UcoaS/hLzbcxsDwEFdcegU9R3tAw9DwCKWlJUgJnp/GsV1+91Gb3r59O04CLJng3/71aZrmzmHmRTPp6xsgVVJB7dRprFtzHS1zmoUOVH4eVloinFIJZ7jDqZ5cAoUoPozPEo3Oi2XsAT92mbGdLHLLneP3f9qaikfmoleLRmU9Jug1eunx1n6GE8K4Gx4vJr2Ac9OaThT8CQvbZXjA2JLaWXVi3fp1uvV3u1m6YAmJhEt5aRklJSVkvBG0UNglFotWLgrL03LTqGH5LVgwa/5M8fhPHtetu9qQlqSyairV1TUcO3IMAihNlaA1eJ5PImGjtM+yZfPFsmVLdOvuncybt4BHHnlUAOxq3aE3b97M6tWr+eD9D1lzw40C30ckJI4VtscMfB9hi/xonCc/4haL+E85Io3/2YWr49Fz0mMdQ8++znj4Op8vk17AufsnWzpRIX140ES14CBg0cqFouPwfp2xM1RWldPb28P/fryfN9/eygdtH/Hxno/yda8AWKrgM6UB36dhdr1omFnPqy+8rlOlSYRt0b5vb6Fzi1L5kkIZrWf2nJnsbvuETZs20dnZqbu6uujsPMDixYs5efIUf3nnHeHyY+5zx00PjLYvzIAsHjUnEPBpI5Q8+8sTvjB6xJYTLnKOnzduQspZ3hfzkXeivZyUjM1O0ih836Oqror1X/+qGPaG6Bns4clnn2SKAXU9AAAFn0lEQVTzqy/S03eC0ooy/vuFTTo8EWiKG2BnMkMofwRcOy8gKSGdTuO6Lr5S+YFCShkl/AuCQOP7PsuXL8XzPI4cOcK7777L/v37yWZ9+voGWL16NfX19YUTR3FAZ/ydG/XrFyULaezmnx15lp9zXe7CwgSxxgRZ9JhLL6HHVPEo+O7Gu7T2Ncc+O8aAP8TcBc3cf//9LFg8P6pCUqjw7jMynys4URDA4w/9SCtfs6+jnSc2/2f+vFFcbgeQyWS45557dGtrK83NzWzcuJHGxkYWL14s4tB4y/D5Yy6hJ0CjwwqWXFW6hqaWJva07iGRSFBCQPvOdn7y+I954rknCPzw0ltLixE/g20lsEQhzrvpuZe0ZUkkmr6+PqAg3GLxaq1JJpPcd999WJbFwoULhe/7o5pOx6H9peHzxQh4ArLZLG40rZTr4nfZihXMungOPSdOsvvTVrq7u+nYc4DHHnxMP/ToQwIhCQDHDrsA5PMRFCRTLunsCDrrs27djUB4+RwEQV6cucqdIAhYsmSJgEKBQA6llBGv4QK8KfgD47ouWS9bMD13YOGyRbgpl9raWpYvvZRVK1dx3VXX8MH2D3n4wUc0OipyB5TShekRO/S/SqWS9Paf4ub1N+c/p1ClE83fSolt2yil0FrnxRsEYRKklDI2HfQMnx9GwBOgCEvQEBB4CiRMmzlNWI4kVVYaVhyVllMxpZKmOU3s2rGb2269Qx89cESThYQQ+VzjT3fs0m+88TqJpENVTRWNl0wXBDqy9MlV4BT+JZ7nRaVwhZHWsqyoTC+8hDZMbkwQa4IgliZ0lLClNcrC49ihz3Tn3gN0tR9mqHeQE6dO4GmP4ZEMJ/tP8mnrLhouamTBwnmk08M4jkNbWxsjI1nmN7dw9913M3PuLIEEpcN74NHulOqMLS611vmR2jC5MQKeQMBKgxRhCEoHUXmtBu3DSH+WTU+9qF3Lpbf/FENDAwwMDRKoLMMjGQ50dnD85HEGh4bIjKSpqKzkqmuu5s9vWsf1X14jcqW7F8qcpOGPj7mEnoDiy1ddVN4mHHBLE9zyjVtF/fR6UmUlOG6CklQS3/cZ7OvFlTZJy6E8VUpdTS2zZ8+mrKyM629YExpRxNxU3PCnx0ShT8s2HJ2KJ/KVABIhinKLCX2ZyqalaF4yjx2tO0ikHNIeZDLDaK3xPI/ysjIc16W2sZ7vfPduFl26ROTsVosvmQ2G3wdzCX1GoqqZ/Fxr8Rxt+BgmaYA3pHBKJN0Hu/WrL7/Cnt27QAkymWFmzJjBvAXzWLHqCupnTBN2MjGq+skMwIbzwQj4jBRVv4xKmMgZk4flADoo1BDjkbc4feu1rXpucxOz5s4ZlScdqLBHkOd7oXujMIEow++PEfAZGRONHmckzpGbm7VkoZl0cY6FUgVPaQR42Sy2IxHywszPNfzxMAI+I6cnSZw+EudynjWB0ljSIlAaIa18vZ6I/Ig9LyDhFPUjFSoyTHfOcXsMhtMxp/+JKDrBhabkhedKKQSarBca3ClASCvsSpDrgCDCBoj5emOt8uuVZh7XcJ6YEfi8KbpXPsv50ASrDJ8HRsAGQ4wxl9AGQ4wxAjYYYowRsMEQY4yADYYYYwRsMMQYI2CDIcYYARsMMcYI2GCIMUbABkOMMQI2GGKMEbDBEGOMgA2GGGMEbDDEGCNggyHGGAEbDDHGCNhgiDFGwAZDjDECNhhijBGwwRBjjIANhhhjBGwwxBgjYIMhxhgBGwwxxgjYYIgxRsAGQ4wxAjYYYowRsMEQY4yADYYYYwRsMMQYI2CDIcYYARsMMcYI2GCIMUbABkOMMQI2GGKMEbDBEGOMgA2GGGMEbDDEGCNggyHGGAEbDDHGCNhgiDFGwAZDjDECNhhijBGwwRBjjIANhhhjBGwwxBgjYIMhxvwfLRAYbLeU9vgAAAAldEVYdGRhdGU6Y3JlYXRlADIwMTgtMDgtMDhUMTA6MTQ6MjgrMDI6MDA3IeRYAAAAJXRFWHRkYXRlOm1vZGlmeQAyMDE3LTAyLTExVDA2OjIzOjIzKzAxOjAw60giigAAAABJRU5ErkJggg==</data>
            <data key="stringdb::enhancedLabel Passthrough">label: attribute="display name" labelsize=12 labelAlignment=left outline=true outlineColor=white outlineTransparency=95 outlineWidth=10 background=false color=black dropShadow=false</data>
            <data key="compartment::cytoskeleton">2.563001</data>
            <data key="compartment::cytosol">2.013076</data>
            <data key="compartment::endoplasmic reticulum">1.654126</data>
            <data key="compartment::endosome">3.048088</data>
            <data key="compartment::extracellular">2.632466</data>
            <data key="compartment::golgi apparatus">1.289064</data>
            <data key="compartment::lysosome">1.708897</data>
            <data key="compartment::mitochondrion">1.773872</data>
            <data key="compartment::nucleus">3.386049</data>
            <data key="compartment::peroxisome">0.579601</data>
            <data key="compartment::plasma membrane">4.330206</data>
            <data key="stringdb::structures">[5DZL, 5F71, 6DHB]</data>
            <data key="target::development level">Tbio</data>
            <data key="target::family"/>
            <data key="tissue::adrenal gland">1.356631</data>
            <data key="tissue::blood">4.755019</data>
            <data key="tissue::bone">1.320075</data>
            <data key="tissue::bone marrow">2.697382</data>
            <data key="tissue::eye">1.579079</data>
            <data key="tissue::gall bladder">0.853293</data>
            <data key="tissue::heart">2.531192</data>
            <data key="tissue::intestine">2.653439</data>
            <data key="tissue::kidney">2.903689</data>
            <data key="tissue::liver">2.619431</data>
            <data key="tissue::lung">4.586113</data>
            <data key="tissue::muscle">1.670127</data>
            <data key="tissue::nervous system">2.617619</data>
            <data key="tissue::pancreas">4.380614</data>
            <data key="tissue::saliva">1.067369</data>
            <data key="tissue::skin">1.732818</data>
            <data key="tissue::spleen">3.420981</data>
            <data key="tissue::stomach">1.509891</data>
            <data key="tissue::thyroid gland">1.378658</data>
            <data key="tissue::urine">1.243479</data>
            <data key="name">9606.ENSP00000312002</data>
            <data key="selected">false</data>
        </node>
        <node id="13283">
            <data key="SUID">13283</data>
            <data key="shared name">9606.ENSP00000355966</data>
            <data key="stringdb::canonical name">P51955</data>
            <data key="display name">NEK2</data>
            <data key="stringdb::database identifier">9606.ENSP00000355966</data>
            <data key="stringdb::description">Serine/threonine-protein kinase Nek2; Protein kinase which is involved in the control of centrosome separation and bipolar spindle formation in mitotic cells and chromatin condensation in meiotic cells. Regulates centrosome separation (essential for the formation of bipolar spindles and high-fidelity chromosome separation) by phosphorylating centrosomal proteins such as CROCC, CEP250 and NINL, resulting in their displacement from the centrosomes. Regulates kinetochore microtubule attachment stability in mitosis via phosphorylation of NDC80. Involved in regulation of mitotic checkpoint protein complex via phosphorylation of CDC20 and MAD2L1. Plays an active role in chromatin condensation during the first meiotic division through phosphorylation of HMGA2. Phosphorylates: PPP1CC; SGO1; NECAB3 and NPM1. Essential for localization of MAD2L1 to kinetochore and MAPK1 and NPM1 to the centrosome. Phosphorylates CEP68 and CNTLN directly or indirectly. NEK2-mediated phosphorylation of CEP68 promotes CEP68 dissociation from the centrosome and its degradation at the onset of mitosis. Involved in the regulation of centrosome disjunction; Protein phosphatase 1 regulatory subunits</data>
            <data key="@id">stringdb:9606.ENSP00000355966</data>
            <data key="stringdb::namespace">stringdb</data>
            <data key="stringdb::node type">protein</data>
            <data key="query term">9606.ENSP00000355966</data>
            <data key="stringdb::sequence">MPSRAEDYEVLYTIGTGSYGRCQKIRRKSDGKILVWKELDYGSMTEAEKQMLVSEVNLLRELKHPNIVRYYDRIIDRTNTTLYIVMEYCEGGDLASVITKGTKERQYLDEEFVLRVMTQLTLALKECHRRSDGGHTVLHRDLKPANVFLDGKQNVKLGDFGLARILNHDTSFAKTFVGTPYYMSPEQMNRMSYNEKSDIWSLGCLLYELCALMPPFTAFSQKELAGKIREGKFRRIPYRYSDELNEIITRMLNLKDYHRPSVEEILENPLIADLVADEQRRNLERRGRQLGEPEKSQDSSPVLSELKLKEIQLQERERALKAREERLEQKEQELCVRERLAEDKLARAENLLKNYSLLKERKFLSLASNPELLNLPSSVIKKKVHFSGESKENIMRSENSESQLTSKSKCKDLKKRLHAAQLRAQALSDIEKNYQLKSRQILGMR</data>
            <data key="stringdb::species">Homo sapiens</data>
            <data key="stringdb::STRING style">string:data:image/png;base64,iVBORw0KGgoAAAANSUhEUgAAAPAAAADwCAYAAAA+VemSAAAABGdBTUEAALGPC/xhBQAAACBjSFJNAAB6JgAAgIQAAPoAAACA6AAAdTAAAOpgAAA6mAAAF3CculE8AAAABmJLR0QA/wD/AP+gvaeTAAAACXBIWXMAAAsSAAALEgHS3X78AAAAB3RJTUUH4ggIFC8T7xEBGAAAgABJREFUeNrsnXWcHPX9/5+fmfW9u91zzblfPMELxd0luLWlSLEK7lakApSWFivuwQmQAME9fknO3V3XZ+bz+2P3LAKhPyhJv/fisVxub3f2szOf17z9/RZSSqYxjWnsmFB+6gVMYxrT+M8xTeBpTGMHxjSBpzGNHRjTBJ7GNHZgTBN4GtPYgTFN4GlMYwfGNIGnMY0dGNMEnsY0dmBME3ga09iBMU3gaUxjB8Y0gacxjR0Y0wSexjR2YEwTeBrT2IExTeBpTGMHxjSBpzGNHRjTBJ7GNHZgTBN4GtPYgTFN4GlMYwfGNIGnMY0dGNMEnsY0dmBME3ga09iBMU3gaUxjB8Y0gacxjR0Y0wSexjR2YEwTeBrT2IExTeBpTGMHxjSBpzGNHRjTBJ7GNHZgTBN4GtPYgTFN4GlMYwfGNIGnMY0dGP87BJaRx7c8L6XclpdtAiPymMY0tj/87xB4GyCECP8ce0JOPMTk56fg/9QpmsYOBiGl/P8/yg+CMSn37YQZW634D98/5UBy0ttE5K1i0t+3/EHTmMZ2A9NPvYD/KsYIK6FqXb1sbGykrqYORVHIycshJz+Lwll505Sdxg6D7UgCR/BjST4J6NBeMSA/fv8TXnr1JUY8w2TmplNQVMiG8vWYLCp/uOp3FM8qEFOk8Y+5rmlM4/8D//sEHlOVdXju36/KdSvWgw577LUH+UW5FC3IEgjYuKpG3nzzzVhsFp54/hGByjSBp7HdY/sj8KbYdHnfh0ARlblmbbN85B9PULWxgrPOP42jTj5EjNu8k7BxTY08ddHpvPjSC+TPzhRSbOLw+r6fP41p/Mj433axSqhc1SAf+scjWFQT9/3z3jB5TYStf2XSQ0Dp3AKRm5vLSy++PO6ZHsfW3dTTmMZPhu2XwGOqr9jk8V2vn/y7Dg/d928sJjtnX3A6GTMTNlGNJ8V3I8+dfPKJPPPMUz/1t5/GNLYJ2y+Bt4JtUvkj5H37leWytraec8//NTkz08PkHf/GxhaPd/ypRwmTycQzTz4nJ98Qtp7oMY1p/HTYfsNIW5G2Y8kYW3+9AVIBHT55/zP2PvBnzCiL29yrvJXj1axrkibFzCmnnSQmv1583zjzNKbxX8COvxvlJg8UkLDk2Q9k5cYaDj38QFC38NpNv3rE4XXbbbcze/bsaXt3GjsEtl8JvBWMmcXjv0zWbSdlUTXWNVKUX0DRnEhihj7pNWPcFcrEcXRoruqSra2tPPDQ/Vv45B3/XjeN/z3sGASOEGxTz3BDVausrq5BkWZEUGHBggUiNssKBkSZYlk4MwtC0F7bL3s7erFarXj9XpraGzn6pEMmVGQDOqoH5W/OuZBLLrmIvLJMMS2Bp7EjYMeIA2tAEPytUFvTJteuXcu6itW0d7ViCA2CJtQhJ3NmzccapXL22Sfy8vPvYRgGroQoWjvq0dUQVrsJj99HS1sL/kAAk8lEd2c3Jy06mQ/eXY7ZoXL7328S1gQxHTaaxg6B7ZvAEcnbUTMkn3/kRZyWaAryi4lxx9A/0kP/UC+LfnmoIAQv3fK17G0dYCQ0yIh3mITYRHR0goaHnx+4O7scnz/uyHrj6eVSMalYVBtN1a0sWbKE9BmpzN65hINP2I/M4tRpCTyNHQI/OYGllOOe4PBSJn4fk7wP/ek5uW79Sq656RpS8t1TyaXDV69Uy/J3mvH3afh0D5oRRNP9NHc3UzAni8v/fpbAyoQzSzDutLr23DulYRj88aGrwmGmTVMopzGN7Rg/uWdmchhHiE3COhJuuvge+fZrS9nrwL1JKXQLzDD+EIAB61ZUoAU0QgENPWSgBTWCukZsfAwNHdVc87vbZXtTn0TAeCxYhdrKJtnU1sj5F/06/LyJafJOY4fCj0fg/9/MBwk15c2yuaGZpOQETjjzsC0WGAQaIdSvEPRraDJISA8SlEF8mpfh4ADOeDvdfZ3ceu3tPP2PxTLQHQo7xHRoamghrzCHGbPixXeeic2+z3Snjmn89Ng+vdARstxw3Y3EWlIpLi3a3KkUsY+f+OcSqfjMBP0+dEIY6IQMP159BHd6NOddfhbZsxJFW1WffPH5F/jiiy9kVJST3PwCoRoKqqr+Z2ucxjS2A/x4Evg/9OKO2+QS1q5ai6pYsFkcm7wo/Khb0yVHer1oPoGUEl1qSGkQIsCI3su+R+xB9uxEgQnSy+LFpTedL2YtLBWYJVbVRE97N3XVddumLWz2fcaqIKYxjZ8O290OHLeBBRQXF6Niprm+PezQmkw0HQa7hjBjxu/3E9QChPQQAeklIH0kZcVx4Im7T+Q/Rx7x6Qm4YmP45ptvZJTDScAX5Mv31slxjdhgOvF5GjsMfjgC/5CbPiLtbr/rdvzeAEN9o3RX+eQUEuvQ1dJHMOjHH/IQCPnw6aN4giP0e3rY77C9NvcoR45bMLNQFBUVkpqais8/wksvvMQXb6+VBAnfKPQf+PtMYxo/En64MNL3LnjfvDhgckgJA9Dgrfu/kl9/spLm7jrO+s1p7HXMPAHQuKJf3vfHB4iRSQQ8Gn7Ni18bwauNotl93PS3y8mbO0NsUZXXgSFY/s6Hcs7c+Xz5zTf88/4HMFtNHH70YeQX5jDiGeHwYw4Sk+uFpz3U09je8NPFgbdK+EnEDkHPRr+877YHMUYUBkcHSMiJ5hfnnk1P4yAvPfcKngEfgUCAgO7Hqw2j2jT2PHhXjj3rSJJzErackKGDv8VPc2OL1Mw6pTsViw1rqmVdXT1NDc3UVtfRUNPInFlzycnJY58Df07OrGSxpRjx1huG/LerlyJVWFu7yUx3FPmfxPbphR6DConFNjF31zJZ82Uregh6Wno594zfcOD+B9HT343H48Ef9OENDDHiG2TRyUdTMjOP5MyELW/ViGrsGfFKqUkGPX2gQNnCQlG2sHDcDq5Z3SLraxp5//0P6O3v4VT7iTI9P0F8W6LHtnJjiqbx34KU4UD79rCWafxg+MmcWHKznjVbgABMMGvPYmIyrJiidEK6hjs2huWfL6W6cx2NPRsR0T5Mbo0Fe84kNjmamvqarX0oSNCGQ/R29DDQN0DFhsqpZyOSjVWw0wxx0El7irsevF6s2biCD97+mOb13XJTkTulWchm5YpbPr0/DmGUbz+fitimeuhp7Fj4yQi8tY0jpZwIJUUypwrmpYvzbz1J5MzLID49iqqmCuwulb0P2I3ZC4soLMsiLTsJTBrfrPySb775mnvvvFfWV9aPE25yeMoz7EPTdFqbmunu6Jra5H2sXnFSO59nXnxUDHQOsPardWEnl7GVx0/s9Pqp02Kn8d/Hf02FHlPVwlyRKFsRF0JsIbFCBSzwi6uPE0i4XV5JX9OgfO655whpXjyeURQJsVFuHA4Hza1NrP5yNfPnzye3KBfGUjQNwt7r1g45PDxMe1cnFpN1c/JF/t1V1y09wx5SEtLE/nvuw1tL3wJ9/6lFyWKTf0/+uY3n5IfCpsf6vsefVqd3PPzXnVjje39SOGizwvzx1U16RDzB7U0d8stPvuCrT79GSEFPTw8hf4D4+HiiHNGYVQuKomAYBvN3m8/hpxw2kSZpwEjzMMveeE/2dvSSkpKCN+Rl7oK5xCfGsXz5cpITU0hMTEQYAgyJEArCEAjNDIpAV/0YqoGUAgOdqCgHUTFOEBJHVJSQwsCV7t58/WNS/b+p88hJPzc9v9Oe9f8J/MgEjnhGYYtpkGhACLRm6G9HDvYMYbOCyawS8Bt4/B68+CjbOVc4c6CzrUM+//SLtDW3EfD56erqIhgM4nA4sFpt2Mw24pxxpCSlEOdyUzqrjIT0JFramnHHxNLe1IZ3aJQEdxLx7vjwUpSJ768o4bVKKVCkMUmdD9uzBiCUiYFKY3+XYlJOtCKQiiQqyok9xoEjxiacaVETRRQ/NGnGLQM9Ij0j53usA8mWElQmt9OdLuDYofHfI/DYvjeAEHha4d1XP5Z23cVAuwcnbmKjYsjOTSRjhpWRYSivrKdzqJfdD1mIdYaP2/56I5ovRE9nN96AD8MwMJlM4Ycwk5mWSV5mAWWFpcTYnaAqSDWsFiqoCAlq5CcoKBKkEt69KgIhBIYIp2UqEXIaIkLkSPudMdV/jPeGESGzMrmqSiBU0NExFA17jB2by0ZCaoJQYtSpQ9T+fwktN/kZIWpjRZd8+/W3sZuiaKhupqm2BbvJgSpM6FIjMy+DzOI09jpkF2aUpGwytnFand5R8APawFuKeyrjJX9j0vbrxXWys3qAwTYPFmlHFwKnkohFWBGqBcMTflt0AiRExxEYkaz/rJL64Ep0v0Z3dze61DGZwks3KyZiolyUFpSREp9CZlomUbYohBQIqSD0MDEVJfx6Mel+ZQjgOzeqAsiJ94mxFlsR4o734QpLQEUqYY+vAYpQUA0r+pDOyPAIQ21D0h7jJD4lTthcdkQ0EzXKY/i+cdxJ57duTbvsaxvm689W0tvdiwkLaEHMoWgK4+ciNBVFUzEMA71Fp7KrDad9AzMKUkAN+yYmUlnF1P5j23S9p/Hfxo/rxBpTlUPgbYCliz+TffUeLAEnNt2FIq2YFBNCNSNMZjSfZLTfjz5gRY0Gm7BiMZx0tg/R1NvBaNCP3eJASh3DMLBbHSQlJFNWWEpGcgZ2axQmoYTJJsJkFSgIwoQKb86IM+0H1zyU8WMLGb45CKmgRhiuChNSCrRBjY6RDmmNsWGNMRObGi/UaGXLzrBvO68woRbrMNoMSxd/zNqvNtDW2MIRRx9J2ayZxMTE0NzYTHxMAh8s/YjExCQ0ryTog5AaTbRMgCBgBWGalrg7Gn5AAm/hTqwDPvj4iUpZs6IFc9CBNRSF1BVCQseENk4sTTehBA28IwaD3RBvgBIyYdYdOE3xBAcUUB2YnUEQIWLsLmbPnI3TZicxPgmH2Rmm6hh5x6WqwaZ66qbkFUKMk0KJ/E0Xk4TeFMLLyP+3NPlMCRN30p+MyL9Vwmq3FCqKLtCHQoyMBBjpGJGxqbG4U92CaLG5RB5f5KSPmuRDaN84Kt957T2+/nANBBW8w37mz1/Iiacei7sYgRlmixQQsNsZuYTa4ZMl6+Rwg0FXRxdVK+rZa585mPOYkjv+nfOXt+TbmMZ/HT+ODTy2yQLwwh8/lKNNBraQCyWkhu3CiN2oCBMqKhaTFZPJikU1EWW3kZocR1KSQn+fQVePl0FtkNdXPsWXlcs45Nh9SEqLZ0ZKOlFWJ1GOaEwmE2bC3mchIlJQiMjvIvJQt6gqjzmgpCJBmSqdp8SkGVOXDRTFhGGEPdHhkxg5mSIi78dUaQjb3kKgSCatRYy/3hAGuknH5rISk+IS9mT7lp1dY9LWgKWvfCLbart4b8kHOFU3USIGuxKDWbGhqGCoGl6GiZ8Rw9kXn0ZykV2M36ojbYpuPfshmZtWwM/2340nX3qIi647T8RkmqY4tabawZsSeGwH/Ug7cxrbhB9HhY50kqz6uFsONvmJ1pIQugmBQBhhp5BhGBHSgGaEELqCJiHgDzE8FMBqtuP3SaQmQOiYrJLUjGTmzZmL1aZit9ixmi3jHzlGPCHGdr/8TkeMFAaGMHDE2LDGOtAVjagopxg7lpSS6OgYenp6pGHopOSniKr1VXLdurUcuM9B4wdev2699I6Msn7dBg7c5wAUVFRDRUgFRQoUqW51HUKomKRCaFinb7RPWrqsJGUnCsbs4zEbNwQfvrxKrvmmnMHuYYJeydwZuxDnTCQ4qiNDIAwVXQ8zK0Q8/g4Pd//uAWbtWSxPvfzgiaFuAq594hzx5N9fkZn7WEXnY+3yhSdfkr+6/EQxlv02dk4nME3c7RE/jgQOAUF4/vYPZKDBgj3kBhSk1NGNECEjhGZoAKiKCZNixqyYMatWbGYbUY5o3FFOQrqO1+tlROmjcuRLNrZ+Q1FxLoVFuaSlpZGWkUr/0ACjo6MoUqCq5jB5hDLuVZZK+KfH40GRCtHOmHFyhvQgmhIgf1aRiM6JmmoFTIqbLn1tmcwryCV/Zr7YbMrDJq+vX1cnfcM+vvniG/yeIPvuuTcKanhdkzzhwJT1mURY/dalhm6SqA4T6bnJgmho2dAnn/zXCwx0DFNf28iB+xyCBQe1G+sZHfCQNSMTT2iUzMxMLNgIjGroPp2gruGTowzqXVjTNK75x2/CJFYZl+YN6zvkiUeezM4zf8aZ55zGTocXh/uObQ3TBN6u8MNJ4E0u7GgDsqOhnwSZAYTDL8YmKqRmhDCkxJA6CANhCEKGwoh/mGDQjxQGASOA3zSKyxnDbgt2Y868UlzxUaBIElITRNpO6aBAT3OvVDEJz+Co7GjpwmIo4YQOFebuNEd8svxT6RvxERUVxVhmh2pRMRQTUW7HlNTlkZ5RhrqHZHJcomhubJOhkRD5Jfli/HtubVqihNx5eQIJZXvOpGZDrfSN+FjxxQpS41IpmJGH2TBjIMZJrEhQhEDI8KqktCCCgqbaVj57Z5VMSZ3BN1+uort+mLbWdo459hiOOOJAatZ24e0P0K1009hTR+NAJb+6/n5WfLqGocoBXOYUTKMSoYWl/3BHL3887wF59QPnTinIWPz8YuzmKPp7BmioaWIniqdmmm1K2Gniblf40VTojoYhLIYdIcMbVcpw8YKqqhjCIKgF0dEJ4UMi8WgGKBJVqliwYDJZAIOOzlai4mwUzExj9rxCpKJhqBpSkfiCAWlRrQIVEnMSBBLiDLdIzUzFO+RldHhEDnmHMFRJwAhiiHDcWCEcSkFINEVBuJUJu1NCf2+fXP3FKlTNLMee/PiNj6Q7KYas4lzhSnRteSNv8lzBnHyBhNm7zaJxXZN86pEn2WX+ruRl5mBIMyoqCkpY7ZcmhKHS3tTOyy+9Tn/vMA5LNBZzLapqwSWScGUmULW2ng0r/47mkVgUGxa7BcUCebMzSZ1vE0fM3RUG4IGr3pYxzkTw2SEIhjDobW/l09fXyZ8dM3ucxMVFJXwc8wX9Q/08v/hFdj1knswsTdrqMLgJTIeRtgf8IAQeU8PHbSYJ7U3tmKQJjEi2EjIs+SSoihmTKYQnMMiQ0YNfjpCen0JmYRqZeRnM/nmWGCPTF6+vlRlJaViJhIcUFamoSGFgxjQ1ASEiFU3xKjFx0cQQLdJIAwM0LUhCbCJmsxlFF0ihIFSQqr7Jl4mEn3QV1RARR5VkqHOYvp5+XPFx0pXginyuwdgG3qq9HUmOyp6TJa6991pqy2vliq9WkR6XSnp8OhZpA8NEc2MPryx+A8+QH3dMIjnJGVgUGwIL6KBIE1IY6EJDmgwMk8Qf9OHxjCDMkjnzZk+0xo2Hnx09n1XvVaDqdqyajZBuw65E8fA9j5KRe6XMnpssEFBYWoChhBjyjqCpAe7583389aFbtmEm8zRxtwf8IATe4sY1VIQ0hR1WUmNK13ShYLVaGeobYP5BM9n9kIXEFjJhn02Shl5LD5+vqWDvhftiMkzIcRVcYbBvSDryHVMzDrbYIEDho48+4oIzLkDVVMar/IVE30JXSiElWkBDGEzxSGtKCEPT2RImnGhi/PWT+3uNfWT+nHyRPyufprXN8oVHX2KP+XvyzWeraWxoR5UWZmRnUpBdgqcvSEdLN1anBZfLhdR0QiEdLRDO/tKFjllYsFgsdHt82IQzHFqK9MwuOzhZLHnjLZkTPQstYKBoAmGYiDLF0lDRSvbsZFCgaG6WGPINSJ/0c+zhx/DO0rdoquqVWaVhjaapuUV+/NFn7L77/mTnJoTz0cYqE6fV6Z8cP8htdMuOMAPD0JAC9LG0REMLP6fpoCvYHFb2P3IhsSVhQYOZCc/r2IYvKsSIqN6KoqAKBQWBKtRwWqOHLRdCbDJuNM4dj1m1YDZbsZgsWExhNT2sqk+CAM0wMAwDTdPQjNDEI5IfPfn0Tf59apN6MXUZk46PgKzSTPGLX13AihUbqa5voqKpnJKdclh05mHEpzrxBz0M+wZZW/8NL773GMPmTkSUn9i4aKJtMdhNDuymKOyqk6ToNFYtX89gpSEZUwossOjXR9LUX4ew6uhCRs67iXdee3eiiESBA4/YD10NUFCczf4H7sOf7/oTFWtbZF11h7z8sitZtuxTrr72YW677T25bj3S0H/yyslpRPCDEHhLEthAx4hk1KuEyaeMeZzNZlSzQmJaIo3dHYyHN7YQ/8wqzhSFxQVs2kTdMAwwBAFv4Ft3k5SS9sY2GZcQj9Vuw2RRUW1mVLOK2axiNm/icpXhYgZdD6HrOrquh4msaWiBIGtXlU8pEBBSbLlgYFLex5RxqJG0x9FmuOW6O/jys5WsWrOa6LgonPE2NJOfAV8vAelDVzWwaZTuVMiHq99m+dolfFP9CZZYgdVuwWyyYlPtONRoYq0p3PD722iv7A/XQJsge0G8yChMRLP60KQvfAPSdOqrG7n6oj/KpqouiYTCwkJCepDS2SVcdeulYnjEy6233MPDDz4HqBx33HHoGrz00tv8/rd3UlWNnGbw9oEfzJCZImkEpGWloYlw9ftYMYEqVCxqmMBYNIaDfaRkJokp2UeGnOr5FGCxmdGR4/HjyY8tCf8xh1lY1RNU1daQkZmO3W0XzjincMQ6hD3Wgd1lw+a0bKYKCkOGiWuE0EIhgoEAesgAQ2G0z0P7+g7Zur5Ntm1sl54u7/ikh/GHATUVtbJmY7UUkwkdyZ4aaYCbf/cnOdzmZ6h/kKKSQl58/zHxs733ZHVlOZ2DnazcsAKsOhaLheKyAv762J2kzYtlyboXeXrZAyhREqvNjKqaMQkLNqJxW5J48K+PT7TgVWD3gxbQPtJAQHgJ6j6CRoBhzzD9Pf386+8P0lE7JOfOXEBBXj4bN67nlmvvlNk5Baxe1cr775Vzxx/v5qij9xHPP3+luOTi0xkZtfDC86sxpgm8XeDHKWYQkJYbS0CMIkUCJswIIVBVFV3V0c1+4rOjOPaY41DT2aRAflM2QUFxoeivGZC6PuEwgrBndc3KVXLXQ3eb8qZNNYJQKIRiVbDFW8KbO9w6VlixYFedE+QSULmqSg51DYxnWakmE2aLZTxma6jw+cefo6pquOJIMaSBgZQ6cXFxeAN+PvrkY7764nMUkxlVMcuyspkcdcSxWA0rTVWdLHv1Q2JNKcRZU4jNTiQkfPz1D4/JrPxM9t/nIH5x5rlYpJORxmrSM1IwWU2kF8eJsy48TVbXVdNb00F5wzfMytoZNSQwGSYswoJJ2miqq6OpvEdmzU0UCMhc4BLNPY0y1ZGFT/Pg1T3kFM3gX8/eKVrre+X555/PU089JWw2h3ziiScIGgG+WVlLYuIu3HDjnWTnxAshQFFAiCFMaoDSsoKfet9OI4IfjMBTquYVheg8REpenNQbdRTCI0x0U4iQ1UNlxxqu+t0vUbMj/iSdzWzfSQfGYELyjqvZEQeTx+PhoX88KH9+0D4UFhds0a2iaSHiY+Ko2lApO9raEVKho7WL9vZ2ktOSSZ+RRmdnJ0NDQ5HsKQUhBV6vF7PZhK7r9A304w+FG8j7/X4sFgt2uxW/HkTTNNxxsRiGwczSmewyayE7lSygfF0Ffb3DNK7q5N/lz+GyJhBtdpPrLsOmRGFSwqaEEBI6obFrgPs+eJycuBK6+toYDXgYGRnh9Vde5eTLDqaoLE+cevop8ubL76RfdtCntxFtTQinqEbOjyLN1FTWkTU3cfz8hYwAntAIo9oQg/4uTjz+bDBBRlGCuPfvf5U33nS9rKmu4/nFz1A0N1sAnHnGg/KTLz/n0COPGDsM0VEa2TkBHI5WFKX4p9670+BHiQMr44XiR51+kHjurrdkUNhQFIWmzga+Lv8MV6qdDdWNmFqFtKp2TFYT9ngzKYXRYkqBeURNczjt9KIjpQkZ0d1EREL2dvfQWN+A/q7OZ198KoUQfP3lV+y9974sWnSCQILQBJ989Bm6X8PQ9HCKpMOFKzoGqUk6W7owqxZiHXFomkYwGCQQCGBgMOodwR8KokkNXWqE9CCBkJ/+oV48Ph/+YABvwIumaUhNsvTtpcwunsfcknlkxGbT27Se1NhMEuypxJjisQonFmFHkSZMwoSimFCECUWEO3xEW4JEx8VhUa00tdfR1d5FbKadxop2mV2WJkKhEKodmvqr6ero5uidT0FXJJrUCelBdN1AkabxGo7mdQPSGWVnaKSXXm83CVkujjztgPHc6KyiFLHvfvvJjz/4GLNqGvP5cegRP6O8vJxPP1sn99xrtgCIjlZJTjKwmAf+cwf0pv3HxjCp68q0d3vb8QOr0JMqVEwQnQcFP0/HLqJIT0/n1Ssep9vXgTGQxD03/hOryUlGYhbp6el4ZD8XXr8IkQHjqXzhCj1wTvyuCGXcxhVCkJWVQ3nDBrxeL0+/8AyGpnPi8Seihgj3v6rrlA0b6nGZXcTERBEdHY3T6cTQJKFQCF0a6HqIUEiP2NRhaa9LfYrNPebU0jQNX9CPJ+BlNDCKPxggqAUoKiqiqKgEoZmoXF3La4uXUZBTjNuVQCAQwm41YxIKwRGd5IR4zGYrhiYxQqBIJVK1ZKBJM8IQpMRkogoT1S3r6evro2pjFdklaSi6QDXBrvvPY3bOQta/3UCsKRm/Poo/5CcQCHDDdTfz6DPJctEJJ/H24uUE/AHaB1tJyHBxxU2/m9qFQ4HV61ZQVlbGzTffytXXXyYL5+SJRSeWisamj2V9/Xpq61bLxrpm6hrqcbvd5OSk/Gckk4TTbA1Ys7xO1lY1oqKSW5DNnH2zxbgjM6KNfXs98jTgx6wHjkjhvU+eI9DhzWeWy47hZhIT00h3Z+GyJpAYk0KcPQ4VQVSClb4eTSZkTCpKnewAUlTQRcRpNdZgCnw+H3NmzWXEN8QnH34ikFCxcqP0Dfv59LWP5ciQl11m7wohMDQ5TkIptXBGljQi3TrCHnNFgpRjTjKNkKGjaUE0QyeoBRjxjzDoGcDj8ZCTl88xRx9HaWkpeSVZAgkdFUPy0aGncNNDR1sn2UVZNDQ0IG2SxIQ4GHbS1z2AWVFJT5+BzWLH5/GhB8I3C/TwuTMMiHUmkpaUSU3XIC88/gJFebmyobKeuOhocgsyOOr0fUXD189L/6AHrzaMJzCMxzeC1zvKulU9bFh7AxnJOYx4htnn0D24/k+Xj2s4k3uTCSEoKilh/bp13HzjH3nqpUcQKrhdCl98/DldHd3YHHbi42PZd5+9KCjM+X68GvMxGPDFO2vlJ+9/QfmKjQQ8IaxmGzHuaEo+LJLpOcnsts9CUgrcAhXEdK7Id+LHrQcWhKWpAoefuq948J7HZX5KCYm2DGKsLqyqFV3oxGVEs/cpOwtbLkwpFhgLzehgt0ShhUKoqBgynEo5ODwAhqB2fTUxMTG0rWuV675ZR2pyGlZhxqzG4o6NDVfoSAM9ctAxD+qYs8sYq/GdlLQxIXl1dGkQ0oOM+EfYbe/dyMzJorighLyiXIEOnVWj8uvXK2RDVQttdd00V/ewoXIdablJXP7XXwuA+m/65LWX3MJuRfug2uwEAwFWrf8aQ2jsutOuuA0XQwOe8OdrErOwYsFGUnQao75+Gjas5bxTzsWMibhkF067DRTIzEtj3ReVDPv6Gfb3M+jtwx0fgzQ58PhH2PWg+Rx7wlEUz8mdMgNZTPmHxOWO5qYbb+acc86hqbJTBsQon370GfGWVPZeMAdp1jl20RFkFqdvG3knRxJ0IAB/uvxh2VDXQENDA8Ojw6iqisVkYWA0iv7eAaKiHXTW9XL6uScRlcu0Or0N+HE7cky+AAbEuGOIscdgNdnQRBCpapjMCrN23RVbRuR142GYZllbU0dTXSMO1Ums4sZli6GpoZloVwyhkI/e0R40U5DhwRGi7S4aNjaSEZ+BSVMRqJiEwDAMhDTQJahChp3Nm3TkGGtMJ4QkhB6uCBr7T2p4fKOkZ2bwh7MuJy0vVSChZWOvfOj252RHQw8dDT1Em11YhB0zdtKis4hbmEBClpsvl1TIjz/9iPamLoSAdRVryEzMxe2OJUq1M+Tpw+yGgrw0Nq6qI9QrEbqKIgSqMGFSLCTEpNA12IDH20tA8+FOdtPfO0R7Xa9ULDDk62Mg2EOfv5P82VmccOoxjPpGOfa0Q8XkIo3xazL+xcO/L1iwgKWvv8f5l5wtDjnkELl48WLsbgsxzlha61opyC3igEMPILPg28m7WTqpjHyAAfdc9bjsbuzHO+Klu7cTYQ23FtY1W/gG6Q3i9wZZ8elqysvL5e3/vFG4sswTmXnT2CJ+NAJPKWKJELmwLI9gm5+AOkJKQTyzF8zk6y+/5tmXnyL+c7eMT40lZPh45sWnGRrpx6/5KC4uZMHcBTS1NDHcPYRvNMDw8CiapmFyKLiTo5iRlU5qaipdXd3EZrqZPKVgSvG8YWyW8hhGOO1EExohggwHhhkYGKC3t5fBkWEUk4I11kFaTqogBH0Vmnzy7lfobOghyhxLujkfq9mOSbFiFpZwiiY6WkeA5Y+voGdwlLb2XuLiY9EJUdO+EVuvg8LCQkyYSc1NxJIN9kEY8UhEQKIIFSEiZYiqhajoeDy6D10NUNfaTtzKjQx1B1n7YTUyJOj1thOXFcVDL989EVf/tgqiSQ6kQCBAX08fSMgpyOSm225k3sJ5+Hw+Fp1+PIvOOFZsNUowCVPO6diFl1Cxskl2t/aRlZVFbJ6N7F2TMJlMbCjfSM2GBqQR9mgpIegfksSZY3nukVfkudctEuPOrc0wXUwB/83ZSAqcc9FZ3HLpX9jj4J3Zef85IiZTMPPgw3n/5ZWytbmN4eFBQkaAc889lxHvAMedEenpbEDNN41y6evvoBoWkILKmloqqjawvm4th7gOpC+mnyizY+yjwqZzRMqO9YkeI6+iKKi6CGcTCgNd0YlNiSWvOI/4xDixbt06+bd7/o6maahmlZz8PC46/1J66jzyvTc/YvUXa7ELNzNSc3CIGMw4UA0VdAVVhE+plBIjUm8VHR9PclQaPUOdDAUHQNHxBIapqFlPWloa7366lN8ec6qIjsuTj37+Dm5LMoZvoq2tYRioioWQDiHDICB13lv6IQ7HCgrTS+ga7sGdZuPaP17x/dvEijCBXTGxABx/xpHi/c/flQoqPT09WO2W/y/vcH1li7z7rrvJcpSx8667sPOi7HDabMS38dJTb8pbr78DVVUIoSJ0E6OjXmrXN7Hm/SY59+CsaSX6W/CjEVhs+osKqaVucf9bt4Sfm3Tj3O+UBQK5YOobJ28YBXQ1gK6GwnXDUqGweAZ5Jel88vlHNDbV09vXzYzUGeSm5xBjd4VrbCepymPSIey4kgipEB8fT6+/l73331fYk2zjn7fu+XKGR4eJdbmJjothz932whqM4cuPv8bv8TN/97k4nU7mFe9E49p2PnrrS3JSC3Caogn5JXowrH5LdAysmHQTZqsZU6wFw4CB0R40Nciof4imtiAjWgy9jQGZkG0VfnVEhizRaL5w3nhI9xPQ/AS0AA6bjYAm0IM6mCQut5PeYBuX3fZbDjp6728dvPZtF6h0VimvPP0WNWs6ZMHOqeIPV/6es0/9JTazDZslakttxSZhK5IwQlBFqsyZOY+ODUO43TGbVTkdd8bhYtacmfKUo89CUU0oKPj9Jkb6h2hvamcuWVv5Av+3Je8Y/ntnQRjjSfZYmMh/HntEqmg2y4uO/CxeUCQMwrEhKTUMNITU2GOP3UhMjOea66/BFmVjxDeCJnQ0EUITIXRFQxNhD7PFYiE2Npb09HSKC4pJSkogLTMFe5JtSkG/0+mkqKCQPfbYA5vDyqHHHyhWfbqOxqpWDj3yYE668BBxxC/2Ehm72EV0ioMZeSl09LRTvmEdFruJmNgYHFZHuF5XWLCqDuxqFA41miR3Kk67K9wxRAWfz0NXTycP/PMBemqD8leXnMBgqAdp1gnqfnyaD29wGG9gmNyiXMxWlbi4OBbMWcic2fMoLMsjryyT70VephaglM0uFD6fj4aGBgDy8rPFnnvuQU9PL199voK26gE5nsE25lj8tmNGvM5Va+plZXktUhO0d7bz3nvv0VE1MnEswmsunJMtrrzhMnzaMAEjHJbzjgZoqG6cHrT+HfhxcqF/iI/a9I4vIKhr4YR8QaTOWETaPipUVleycLeFtPa2o1t0gmoQc6yV+KxE0nJSiXFHE+eKw26xo6ISCoUIaiE2VG6c4mgb7hghMSaRhfMW4Pf7ufDii8J/Ckh+vufPSS51iLGbUE1Fi3zmpSdZVb4Cs13B7jLTPdxCapab1LREomxOzIoNExYEJszCil2JIik6GYvqQEgFFB2fz8eny7/k3j/fhybA5lYI6F78uo/R4CAD/j76/X38/pqLWbbqReGMdnD+r89HNSwkJiaTX5j7vdXMTe1Vn8+H3W4ff+q2P90sjjnmaPSgwUP3PMp91z4huzd65Tjxxi/2xJ1vvLunDi2VPfK+O//FHdffySsvvEpHRxvl5Ru45OzLefVfH8ie2giRI36u4884TGQVzyCoe9GNEH6/n7bWDtqq+uTkzTVlj00T+6fXQ7bak2uTjJ0nHnhSbvoeIUE1FDLTMuno6CA5LZmc0lxyynLEnD3micLdCkRKWbLACpo0CAaDBHWNgBbAp/nxaX6EZaJZ22DHIMuXvi87mtuora2lsrKKgtJ80VbTJ1vamrFFW8bHj6LANTdcycaq9Qz5hthYW45iF/QOdfP0S09S1bqB+BkxWGxmFMWEOlaNJSzYLA5io2IxCVO4xZAiUaWZr7/+miuuvZLWnia82lCYvL5u+j09BEJeurq6+HLZBjkjNYOWxg7qaxpJcqdsXgW16WNytdTkWVSTUFJSsln98vW3XSVOOf1kYmKjGBwc5J4/3cfDf3lGRhShiWPDRPN+DU466kx5+oln8tWnXzM66sUb8OIJDdPR1Y7QzDzz0Is8/o/nGGgIjEcdUOCm267HGxohqAcIhIIE/SGaGpt/6i26XeMHzIX+D9+3pWYAkQ326XufyP7uQT77+BNiolyYhAoqkdCQwB3tpji/EKfLSX13PSXzi0XJwuKpqZhGuPdWSA+GM58i4aGGljo+WfkpWWVhG2ugNUze3q4eVq1aRUt7G/984F+0VXXIpto2+kZ7cKVEjx+7oqJCtre345YZSGHgCQ7h1YawmaOIiYtGSQnSqtURFZtEKKQQDExIKVWYcNpjsHkH8PlGwysyAui6RkXFBlosbSwo3JU+bw89njY82gD5BXl888UKSrJnEaXG8/Lzr7D7Tj/DYjgn1NFJjRA2G7kyeWzqWNLcpLY54Wb52sQ1iPgtihbOEEXzf03N2ha59NV3WfdFFXWf9su83eLEeP12pAvpUGuQiy+8RPa1DzM6OkrQCKIoClJq6Gj0DneSnZLH8GCQ1Z9t4IrK6+U9D94pHBnhnVg6r0AUFOfJtupedD2AZoQwqWp4veoW9tm0e+u/6IX+D/D2229jBCExMZE99/45qqHwyXuf4opyUVJYgsvpQhgCXQvhGwkw0D5I7Aw3ciyKFNnIISOcwxzSNZpaGmlsbqB/ZJDB4QGSvSn0t/Xz9mtvy7bGFtraOoiPTWCvvfZidGAEmzUKBZW2niYSSy3jzTzuvPNO7HY7dpMViY6uamyoLqckbw6KU9DS28CZZ57Nho8bMEZCGCEdoY/FdxRUxYzVakcf1QkR1gxCukYoFMIjh+kYbqFzuI3YzCjOOfl0jjrpQPHP25+SX6/8ivbeFtr7WnA0mXH2O7nqggp5yJEHM+wZQTdC2J02LBYL69atwx3jIjMzE6vVTmtrK16vl6AWICcvi5z8HPKKM0XVhkZZvmEdhx516OYx44i2UTBnhmiqKZZucyqvPf8mOWsy5QGH7y2iMqFyVZN89YUlrP5mDZ1t3cTExuC0BSkuTkeadVpaWhge8oAOg54BHI5ohodHUFWVa357s7zipt+RUhYlEGGHWnPVcnQMLFYTWTlZ24GeuP3iRyDwDxCfi5Bkr/32Ji8vj/yivLGBRCghIU2aCcUwgQ7SMDAEuJ0uetq7ZWyGW2x6l9aMEJWNlbQ3dTAw1D8+LUFIBd/gKA/c80+pB3WGh0cZHBwkLy+PgpwCOlu7ibL5qKqsJirWMb6ZFy9eLKurq3FIF6pFRdEEKBLDZLC+diV5hQUEu704nQr7HJPH3//8EnHmVAiOpWqGUzrHJjkQeS4UCuDze3ClR1Pbu559D/45J555HEWzcwUSerztDOpDnHjukWTmpVMyL1/cfOVd8v23P2LjqjpsFhuGahDUvYQIMmtOKTGzXFRXVxPUQuGUUE3DbDaz+IWX2VC+nqLiUinRySvJIbdoxlZjxuedcbGsW9+ERThJiEqitaGdprUdcu/99iaoSfwd0Nc8SpwziWibE6npDPUPEZVsx+624CeAZ2CUzsEOCjPdBEd8DA6Cw+rkT9fey+V3XCyTC6PF3DnzWfLiuygmFc0IkZznEtMZWVvHdi2BDzrsQDHlwkkoKCoUdeW1UtHDxfxhe9jAaXMw0D0wEfKAcduwvHwj69atD0trdKQIq4yxsbH4RgMIIQj6A4QCQYQQ2K02RodGGRwYJqMwE7PZStGswvF7UmNjIy6Xi/mlu7DqvY3YohwoZiXcMsikU1FdTkFBHg8+9G8u++svhHT4pRHQ0CVoaBhGMFyWqHsYDgzgcFuwSBU/EofVRlZhBpdd83vyZ2dMTFSQcP2dl0+cjYgwv/7Oy8XZp/9C3vS7O0mMTeaTFR+RWzSDk08/gUMW7SO25Awc00wq1tTKjRsrQZEcd8oR4tvuuZdfeRmV5TUUF5XhUKJ54K7HaK5r4xPvl9ijnESbXARGA7idblRpxmTYGBnpx5XmwBZtRx8e5MAjD+bn8/fngbsfQLULfB4PfT39xMRk8+S/nuMPd56DMBQQBjaHmYMPO3g6nfI78OOUE34PfN8xlg6XgxAhBCpC1zEinTqsqp3ailpmzZ+LI9k6ZQCYErRiM7mIctjpG+7F5/eiKOByxQBEelADiiAzIwtQSE1NxeGIJikphaqqKjKLw9KpvHy9fP31V3HFxuGOc3H+pefwzAOLsShREXtPB1VSWVtBZaPBnu/tInffaxfKlzaiI9CMIL6QF09oiKFADwce/3OOP+0oKjdWcMUVVxEKhegfTWJt+Sry50TyS8dOz+TOJZOem1GWICwxipy9Wwm/uuZk8malT81g2opULVmYL0oW5k+QWkQmFG7WogRyZ80QuTNnhH/X4YZ/X8DSh1bIt5/6mJKCMsor16FYFXQ9RGJcAoYh8Q6NcsN1N/Pim88zMvoxn37+BSMDQbJn5rBx5RoMAzzBEfr7+3E6nax8vVFuWFWBqqokpyeSnJH4w2/P/zH85BL4e82gFaC6VRwuJ4G+AEIX6GPqpw4ypPL+2x9IwyywWCys+GYlFesqsZvtxLvi6OnqxRcYJT0zleiYqHGVUlFM4+twuuwMeQZY9sG7xMcm0drUQ3VVLXsd+jMQUFVVFVF/oWRWMYcffID4YNnHsq9+BABDhGcsyUgBxDXXXsvvLriCls5m4h3JeHUPo/owQ4Fe+jydHHfq5RTMzRQFczLJK0mV5WvXYTJZWPzCixgY8oTTj/6WdELGJdRJp5zA6OgoebPTxZSrumnN7fi/NzF1xh3QYqufMfmY3XVe+fxzL7Jz6V6EQkH6R3pBDRGUQWrq6wBIT0rnwXsfxhprIdYZR1K8lYA+SkCX6JYQIV+IoLTi8XhQQza+eH8VFpMDpy2anX82P1xiOC19vxXbr3tgK905UMEeYyeoBcJ2XUino72bV15ewvL3P+PRfz/JQF8/Dc0NRLmdzNtlDvHJsXi9o/T29tLa0sm61evDo1gig8fGHrpi0OsdYP5eC+n19lHfVI9JNSMl+IIeUODZZ5/FbneSk5XN4UceIjDB76/5LZoIIZWwbWsYBkYkDVLqCkteX0LXQAdefYTh0AD93i66PW0kZrspnJMjUAxQAkRFh5Cim71+NpPbbrqRB/7xMHWVrWPjEJmcQbFpJCgvr4B77/7bZh7oDauq5S3X3iU3Dx1tWuWwKb4lY8OAd5//jD1m7wcqfLJqOa29jQSED7/uwxZlRQqd4QEP1WuaqF3dRLwzHosiyMiM5/iTD+fSy87HGxohRABd11Ew0dc+SP3GNnIycimdVzTRpXQaW8VPLoG/NwSkZaWLlqpWqeiS3s4BnnnuBezOKJIzkpAejbMuPHncnutvHubvd/9DFmTlYVKsrF23jg8/Wk7ZzCLc7nBGVIhIsQMGF//+ImbkZoh9D96Hrpo++fvzr0GTIaorN3DFpUulYWjY7XZ+/vOfj68noyhOJGcmyLaaTnQRIqRF5j/JcCeP8o3l5CQU0+/vpGe0g+6RNnp9Hew894AIh3SaGyvkY08+SF1tNXv/fH9yZ5WKoqIi+cHSj8grPPVbr1RFea3845V/ISEhiWWvfigPPCaSVinhqcee5f13l2M1meXl1/92GyYuTMUWTRwJvR0DyBEzayu+YcjXh2ZoWDChySCDI/1YTVYCgRAWkw1GTMwozOLsi04hY2ZCeG06VJbXyneeex8pJSZhom+gj1AoSP78QnY+YKbYAXfnfx3brQTePNfACKt9AmxxVlIz0wjqGh9/+jmOKCcpmXHEJFiw2OHT5V/IsYSLr77+QlpMZiwWE729nVTXV+KKiyYhIWGS9A2XE2blzmBGboYY+/DVq1fT7+nl3AvPormuiv6ONnIzZ+Cw2fH7/eFlRbSCC6/8NVmlqRhKKJwDLUMYhoauh/AFRwgJLx3DLTQP1+HKslE4L4vPvv6I448/Qb60eLH87SW/wTDgplv/QkpuiUCFQw47kOVLl09qPzNxuSYrKCWz8kVsrIvc7Fw+e++biZRHCVUV1QQ9QdxR8ZsJ1G8fbBeW0Fvqb71+VY1cUf4FDR2V9I52MeodxYIN3R/WQAKaDyklrmgXhZlFOGUMtV+38uaT70+sQYKu60hdEApoDAwPYLGbcUbbOOuXZ2zDZIhpwHZM4K0iQuKYeBcr162is7eTjMxUXLFRGCKIxaqwfPl74y9vqKvDajHR29vLl19/gZQ6J5984njzSyHCOckZORlcdsPl417bitU18tU3Xic9J5kDTthXHHbkwdTW1tLa2sqaNWu49dZbOeWUU2RlZaVEQN7sdHHhFeeSNyuLkBrAECGCehBvYBTVouI1hmlsr2afA3/GM288LG644Qays7Pp6urinnvuITE5nTPOOofsvDIBangcS0EmLncMy17/+DuzVP/2xB2id7CL/t4Bbvz9XRIDNq6tkxvKN7Lrzrvx4uPPjbe1HSP39/I/TMKKVd/Q1tOMJ+RBQWVuyQJOPfZsXNYEtKAWJnHQx8jIMD39PSQlppCRnENnYx/dGz2SYHgdsdYEivJKKCgoQg+GGOjtx2l347SFO4VOZ0p+N7ZbJWWKzyRSGD451S8lL1Gsr6yQ0qzjcNuQhMAQuGNiaW1opa2+VaqqSlN9IwGPzvDAEPHx8Ry+227oRgiEgqFACElyehpHHH/YlNtZVVUtK1ev4qnnnwATHHDcMcJLSB514olifXm5vOa6a2ltbeXCCy8kJSVFXnPVtZSUFYsLrzxP/vm2v1Bf0UjIAJtiw2Ix0z3QTV5+DjaLnbOP+Y2UiuS6267jxjuupmhmPkcecSi5BXPEWLC5vqFerilfRWxKFG1djSD2ipyMLZwgAVjgny/8RfzihAvkhk/XUjTjaQlgM9sZHRzCrqlcddpl8vizjmfBQbt8v8qlyS+VYDabGBjtQybp7Dl/P6zCgRyW7FzyM1ZUfYYnOIRf+tBMGp0DGkPeQWLssUQbUdx9wwOE9KC0mKzhjidBndr2ahx6LDvN2QVnrJ1vlq9h/5K508J3G/DjzAf+sREZeH34HsfLOFccBbk54aFfkUZ0/cO97LbPHhQU5PHGy0sgJLFZnKSmpqJEVDdN0whoPmJT4jj0qMNEfEbcuMPkmSdekNdecT2nnXYaN//p2rCTSUZ0PzHh/KmqqpJ//vOfaW5uZv78+cydO58TTzhBYMBrTy6Vt91wG8cddwIb1lfRXN9CMKhhNquoarhxXWFZHv984c4pY6MaGhvkww8/TH9/P0IqSA2i7NEceeTR7LnPrlNt2E13eCSl8cYrb5fPP/88uq7jdruJt8dy1lEn0d/dhXCpHHbykcwoyxbbpH9NvmFE9OgXHn1N3nXtvWS5i5iXsyt2EQMYhISP9pEm1tWsIiA9qBYVs2INd+CUZkyKBbNiRhUmDMMgGPTjCY0QY3Oz386HkxibiFeOMqx28bu/nSmk+fuFGP8vYruVwJtCRownMSnsoRshFGFCSkG4vbqB1DXMqgWrYqF8zQaqayvxeHwkxMXjDQ4T547H5XKBNDjskEPJ26lgfBLiq0+/LZ98+gm+XvkNpaXFnHDqMRGS6CCCkZVYGSNwUVGReOihh1i8eLFcvXo1Gzeu58KLP5F/v+9v4qjTDxKryr+Rz734DAtn74YwBDH2mHABg2FBaCaUwSgeuuYVec6Nx4jXXnpVfrbmQ7zBEIFQELfbzW677M682fO486Y/89rjb7L0+eXyVxedRXZZmtiidzbSDXTebjN5492XsVicxMREcdQhR4JUySouwC8ClK/bwIyy7E3O78Qhpjy56RBzHSrXVaMoCp7AML0jHXiGmoiOjmJgqB+zVaG0cCa4Agx6+6ld34BZsSKEREQqx6QuISQwm6zMnjuLrNQccjOyaWqr44hf7k/Wzm6B6fup+P9X547vEBJ4815LgAYP3/2U/PK9L5mRnokmfBgyhMlkorAwn5y8XCxOKwv3WSCOPvRoaQR0An4/6BAXG8/c2fMYGhpipz12IyUljWeeeo7Va1eTkp7EsYuO4pRfnhiRvEGWvvWafPyJR7j1ljvILZwtJKbNhZ+ULFq0SDY1NbDbbnvy20svJzsjVRx3wFmys74blzUWM3ZMworLGkdeejF2uxMdP12eBgZNjehRPlyJsfzm0gspKCgYd6Y9/eDz8uMlXzE67CUjL5Xzf/trsstStypB169fL8vLy2lubua9Ze8T74xnt5LdyM3K5cMvlrPTz3fmpF+cNOX9WySAAZWr6+VHH3zIQYcfRHZeuvjNqZfJ2o2N9PX1EWV1k+hMJSk2Ff+oDy0oSUpIpmuonTMvPoH9Tloo9p1/tCwrK2P58uU47HYsZhtlxWVUbqyiuKQQi83M35+8XQysQz7w6IOc9ttjw57qsaSSbSTx/1UCb0cSOFIis4UrscWLqMK+B/2cD9/4mKA3hGIDs9VKnMvNYN8gerpGS08nC8UChKqAKrE7HEQ7YxjsG2DjxkpiYxJZ/0UNj614nviEGI478mh+e/OFk+zDEK2N6+Xzzz5CXk4WmmFsurQpa3zxxRfFMcccI5Eqr7+2nAVlu8qzTz+fu2+7BxU7bmsiqbGZZCRmYZUOFMWEYWiYY0zERts4/dITyJyVsRkxk1Pi2Wv/3Vn21vus/HIVtRvryS5NnfqiSedt5syZYubMmSAh0Z0gvQM+Eq1JNLc10znYzayFs9lCstXmx9PhH396gDhXHNKv0FUzLAP9BsERHUMTaJYQI75BbGYb8dGJGEEVgiZmFcyjakUj+x27kHnzFlBUUkBaeipvvPwGbpubkf4RXHFRWFwKf3/6dgEQOx/hXuaU/b39ZGgJYAKhbDsdvy9x/1cIvx0R+DuwycAzgNzSGSI2yS37hvuJU2OYkZGGpgUJaSGGh4f55OOP2XXv3aUWDBEMhEhwxeOKcuOyx5MYn8zqb8rptQ6T7E7kxJOPI6ckg46GdplakCYAqqoq5UXn/YKdFizg7F+eS25Bmfg2x72UkldeeUXU17XJZ55+g8cee5LmtQ0kupKJNrmId6aQFJMSntBoUzGbTQisCOEjIbuAzKKMLe4n1Wyiq6cdi1kFQ6GxpmV8ltN3nbOnH3uaGalZHL7vYcQmxnLjrddTMLvw2zOcIhrOXTf+TXa2dXLd1TeQlO8QN/z2T3KwfwibzUbfaDchQ+AXJvpHu8EQJMSkEOW0Mzo6ileXPP3Xd+WJx55EUPrYsH49se547CYn/UMD5JTN4NKrLpxo4g+4kqJobWlntlG47XtiS1MexjDZV7BJ/HuLKaM7ILYjAk9N6QvD2MrzjMdfL7n6Qv79j8cYbh+GdBOa4Uc3dD74+CMMJJ9+9DFaUMeiWkiMS4KQGbNiY6DLg8VkIz8/m+NOPBrDpNHR244yAsuWL5VZRbk8/ewTDHtNnPWrS8ktKBUTO2ELkBNpiLm56eLoIw+Rt1xxF06znWiLC7clkWibG7vdhs2l0NxXyb57/ZyB3gGWvfke6SKBZUuc8sBj9hFTviOwz8F7i7ryJmlVbMggLHv9fQ494lCZVhwztVhhk3N05y13yd7OfhaW7YSBTnxSHAUzt4G8erhB/Tcfr2TOrmUkFTtE/epuuX7dBoa8QwS0ALrZj88IhcfGGtDvBU9wlN7hKMxmM0KFurYq3l4aImj4CYWChEI6fv8AOUUz+N11F5E/L3NiLSqkZafwxUdfceiJe393DGlSs3g0aF0/JN9+cym9Xb10dXVxwMEHoFoEqWlpzPl5jpgyexrCs6X/B7AdEXhTGN/9EgH5czLFuZeeIx+9+0lWrV5LWmYyJosg4Ncw28y0NHVgBMDmiEI1bHR19RAfl0hScjK/Pu9XtHc04oizkpSeLvqGe+WXX3/BknfeJmVDKuvXb+Sxx5+hoLhYTLR0mbDLxmzzLWUrzZyZJRYumCO/fGMVUpVYHWZUu445TvLcksd5Z/0TAhVef+Jj2TrUwPW/uYzcWSliizcqIDUpmSp7LU6rk6GBES4651LyCrNk6ZwSdEIUlOaj6yHMZhNx8W7i4tz8bNfdaW9oZ9ddd6WiooLT9j51s7lTU36PSLOmjR3yt+ddQVJqEtfeHq6A2rhxIxazldz8XK6+4Qqy5ySJqnX18pbr/0hdRROGNAhpAXzacLhVkAzf6IyxmVJGEM0IYbZZmb/LPArnZAkp5EQbHgX6h3v57LPPQF48hcBTzu/YOjUYbAnw5EPPyWXvvE9SUhIOqwPPoIe6ujo++/grrA4LGRnp7LLnAvmrC88U0WlmtqU97o6En57A4xtp0zribYhxRKRwVmmq+MUlZ8h/3fMIrS1d2MwWFIsNLaBTu7ER6bdiNkfhHzaw2BwMBwa58Oxz0YwQUYad1LwU4UiwE61Ei+yZOczaZa58/c3XePzixyksLBTjn8XUZP/JPae3hKcff4Ls6GIsboWd9p3JgYfvIXoGh+TDy/5KbU2rzJ+VIbBoBPGFyasSboYuwjv6X//6l2xvb+fmG24W+UXFvP/Wx6RnpCINhcHBQYa7ffiHgtiiTHz07ie0dDSTnJxIUkoCDqcFv9/PjBkz+Gbl16yvWM/Vd169eVrVGHRo2tglK1dX8+mnn1NQmsud/7xxvK3v+vXr8Pv9HHzIQWTPTBIoUDQ/V1x1y+Xy+qtupKmqFbvJgYIJoavhEFgkZKfrGoUz81i1ZhW7ztqdWaVlU89b5EdBcT5SSurXd8jceeEG+mMzsCavu2ZVg3z83hewyijK12xk7uyF+JUhDj36IBprGvC+PYwFG93dvdicFp58/EneX/aB3G2vnbnmr5ds3jd7B8ZPT+D/X0RInFmaIsoWFMqXNr6BRZgwWUyYbWaklCQnpmBTHXT1dPO3h+8mrcQtEPD5R5/JhXvsLCzR5ik2UtmsUlE2q/R7LWNSwy4iLtTw2FBh4IixctjJewhTEmQqLpFTliafffkJrptzNZrix1BCVK6rk8Xz8gRCUFNTKx9//HE6OzsZHR3lxmtukcfss4j6mkbSU9L51a9+yVtL3sVAZ/eddmX2zvkCN1P7Nwu48eob5HvvvIfZbOaIYw6f0nLnvdc+knl5eeTMDKeO1qxpkVdcfBUypDBr3kzOueCXU6SVlJKR0WGWLX2XI487gticsPFaNq9QvPTWM1SvbZDPP/0GG9a1sH71BmKjrJgEpCQmcdyiE9j9Z7ty7m/OIbcgmz2PWBBx1E01kWbOLRKapsnG+iZy56Vu8TxXrKiR//zzQ2h9Fuory1mw6wIu/sMFJJaaIjfAnTn7dyfyxtMfyPeWvkddXR2nnXEaK79eyxeffsWT/1gsT//N8d87kWV7xU+fSjmuzkytjvne3URNsM8hP2PnvWcTUj34QiOEtACjnmF0w0d0vJnLrruItNJwjBET7L7fHsLiMkec3xKJwX8aVhvnzSSpYkgNk0Ulp2AGpmTG2+UuOvl4FCX8XY897VARDPr5821307yhWy59833517/eQ3V1NYZhEOWIprujl+uuugmryc4eP9uV8o2rsdoUKirXU1tXw/p1lTIwFAoTzsR455D5uywEq0JOcS5HHHvk+IZ95ZnX5SP3PM1Df31y3I5csngpRkAFk+Tci35J/qwZU+xrXTHw+f0M93n4118eksPNxkQvLhUK5+WII086kZTcXYlJmoNicuG0RWG3uEmKSee+Ox9gdvF8Fuw+Z1Lz+c2336JFixgYGBrfA1OgwyvPLiE4LKisqCarKIPDTt2HxJmmCRs30qL4iDP2Efc+dZs496Jf8s77Szj1nBNpaG3g9Rffoq/eI8PH3wYzbTvHT0/g78A2ESqy0dJyU8We++2GOyUad0I0JosgqPmYkZVO4ew8AopnfHNL9PG86vBjagP4HwJls8pwRDtYsOtOU/pL6brOqlWrxtd+1q/OpLa2lj9cehn/fuAxPnn3c9rqummv7+HhBx8SvpEgdpOTeFcCCgoBn5/s7GyC/kC4CV5bCyvXrJCb9tI+8tgjxCNPPMK/n/q3KCidcF4dc+KRIjEhiY7WLlqr+mXlymb55qtLEEJwzgW/IL04fiKUpRFuXaRJdN3A5/Hx9Zcr+PUZ58tPXlspx/4e9gSbee+DL/FrFgJ+g5DfwDPo4eknnsYX8BMwfBxw3M+2KP3GrvPw8Cg1NTWRazH1NRvX1clXF79JdWUtUhjM3nkmux8+d4K8yqRH5EZ2xMkHiBm5MzDZoag0l672Hj5c9sk2uVh2BGy3BN5Mom3jG/bYfw+RkZOORgBDBLE5TdhizCSkJrDXwXuOb2Ihpk7NEihsOTPiW+piv2M9pTNnEhsfi6JMHKp6bYN89qnnyS/KY2NllbzhphtlVcNGUrLiqWmoxDegUZY5n9zEElKjsiEEC0p3wYKF2aXzsasuktzp9PcOoqoqIyNDeAMjzFkwZ4rElGG3OEUlU73OdfV1cvnyD+Ul15xPa28DN1x9E0teehubzUbKjEQOPWmfiSHrOrSW98s7fn+/fPvVpWjBEEHNz/DoMMN9o/z9rge59py/yEf++KL85OW1Mlq4KMzNwawazC6dSVpiGjNL5xDlikJ1h7jw6nO22oB+7Drn5+dTVVU1PgJ1HBLWry0nOioKf9BPED8h/JuFh7aEtWvXYogQJ592Cl7fKBs2VESiBtuw/bfzxvI7vg3MJG9wxEOclZ9NbXUdUhpEu6Npa2ujs7uTslmlsmRB0WZhmq0d7/8XQpEEAgECgRB1a9rljXdcx7p168gtyOH888/jjj/dwcbKDRx95DEccsgh9LYOsPKzdZSv2khKYhpRsS7+ectz0qG4iLHGM9rvp1sM0tbRRE1DJVJoFBYXsGbNGnY7YDfpTHCIcBWP3Gq73pdfXsaKr9Zw5813cMnv/8Bt191GQ1UTqkXwh6svnTLetX5Dm3z+odf4/KMv0YMS3dDwyWE0acXQotCHYM031ZSvbcBi/RBpNjMQUEnNiEVYQthcTmrqm+gcbOPhV/9C7tzE7wy9BgI+fD5PuHpUnbr28rXrsZrsaIpCcVkhxx133FSCbeHY9RvaZVJsEmV5s/GnhtADcvwG8b+A7VYCfx9M8QYrsO/++5Kdm4UUMDw8TFJSCh+/9ynHHnoCR+53nFy/smqTDhXGlI0wdfNv0rliq3fkyd3TAQGzZs1CURRM0sSSV5ZhMzl4dvGz3P6X27jh1hupqavmlFNOwe/388477/DFV5+hm4M89uzD3PLHGzju6ONY+vJ7rPmkksK02USb4xkZ8FFeXk5GTjIlc/PYWL2BkZER7rztzomPFmJ8LVPGqAJ9fSo1dV5+c+mNfPDJamaVLiA7M4fDjz+UvHnpYsOGSllX2ygrVtXKe+68l1XfrGJgYACLxYIt2ow1TrD30XuQvyALGW1mMKQw6FHoGfTS09fBiLcCZ2wPcVkmWoZaaRsaJrtwJrllid/dXVKB4846RHh8o7y++G25pXOdmZpFtMVFVnIuMwpjRc03bRMTHjbN2zbgpmtuQQQsrFy+npzYVCGD31Ocbuchp/8JCbwpsvOzxAEH7S//VfMgutTp6elh8Qsvceef7iKohLjp+pu46dYbZOncMWn8A9/HIkc10MGAN199i6ziGcwunkvprHyxvmKjHBoYZrB/iNWrVzM0MEx64gwKy0ooKijirWVLqK9spKGyCVecE8UkGfQMMtrhxSBIdnYuQgQwhE56eiomi8qwb5ie5h6ZmDUm5cLxn01zyIOaytAIREc7MdkSCckuvvrmc/79+t3iw6WfyxXrvqS7uxv/YIjevkGCBDAsQRSTxOxUiU+Lpbq2guyMUnZKKGHNyj6GBr34vB6S0l0kJljoH6onOyuZ3fb/Oas+6WXAr02oxHJz23YKFBjyDGIymaY4qRHhhv6BQJAzzzyL1WtXs/qdZvnEi08QnxIlzzzvVGYUTZXwTZXtsqevlz/84XJefXoJLbXtUlFM4z3N/hfwPyCBI1LPmHpnzcnPIyRD6Oi0t7fyyqsvUVCQxw23XI8hDI47ehE3XH6b3LCqWn6vxNit3pEne1DCryktmYmqW2hv7OaFJ14Kp0AaMLO0VLz6ykviiX8/zQH7Hchzzz8rUpPSWfzCy/zx1jtZtWoV6TmpnH3x6Rz9y0O44IazWNP4OY2d1YSCQeaXLaC4sISM1AzMikoooKGEVN5Y/GZE8shJa5q69oXzZ6GqKmZzMiefdjJ/uPFy/MYI+849Wj523zNUrqsJx26lTtm8IvLnZZCYGw3RARJT3XiHfLTX9rL603I+/3At/f0homOz0EyxtPV6mbfTrpxxxhnM32khVXVNjOomrDGZXHDhA9L4LldCxAF38OEHsHr16s2k75w5s2jvbCUhKY5rb7qU15e8yaF7HkHr+n6e+ccrdJZ7ZO03nfKYvU+Vf7v+3/K+P/2L/Q7eh30X7SQW7D6XjdXrUS0q2blZ4724N9tH/6nP4yfCDi+Bx+3VsYyeCLmy8jPFfgfuJ996bUm4zFBKdMWgZG6+eOmN53jxiVflyy+/wonHn8hxi46TixYdT9m84u/dRPzb7OXC2TOEz+eTLqcbkjKpWVPHK4+/I+fvPA9Pr4+E5BSOP7ZIYMAfrr5E/OGqSzaz5yrXNsgbrrmW9v5WSmbMYuHChaCDoRnohCc5aKEQiXGJxLtj8fSP4kyI2up6S0uzsdkkHu8wFdVdGJ714ckLhfk4ouxccvV5PPLEI3z85TLi3PFkZs8gLSMdxQopaSkccOqBvPTCGzRWdWFSg6D5Ge7vxiQl1914C0efmBP2DWlQ/nWHHOobomhmBjPnz962E6pAUA/S0do5oRZHzsXM2aV0DXSwoWYts3cu47e/vYBXXngbd4yb3tYhHr7vCexRZkZ7A7zx4lvM23kuv7/yAoGEjIwMenqW4LBHMWfW3KkJIjswdngCizFPx6YdKoCDDz2YN159DU0a4ZEIGONC8oQzjhbFswtk5YYaXn/ldf5061+57oZrZd7szG3McY9UJolvUWIEHHzYAVR904jUwWKx8c87HuWkEzw4jVjiU2NJzpkXHrc6duOYNJSscX2X/Ost99FS1YVZMdM/MACEw1BBLURAhtviWm1mcgtyiYqPwhkXtdUbkADmzE4SpcXJsqd7gHiXzlcrq7FarRx07F4ce9qRAuD5p16USc5UjCGVprVduOJjSMvK4aILzqN4bp4oKC2Ut1xzJ801ndhNGlY1mpQYK18vW8LRiy4cT3UMDPSxxy4pXH7jHgLTeHblt54vgKKiAj5976spM5EQULqgSBxz8uHynQ+X4Av4ueyPvxL7Hb2HNJx+Pnj7Uzq6DFpaG7BH2REmyaEHH8HXb9TI119/g3WryxnqH6Iwv4hD9jtsUpfPTTP/dhzpO3nV/5PILcgReYUF4WFoQo4nT4x981nzysQJpx4trrr2KoLBIIuOP5Ha8ga51eqW7wsBu+67EwHFR0xULG5zAmXp86he2czaTzcSb0nizYc/lc1re2VTeZd8+8WP5HsvfyY/fmOF/M1Jl8tfnXQeXbX9JEalYlEdDAz10z3STunCQvy6n1AohMViAcWEzWFlzrxZ333zEZCTk0BWpoNPP3qNV15cTGp8KseefuR4iqFV2FEMM4pmwS6cKAEzSY5UGja0gwZlMwvFc688InIyU5GBIfANgG+U1spamtb2SYLwh7NvkX2dbcyflzkeox1TlL4LM2fOxOfz8fbLH0+9FgIWnX4c0fE2Vq3+mtsvv1/6Az68/lH6BrvJzc1mZskcHFYHRxx2JF98/DnP/Pt5WmraGBzqJzbZRUFZLh19bdu1Y+r74H+XwBGJVlCQjxQGrR3tSCHpau3erDSxdF6BeOa1x0RuYQ6nn/wL6ta1yu+O/31XX+XwnzPmxYj8eTNISkrCZU0gxpSIxYiipb2N5R9+TKhH4Y5L/8bNF/6Vp//yCg/c+hR3/uHvDNQGyYktIyUmG7c9nhi7C7NdoT3QwMIT8kRcqougrpGcnEZXVxep2WlYE2zbtDFnzylheKSV5uYKEt0JLJi367jp11E9IGVQQRoCw9AxdNB9ULuqlcUPvMXtv35Erl3SKgnCH2+8i6K8EowAyIBA8dqo+qiJx256U4qAisvlYv+jt5K4sbXTK2DWglJx+BGH8t7SZTRs6JTjo0yBkvn54qY/3sCG6g001DVx+zV/obtxgEcee5iLLv8NIS1AjDOWA/bdn/r6BtZvWEdDcy2JafFccvV5hGKGWbbi9Yhkn7h+77zzjmxoaJDfdV23t7DwDq9CfxcKCgowDC3cZF1K2ltaZfKMpPFE+cnlbC++/ow4e9H58rZb/sjlV/9WFs8rmFLI8L0RaXFzxu+OEg9c9oqMlS48AxZGR0dJSkqhprKelvo2CNogBHazA7fDQlJmIioWBgYG0NExmVS06CBBs4c/XPM7MMGCnRZSXl5Oa2c7qdnpDAcGt63+Q0JJQRGN1TUku9KIjYqjrGAWGNDdNCgf/PvDRNmi0TQNXTHQjRCGZsVAwWlz4e3ReOv593n1eY886OADmFe6kBglDhUr8fHxfP7h13T0tdA22MT9T96zTYkWWzpvRx97BHfdfjf333s/RxxxhExLTw3PigJqKxtYuPM8Vqz4ktyMQtROwfsfLOOJJ55gdv48LCYrzz77LF1dnSRnJDJ7YRnnXHSWiMtx4LX0yzfeeY1H/v2IFEJQX19Pc3MzQgjy8/O57rrr/ttb9P8L//MElmKSt9GQW0/NjHhAr7z2Mu68/U+8vPh1rp79+/+/MzS2cU1wyGl7s/qDSno3jiI0EyMjHpxqDFHWaGwuBxaLhaDmw4+HwGiIwsxCTEEbw4EhLBYVT7CfRx/6N0FfkH/e8bRsaWpiY3Ut9ngn++z0M+bsMnfbHHASXNZokqNSOXzfo/h8+dcU5ZfRsnpQPvn0k3z8weeoiplgMIimBNFRMVQdoRoEAj4GBgw8I1asVjNvPf8uJmHCLqIIaAHqG2sYDPTR7+/koqvPJXNOuIn7JD/Utjn8RXhu06Mv/IMlT38gP3r9S9qqeyguLJN+3UdUvJU5C+dy5S2XoRom7vnL33j1jZeJi4ujZ7ALQ5N0dHSy2x67cOix+5GYGU9cbni65GFHHSI++vwD+eGHH+LzecjKymGXXXZh5cqVNDQ00NTUJLOysiaacP5AST0/Fv7nCXzYkYeKV198WYogoIiJ+tNNr0nE1iqalSuOOOII+dS/n6GpoktmzUwetyv/o4sZkcKZ82OFoFS+2fwRCVEJxGfGoAd0pK5CSCANBZ1omjtq6O7uwWXtITY+DnxBYjMTufbXlzCqjfDwIw/iD/nZ/8D9OOPcUyhekD3RqVIYSCm2vkYJG1fVyofuf5QZ6ZlkZmbyUegzlrzxBlm5WaxbsZ6RkREcUQ4Ui8Dr8YQTUQw/Ac2CEAKzDHu+Az4TJmFCSolGEH/Iz6g+RF+wi99ecz6HnbLvFicrjPnpvhVjxfoa7LvrPiLRyJS9mV46W7robKlCqHDFH38lMMOGtZWyqmU92ekFHLzfweE5V4ZgwZyFXHzphfy64EwyChOmqPG//OUvKS9fy/HHHz/eYWVD+Xp55ZVX8uSTT3LtNVeDpo+vFyFAVSIdSbcv/G8TOHLBLrv6Mp579AV0XaetrY15zJ/6Ogm3XHmH1DXBSScv4pgTDxXffLBOfrD0E84qPX4itPuf3okjhQwzFrjE4Es9sq61HrfqpCynDMVvJTCiQ0glqAcpjC4mPT2dpqYWYjOdePVBrrj1NNFTFZCPPvYoliiFm+64bmLg2ZRuHMrWnUQR4+3Nl97CrJi44JqLKSjLFm8teVs2t7aybu16sBjkl2Yzc0EZCiqvLX4NzQgy7BtEkxqaEY1ZDWASJsxqmNCGYRCUAQKah7T8ZO646RpyZ6dNSTMWY58/pfw34u2VSrgGeqz/VcSD7amDr5avk/ff/U9KCsuIccZRWVlJMOinL2jm4zdWyb2Oni8QBgHp4ahTDuKwww+e+PYG/PzQn8m3336bcwpOnzR9EQqLikRRUdGUc1NWVip+tususrapiRcfe1wuTE3D7A8QCvjIOfQwgd0aZsu33SB/Amx/t5QfGsKgsKRInHfhr4lLiKWhoWFqLyUD0KG6ooFlS97jlBNP5/Zr7pEpCam8/dpSqssb5Q/itYiUuhXtnEPdwAbi813E5cXzecUqBoWfEdMwVR3rqWxbh2b3cuYFp+A1hjnwyH3pqB2V9z/0DwxF45rbfz/RR3py/e82oLK8Tr677D322WcfCmZnC1S4/NrfMRIYIjo6mtLiEp5542Fx9S2/FVfecrF4/PmHOeKEgwmpXjzBEQa9vQyM9DLkHWBgtI+B0T76PJ10DbXik8McfvxB5M5K23qt7dbO4+SCfQP6W/zc++d/ysXPvozVZEfXDL746lNGvUMoJoFZMbP2iw2gQ9nsUqETYu3G1YyViY6d68zcdNavX791z5MEDB20ED3l62RUMEhhdjaffvopi198gSWvvcryZUtZufhFuaU02+2ho+v/tgSG8B1eQFJmslh06onythtv5dZrbpV5eXmEQiGCAQPPiA9hhOOrZsXCklffQQmYSExOoKmuhcLZ2VOk3fdRpafYfAKOPX5fceddt8nHXn6UoQFJ0OtG+fwjTj/lMN6rfovU9FhqqiWdnhbmzJqL1WrlX/f/C48+yJ//cav4j1rCRDbwyy+/SkFpAYcs2ntcQmbNThQtPfWyOH0WVVVVLF38iTzoxD0FSrjG94q5l3DsyUfLO2/4C/UVTUhNI6iBO9rO6WeehsVp4s13X2d4dJiimcVbX9dmRvAWep1J6GsZZc3X5XI0NERdZyUyYCIhFI87IRYjqGMxWTFLKz0N/XjrwVEQLg2dEiKMHLOwpJB77/o79Rs6Ze7clPFuJCLiFxFIMAxGKzbK1c8+T6LXw6quLs679BLaNlTgspqp3LCegt12BXXzfmjbgyT+3yfwGASkZqaI6264Vn7+6RdYLBYMA/p7BtE0D8XFxZx4wkkIQ6V81Ubef2c5Pm+A5trWqfF+2GofrM0gQRhahEBhG6q6pl46ohz4lCA2xUzOzDzWr13PN9WfEVcQxbC/G6TEr2by5rLX8L/uJ6sgnb88fuvmavP3gQSryUxuXvaEIRo53sBwD82ykWiniw+WfsKsOTNlWlHsuG1dUJYlrrr2CnnnTX+lrqIJq8lKjMOFzWLnwBMWiNeWvix32XMhubOSty0JZtMKoknvWfXNWllUUMJ+R+4mzj7mYtlS10F9Ww3xUQlgUhGqgqFJRMDCQ/c8Ie9/9U6S8mKJc6eHuxFNOmZIDxIKhaioqCB3bkrk2k1cQ4zwAKbPP/2Mrp5uTr/kEhaVlAhMZkrKZoI02OmII8IH2w7tX/i/QOBNNlRydoo4JuuYiSfGYowRdfr9F1bI9qZObDY7w6ODLH72Ffbcd09ZuCBjyjSEzcm7CcsBdI3+NavlcEcP/qBB8cGHi7v/eB8CCzNn5RAXl8Dtd1wvjjnyV7K5aSN+3xAJiS4WzJrPcQcey3tvfsDXK74hKTmZtqo+mV4SLybbclv4epNuLJsP8A6FQsyeOXfCSTQphCYViREyqFnTyIN/eoJ9DtxHZmSnkrcgXCCQNytdXHPd1fLUo3+B1SQwvCpffbiSd5a9LZ0xURx4+L58Z5uaMeJOiuuiRD4/8tbXXnmFivV38cQTj8lHX/mbOO2Y82RjTRPmoIrFsKPYTKi6CcMPPW0DnHnKWVT31PHushXsve8xsqAgSozZ3GtXrwEVSkqLtrweBZAqs/fdF9veP4f8fIGihssxFTZJHVMmvoPY7J8/GbbP28qPhbG7/VisXkDF+mr5x5v+LA/Y6wi514JD5RuvLkGgoigKxx57PE5bNA3VTf9x9L6mpoZnn36ON199l2N2P1iuXLEes9VBakoSZ5xxPKqAM848CqvNwGY3h6e4SMHf778Pv+HhrW+eFu1drbz56jtTN/42YrKdlpOfxTXXXUVhVpn82YJ95TmnXyjrKprl6aefiiaDhIwQUofW2i6WPLeUf9zxIO89vVK+eP8yWfFpmwwMGeRnFVFSNDM8WbG3i8q6Ci76/fkUjKWgbm1HR3wNTRs75YN/flIeteep8oaL/iTfe/ULuXFFrRSRrh6/ufQC4pLdnHbmKfzilAvkU6/9S6TPSKF/qA9vyEsoFCAUCuDzBbBbney390FcfeVNVFS08fxzb005PyaTCbPZTG5Z2pZXJRVQIKWoULhLSgRmMyjK1GZ7IuJ9/qmZuhXsEKNVfjRI2LCmSv7jnvsJ+EIU5ZTRuLGdhqomoqOj6e7pJCYmhtzSTC6+7lxyZ2Z8v17g0gDd4J3n3pQNdR7uf+hJdJuBK8nGlZefx1FHHTp+vFkz50mH2UFuaiGHH3Q4fV0DHLvoaDLKEgQGPP3nt2RcYhwFu6SRNzvz+5tfkcu8Ye1GWb5mAzbVzhNPPMnc+XM58YQTWXTkqbisCThMMUTb3ERZHThsTsxWG2aTFZM53CpWD+l4fR6GRgbp87Rz/3N/JXtO8rc3iYv0bv7L9f+Uqz4vp6u1B5NqweWOxuv3UjyrgIuvOI8ZpYnjtvkrT78p/3zX3ew0Zxcu/+1VXH/lzfS09WFXHDjNLqJNLtwp0Zzyh6Mp3C1VHHz4tdIeZeXa685k/tzw+Xn+iZflI/c/xrKPXw+33VG2fl7GsZ0SdWv4vyWBt4CyOUXi/kfuFY88fb9YdPIJRMXYiXbbGfD0oQmNoZEhaqprqdhQ+R/k0SmgKhx88tFiz8MPxUOQG264gpQoG0N1tRAKQaTG7vkXnuay3/+BO2/8E5+/v5L5c3cKxy8jm18blbz23BIq19SEO/B+33ztSP+vsjml4qQzThBHn3i4sNkcGMKgaG6uePH1F/DogwSkB19wGI/fy8jICAO9Q3R39tLW3EFrSwttnS2097TQPdDOLy44i+zZ303eytV18qxjLpCfvPMl0cQjvBbM2Bjp86P4rbRWdHPleTfSVxeQYz2ijznlcPHvJx5m0DPIqWedQl1zNX7Ni18PohsaujTQDWN8aOQdd9zIytWfo6hG2M6VYDVZsZqsmy1pitASmzx2MPzv28DfhjFnjgoY8OKrz9LW00J0ioNFvzya119/nfIVFeijDoL+0NTqmG0+flhNmzkvVtQ3LQcdHEO1Uu1ohQ3lkpmzBIpCaUmpKM0v5f5rn5ZWLYrC7DJWvFUvYyxunJZohjs99HX1YwqF0y7HbMewKbAF+3szTPq7AW89/4HsaOriupuviXSVnCGefe0Jedt1d9JY2YYmNYKqfdwO1KWGRpCQHiAQCJCRlsmChfMmvufkg499noQNq2vlbVffTl/9KBlxWSTFpNBu7UbXAqgmlfiYBOxmB64oN68/+h77n7yLnDErIdx3el6OeOyl+1n81Ouyel0db7z4DjanAx2dcMxboMkgKDB3rkk01b8dsWuJzDG2oCqmzW50U0JBbOEr7ED4v01gmFJNdugRh5CbncdxpxwuUGDWTiXy2EMXYRcW3n//feYunCVzyjK+37WenGhhAMIg1R1Pf30HK5euYEHh/PEN175hWH7z0TpinYlccNbFzJiRRVZCLhaTjY6mHlJjMnjyb4txmxNlenYqutVH9vwkgUnZNl0q4kBq2Ngq77v37xx62CGUzM4f924XzskRV910mVz87Gu88eKScLIGCrqhUVJWTElJEUVFJVRVVNPb3Ysjxrp5aE1OOM3WrVovb7zidjpre0m2Z2IybKiGjZS4NHpG2hGqwCwsmLCD30pHdTerPl3PjNK9J1rPqnD86UeK5x55RUpFR9ODYAZhEjhdUcQnxY47z6aYFRLMqoWZc2btuOzcBvyfJ/DkcFDZ/EJRNi8yWEtA0dxc8crbi+U/7v0nba0d3Hv3vSRlxssFu87joAMP+s8KHaRCVsHOvPXQe2SkOlh75VPyg6++ITMjiz132QdbKAbpUZgRl89wxyDWJDuNtU2EfDoZSXnslLcnbZ+N0vxFFT3+Vn555dHYcmGs3nary4mQt35Vu3z0oScpnVXMZTdfNJExFXlj8fw8ce2833HtHb+jcm2dBIPiOQXjyVP1X/fIfz/4KPN2nUtySfSkcc1iMxNj3dqNVG+oJdmRjlm1gFQxApAaP4Ph0QEcTieqMGFWwmqNHhJ4e3QIMu5olJFG+VLqaFoQadaRwsBqV0nPTiGlcGI+1JTQngHvvLWU3Xff/Vtvbt99+Tbx5m9nIvv/vA28mTdokocaAYVzssW9D90pTj/rJOxOO40tTXy4/AOeevxROd4M73ugrbZPPv7YKwhnKoMeM19/UoEy6kQZctCwrp2dZ+2KSViJj40nJsrFmvI1eEZ9RNvd5KUUY9GiCfYJvJ06qtfBH6/9uxyoC0k0EDph9XqsydsYIs83ru2Szz/5MibFzHm/OW9CK5hsU08K7xTPyxPF8wrGSVqxplY+/PDDuOPcnPXr0yber4UfLRXdcvkbn8lXn35bosHGVVVYhQOTYkGJkDQQCOB2uYh1JYAWLi7RpB6eoRTUaavr4uu3ajfLfFIUJZKsoaCqAptb5cSzDxST4+KbjmDxDvtwx0XvsPbttuD/vAQeh/iW50xw1CmHiqNOPZSq6hr5yAP38+6SJey9++4yo6BAbHof3GKSR0QC/vmmu+mu6yPBmUBNdyOq4iAjeQbR1jh8QwFCJh2Jzudff0R+aT6D3T0kRKeSN6MAIyjQtBABLYBf9zASGKBnqJ9zT7+QO++7VVodVtavqOLARTsJ7ERyd8Of21euyc/eWEl0VAxHLjqZzNJwTPnVZ9+W1dXVbNiwgXXr1nHyySejaRonnHACBTMzx7OXMKClppMvvgrPTcosThJjBH77uY/kp0u/oqujm6qGjaDAe698LDNnZKFKC0gl3NJID+ENeRjyDpKVlcWadatRoxRU1YyuaGiaiuFXSHSlhXtWTboEqmrG0ASqxUxsnJv47BjMGWxZMEp47cl3pdQhOzf7+/ktNhv6tknG2HZ2I5gm8HdhTDWLJNsXFRWI8355jrzut5fw1P3/5Mq//Dm8QSbpr1uL8bzx4jK5+qty4u2pNPR1YLdGkeqOQ1XNhEIhDGEQCgURqoGu6tQ2VJMUm4wQApvNQWhUJxAK4A2N4DVGGPL3MzQ0hMfv5+zTfk28O56C9JkE+g15xIW7iDFJNFAXkJ++/zUWk5XjDj+OEF7+dNvfZPmGdSioFBQUcMwxx3DMMcegKAoVFRXcddddOO1R8qD9DyI9ZQZVG6t48803ueqGy8gpzAbCTer/dOM99LaOkBGXTXN1J2gmTFYTzRXt9DYNEmNzo0gFw9DRCOELjdLVEwJDYlXtjA75sLjsSGFgaBI0SVtTOzkyf6IIwoCNa6oxCRvRMTEctegwCnfJ4ttCQ64oF2nJaeSXZW0x9Le9lwluK6YJvA3Y9ELnFhWK7OgYOVBTyxdLlsjdDj9s0ibZdEcZkYobUKSZ1IR0vL0aijATG+1GFSY0TQPFF67uIYRf9xITE0XfYF+4PA6BYWj4QwF82iij2hAebZiuwXZC+MdTBkMendGeUZorWgk07oI1HdYsbZJvvPEaCWlxHH7M4agmhfMuuJhDjz2Ia66/mqJZuZvt4iM5CCS01nbJ5Us/IRgIYXIo/Pkfd5CY7RIQHoZ2+nG/ItWZTVJcGoGARigUxGq1Y7NYiTK5cDvisAgH7Z1thEwBhjQdi2rDrjpxOePISM4kLiaBzvYOPL5RsICQChbVRFt9v1xX/zX5OQXoIyovP/4mc0vnk1eSw9w9y4jNt35r+Kq6upbi4qkD6qZkTgmx5Uwq8R2/b2eYJvB/Aim57PIr+Pt9f2NKWZohtnDBlXGbbMO69QhUCgryCIwEkLpCyB8EsyQo/AyNDqOYBL7AKHFxcfhDQewWK0ZIx6MPMiJHGNL6GdUG6BruYlQbwi89aOYgQkpGfEN0yy5c7S6Wvvy17OnvoqmpkeJZeZzy+8NER8OA/Os9f+K+f91HZknCtxdGGJCRnyzOyD4+4j2feF3l2jp50lFnkhqVSbQlDpclnmHvAFarDYvNhNVsw25yQEgQZY1BoYtAIIDZIkG1YLKpGIbOyMgIimEiMTGJqIAzPK8KcJidPHD3w3R72vAMvkRv+yB7770Pfr+Pnx+0K7F5305eJLQ2tpEwN3FcJR7TjP9XJO8Ypgn8n8Ck4l4wX1z72GOgbFLoHWJze2m8eEDi9Y3iVT3ExSQTGxVH/2AfLS1NCJNCXJwbXWqo5nCHC4tqoruvl9ysbJqHq4hNiiE3Owmvbic95EIKAyl1nn76aXRDR9HNqKpCQ5sgbm0SrngnF119LonFFtFV45EX/OZC7n3gz2QWJWwyI3cLceTJlfcRO7qjZkimlrjE4ideI9aSgNPsxmGKwmKyE2XTEIaKgoqu6wghEFIQ8mtkpeXSN9xFSA+G64e1AIoi0AMaPs3LoNeGw+YkJiYGi2KhrrKZZHMOnpEgDiFwp/nZULea0gWFaHbPpOmGU5c7GT1t/cw6ce5mf5eTJK/cHpKZ/z8xTeD/CArjE8vGCiEkdNQNyJ6OfmwWK0EtwPDwMNXV1Zz1mxMFaniygD/kxxPwYhoeRmgKTqeTjIwMhj1DBEJ+ND2ILnWCMoTZbMYwDBo66ukb7OL9jS8KLGxWNPC7m84HCS888Zp0EsW9tz9AXUM1OyfvgtNpES3V/fI3v76AB/79L1KL3OPSa7ykLgI5abYxOjRVdMn33/6A1qZ2KtdXIYQgEPLJ2up6MuKzsZvs4fCQAanJGczfeQHPLn4Sm8OKTljCqoqVjMx0dtplLuWV5TQ01SOFjqEGMas2/IYXT0DQP2LC1GfGZDJR2VJOUAngD3kZ6h8iIyeNhx/4Nw898096B/q3iXQmkxkjUm00GWJS4YrYWgRhLElmi5+z6SD6nxbTBP4ObKZyjVXTRDbB8pe/ln3dA4z0jzI0MIyBpL+/FyEEfX0DOExRXP7V7fKux68ShmHg1/149VEsISuKX6DLIN6Aj6AWwEBHYqBJDV0PockQAc1PwO8lJj6a91/7Wu530s5i3Lu8SeLCorOPEhgwc94s+bcbHqZ/tJsNXzfJD754lznz55Fa6N5C2GXiIGPkrV7dJO+67h4Gu0dxuVysW7cuUhigYrFbsKpOzIoNk2JGURR0XWdgYICCsjyycjNobW8hqFtAmrAIBQxBU1MLV193Bdf98SoaGxuxy2isuiPyyUp4uAYSXdfQZRCf7iUUCJKTWoDd5OT1J5cx0Ogl6+D8cNhqEsG2pBYHAoGJGuHJmkRkHOqXr1XI1vrO8HdARZcaIcNPQHrY79C9SJsdtxU1ffsg7himCfwd2DS2WFveIOtrmxnoHuSdJcuwqDYy07NJS0xn7vw57HPc/HGH1kcvr5HvL/mUoBbgn7c9LUMeSVAL4A0NY1UsKKHwBL6gFkCXGoYiwxtJBsJpi/jwhIYRKmhGEGe07bvzdlXImp0kLr3+XPnQvY9TUVHByOAov7z8F9tU7le9OuxZ7mvwkp46g+bOBiwWE2azFbPZjCpUzPhRhWm8Ltrn8xIcCvL5x19w3jkXcvmVfyBohDApClFRMRiaJD45iZgYGw+/fLd448V35SvPv0FtRQNmLKiYkIZAkxohI0BpaTEFBUVUV1bTUNHCQPcQvqEADpeLx+9/hsTES2Tu/BTxbV7/3KxcWuu7KNgjgdbqfplRECdaKnrlB299Ql/zMH1NIzgsLqyKbTzE5df9+LRhWuvbOeXS46b0Q9te8X+7GmlL2CzTJuJF1uGYA0+UURY3KoL0nHRik9wcfexR5Jdliimq2pj9aEDziiF5/18eZGhoiBNOOoHHn/83zY1NuCzxRFvc2CxOdD2cZWSgo6MTkkECcoScgiy++OoLrBYbUTYnx51yNOdcdeqEBJ6yzk2+gx5+nHHwRfLU00/hoNN3E5vajlMkl4TKVXXyhMNOIT0mlwRrBpnZ6exz3G5ce/PVOFU3FmFBVVVC/hBRthiibC4cphisqh2b2Y7b7aa4rIhnn38KXQ1hNltJdqXhcDiJT3ZzyKJ9KTs0RYzlnt982Z/kslc/xKrYsQgzzugoWrtaOWnRiSx94wNS4lNITk5G6gp6wACTBKuOtPr53XUXkV4WK5g65jmsmAThyZuWSWvQiWYEqKjbQGFJAV98+iUJjhSiLHHYVAdWxYbAhIJAN0IEjAAB3Ut/qJ2SfTM54/fHhCdKiO3XVJ6WwN8DZ555JhZhIz8/n8KFmWJLttIUUmiQOccl/N6ATHRm8OxDL3H2eb/g8WcepaWmDUMThAwdqemgKugyQFAGKJiVS3pOIr+74TzxylPvyJtvvAV3rAuP37NtC410wly3qkJaoxRmzS2ZKrUj2oSQYop6efXl1+Gyx2PBjlXYsZodHHDCLiJn5pPyrpv+SmNVU7iNrM2Jz+/HanEQNAKRUJiZkaFRajY0sMvc3alqrAyrsZEmcKqqMuobnbAvJZgt4XpdCxasZhtSN1gwbz6r165h9rwSUhLTiXXFsfj5l4iJisXn8yGFhm4Kcvu1f+a6O66UyUXRU1MpEWCAXXHS1zHKwGAf/S2jlPdWkerMwam6sUkHVuyYMKMqJoRUkKqOWQYxCQuaOUh3Q39Y3R5b73aKaQJvCrGpk0IZT6o/+vRDxWY+jE29oRHySinDBDHAaYnGbYlHd8KX76/ELpxII5zG5Pf7MZvN5OTMILs4nZyZGRTMyiZ/1gwBcMyZB4tnXnha9ncOkleYs+0ZQRKqK8IleGkl7kmvjmgUGvQ2eOR9f72ftWvXkpGVQfXaehKjUxBCHbcfR1ogf1aauPKG38nTTzwTRUnAarbj0X34Aj7UyO4Op0RqMAQx0W5Ks2bR29uLx+NBCIGuhsjITRlfW9XqJvnsoy8QbY4nJsaOK8ZNa1szMXGx5BZm84sLz2BGUZy4/bJ/SJtbpTA/B12XbKhcT3d3P6owceNlt3PDn6+QKUUugRqx4XV4+9lPpAyoeAZHqWuoJioqCofZiQUHNtWGRbFhEhbMigVVNYfHZgGKMKEoCiHDT3tTF92Vfpk0y7ZdB522L4t8e8ZYJ4+xzoffMVlljMhta72yMLMMG9FEm+PoaRmku7kPhy0aq9WOOzoGd7Sb/t5+RgdGWThvIfmlM6ZkGey0004EdT8BzbdtulxEwkZFRTE8PDyxdhg3B359/KXykl/+nmWvLqerqZ8NKytRDQsisomlAK/Hx2cffi3RIXd2mjjsuMMIGSEMw8Ad4yIYDOINeAmE/Pg0L0HNz2hghL6BXgYHB3G73aSmphIbG0t8bBzpxVGCEFR+0yj/ets9zC2bz+yy2SiKwsaNG5mRlUFmfgY3/O1SMaM0TlSWN8mqqiqGRocor1hHbUMNTqeTtJQMdC90N/bz6P1PbtapZNbcWfQMtbGhbg06GsKkYBLWsL0tzZgUMyZVRVVVTGYw2RTMdgWLXcFsVbCabURZ3LTUtm9fc1S2gGkJvBk2yWtmEme2IW64qV052hvAYjgJSj92k4Noi5s4ZyLdQ10IKdB1iYKB0+qkvbaf635zO7Y4VZ5/xVkUzc8STeV9cqBrhBGPh+PPOHLbnSoyHOfUJg+zjtjGpxz+S2n1x9Df5kGRKjabDYfdgdfsR+pG5HuECPkDfPLWF+y2287SVYI4/sSjeOvFZRhqDA6bnajYGPqHBvEYHgyLhiTsQQ7pAbzaKAP+PuwWGxbdhskkuO7Uv0uPPgJmDYfJRWqOiy8++5KQX8PpdLLHXruz3wl7hlMkdbj7lvtQvBbS4jIZGO4lfUYaM9KykUHBcO8o3X2d1Kyro6d6RCaWRIuxG2vGTLfwOPpk02gVMxLzw/FeBIpQEULFYrJgszqw2c04Yyy4YqMxTCF6+/sZHg4R9JlwKE7MwjqJwMYmpze8T35q6TxN4B8YUzyiBvh6g1h1BwEMzIqGTXHgdiQwMDowrrpJKTE0SdAfwOWK/3/tnXdgVeX9/1/PGXdmLwgQMsiEMNVa3KJYEQcgQqWOX1ut1m9ra6utrQOxjqq1tVpX3QuoCm7FWVqto6KsQEJCIIEkJED23fec8/z+uJcMCMNVGef1TyA5995z7z3v8/k8n+cz8G/vZPGjb3CenCMf+/vTLPvv55SUFn2xqyW+JpRS9htZev2v/ii31rcxobCU5mgbiQnJ6G4VYak4NTfSEvFIeIRQKEJSQjILHlnEpbedTfHofFFcMkI217VhWRYul5sReanU1NXQFurCLdw4hBunoiOEjpAKXQGB6BQ0NWlYmARNP23+bZw6bTIFRXl8+OGHBMIBinJLOfrYoygYHWv/2lLpk8cfeRJJ3iS6/F1s72pm7NixmGGJQ7q5546/U1xcyNYug8+XreR7JcfE3nf8/ls8Jp+3X5NYRHui5aqm4PK68HiddHe30RYM0dGwnc2NG6jdXEMgGiQtNYvU9BSGFQyhvnEjY8TQb/uS2iO2gPeC2N1/9lYXKmHdJ5vlik9qSIlmowsnDtVAVzw4dQ8uzU2UMJZlYCHwRwJkJKfH0jH9Km1rg3zy0mpaNrYRDhqMHDVqnxY8vYX1EDGjsWKaeFS8amWtfH3xEoanjkATOprmQGoKihAoUiE5IZn27lYsyyAio0QiIbo6/KhNKr46SMiFkrJS6mrfI8E0sCyLpKQk/nj7zSTk6Nxw43XUV23CpXjR4lVIiqKgaRpeh5fGlgaES5JXOhzFZfHJso9i7rohyc/LIzM9q+dG89E7n5LgTGTiKRNIL3KLvgG4mmWNsqFzPYHKTlQ33HzzzeSNvU+WjM8XO97r/GcWALE9atM00DQHHo8LxWPy7+Vv44/6iFoRDBkkHA2ipoLDFLSEN7CupgPPFg+FR2fuNlPt27a8O7DXwN8EFhAF4dMZWzgBxdRQ0VCFA6fmwKl6kKaGYmiIqIoMC4iqbGtqJdmZzJC0XHIzi9lUswV/VxDTjHLunHN22f8daAtw5z1Rw4z0CPgfC54jQU9Exw2Wyvnnn09uQQ5RKwyA0+nGrXtjhRHRMBErij/oo7vdx42/vV2G62FM8WEQUcAUmKZJIOyn3b+NvDEZ4vFF94srr74Cf9BHZ3cHhgwzoiyXVv9WkrLcmFqEC386h/FHj6JwTD4nnXoCg4YMwunUCYYD3HvvvTSubZeddWHCwQiTvncM6YXuWEO6PrGHFWs/x5vixe110bS5CU24uOfP93P/3Q/Jvz/wiPzL7XfLtRWVMc/GstAcKt50jfq2Wt77ZAl+OjC1EJYjjKFGMTQDSzMwtSgRLYh0R+g0tpI+LHm/V4htgfeBARPg93QLNmHTR21S605ge8M2TEP2RDhVoaEJJ26RwODsAkxDkuRNwopIsrOy0XUnoVCIzkAHHaE2pGJQMrKI4jH5YmcPYLcL4vgetEt3MnPW2T3n+syTCxmeWICKghEySU5O5rdzf8Wtt99MY/V2VMtBcmIaPp+PUCTUG1HvMEiWqfz5uidkW9t2shxDkVGBKS2aOxrIKRoCImbhr/r11aR7B5GdORRvooeuYCclo0cwJHsI3510JOddfmZvhpMJb77yrmxraWfQ8CwaGzfz+D3zycsfLscfMY6EQnpztiXUVtTJt19dSlujj1BHiKT8FI464jhWrv2MypU1+MIddIfb2dLQjMPhQJoSLIEnxUVmaQLJhk7dW5W4nEmIsIqM7rCsoueFVKHhcGiMO6yc0vIdy5b9V8X775ntR+xz9cqOBIoIvPDwG9Sv2ErQH6WvoVSUWGrh0KwcslIGM2zQMIyIRXpKOsFgmNZtrbS1bafb30Ug6iNsBpkxe/oeXXWg32vscENfXPwC3f7Onsc6VB1FaAihEg0b/Hvp+2Qkp4hrrr6OUDiAFBZJCUkMysxGtQShUBB/pAt/1E9bWxsNm7agChejysZQUlSM1+slPz+fvPIMUbuiSd489zZycnLIHjqICEFyirP5wx3X8+CzfxKqF9549zXqqhtlTwRfgYwhKWhulfSsVP7y+A2ipaGFUFcIVdF788zjHT9u+N3NPPfkS3z+0QoSvEl0+7tITU3F5XIRDUWZOW0Wi158Tlx22WXx7CqDUCSIqUQoG1fMhVefKe548CY8g1RCehemM4J0RMBpgsMA3UL3KIw5vJwbbrqGvLKc/cVT3v21aWdifY3Exbts8QbZ/GkQpctNKGjE12FRwjJI0OyitasV0zRxex0EQj7CZhjLskhNTMWImETNCAHDT6fRSlu0kec+eKi3iGEHu+tnHM/RnnvlzbK1tZWf/fqnlI4pElhw7tQfyu0b/GS5h5LiyiQrYxBjjyznmBOP5NqbrqahoZFUdxYJzmQUCc3bmglaPjSHilP1oO3wIlQdp+7Ak+AmMSWRbe3NdIe76PK3E4oGGHv4GKacPpmTpx3T245n2Ub5xCNPYpomdzxwY8/o0erlG+X55/yIQcnDuPfu+8kZkyCuu+zPsqPZh9fr5aiTv8P474xh/Yb1/O3uv+GQbpyak5oNNYDktNOnsHHTRtbWrGburdfxvXOOFVgwJvdImeIYTKKSQkZGBtNnns60S08UOGOfVc3KzbJxUyOVFetwOp1omkYoEqS1extnf386xeX5vT3P9qnr57eD7ULvIwMWNUC/nlKvzl8qw83QWNFOnmsUpl8ihYwnSJqYVqyXcTAYJCUlBX+gi+5oF13BLtratpKenk5aYgZhI0rI6Ka1uwWZYLKhYossGJ8t+vatql67UVZVVQFw5owpPd501epaecN1N7Cusobnn3+WETsmJigwaswoltZ+1FMs0d3tY+3n1TgUnRmnz+KOO28nIANo0km6N4Phw/Poki1U11fhUt0oaAgzthVjWQbGlliqUtQKo+hQNq6EabNO53szj+mfpSah7PB8cVTqgEuqAAAmvklEQVTNRLno6RdoqeyWg0pjGVTF5fniuuvmyndf/De3zruNq6//jWxoaCA7NYfubh/vvraUZ55cQFpmCq3NHWgiQGdnJ06PytHHT+SYSUfx5KWPkZWdFYvUE3uvBSUFtGzcTlBqtHVK3nnrnxSOLJDlk3MFGhQdliOKJuRwwpnf7V/ssHOporDYn7EFvDt2noEj+pi4eIcNDGhZ3yVr19bzwoJX6GwKUJgxhvyMYoyggZQWpmVgSQPDjCAxMcwoulPDsKKYMlZx1B1uJ6T62dTahdvrot3XyZb2ekL4SfUk4XK4wYTaigb5zuvvsbG2joq1q4mYsaSKe+54QAopCUUiBMLdFBYXsHDR04wYPbynOlAIKC0v5q3FSzGsCGEZRg376WwTrPp0DeOOGIfl1zBUg4gaIqIbpGcm8ZenfiOqq+pl1Zr1PPfMYtav2ojH46F4TAE5uUNYuPBZDvvOeKbNPouzzj2ld7xK34BbPJPtzNmniPeXfCwfu/9pjph4mKxeX42wVEaXjiXaAap0ctvcOwG45ckrxOUXXidbt3USCgf47LMaktNSCfmDJCS7OPm0SVx62cVccsklqA6BFAZ5ZYN7rOaLby0Qs0+/UNZXboEQbGlq4aF7H2Nu0W9Iy/f03lxUdt3f7+c4K7teF7sc8+1hu9C7Y7dDrGICrl29Sb763BssW7qazpYAasjJEeVHMzylCM10Em8uEVvCWVFMyyBshdjW0YLDrSKliS/sozvaRnPHZgKmH3+3j7GFhzEkZxiL3piP4rJIG5TKqx/MF5tr2uSDD95PV0c33zt1MlNnn9Svre3LC96SJialI4som1Ao+nbW7MGAC864VG6v7ybFkYlXScSheXFoDpKTk4kYITa3bCQY9JOePBh3mk5GmYtzLpyOFRXceN1NhLqi5Obl8Murfs4TzzxOdXUVc+ddT/G4fDGgl7mjsMOADSu2yNuu/Qv+9jC6pmAYFprqQJMO1KgLVWi0+7aSMiSRsOajqKyQ6rW1VFVVYREFwOPxoGgK3znqcKqq1lJVVY3Lo/PDiy/g51df0m8AHSbMnvpDWbd2M14llUGZmUyZMZkLfjU9tiTZg1ccc3Qkys5KtQV8YCOJeVXjcyfKNEc2Q1PzcUkvBdmleJREHMKFAzeqqvc8xrCiGNIgEOqmrbOd1IwkQpEg/kg33dE2WtobicgQQX+Y8twJ6LpOxYbP8RntnDxlEhdedAEPP/Z3qmrXsPD1x3rHjPa9sww0rlPsevLVK+rkn268i+aadrxqCk7ViypUnIoLj8eF6hC0dm2nbvNGfEYHrYGteJJcHDvxeGo31DCsYDC/+d2VFI3OFReee5GcOfNszpg1pVe8A3mcFvzxynvl0iUfMCRzKOGAQUlhMQ7NidPpprvVj+EXRMIGYRmgO9hGi6+RsAhgqVEsYTBy9EhGlpdRMCKXVRUVPPX401iGxKW78CQ7efLZRxmw6b4JM087X25a20SCI4UR+SO475HbhT6Mr+h/7h+F/bYLvQ/0Xf/u6JR4/vnns/SVD1EUFZfuoauri6hq4tY8OPUIiqmioSHj3SwjZohOfwdJyQkYVpQoUQwlQrt/G4YaJmqGUDQVj9NLkiuZ3EGF+Olg+NAC5j/zDFErysJXH9ulfK73JOM/92QZ4n2ur5p7hfzT3LvZVL0FpxbAIZyEhYOAoccaEXRtQ/Mq6FGV/MG5bG7azGfLllE2qpiH5t/T0062fn0DClpPDGDJK+9Kh+ZA02IbttIEf5efJS+/AwGdkhFlDM0dzHHHHc9TDy1g8qSTKSwpYs2qCuprtiBMjUCXC7fDidfrxZPu5LhTv0tUDWEJCyksPv30U1ZVVACxXG+328kTCx4jd+SgniSOfp+DCs+//pQ4Z8qFsr6ygabNTTz+0PPy4rkzBftvbGqfsS3w3hgo/9mCmhV18s4b72bzuq2kOQfh0ZJw67GqF6fqxqk6UBQNRdEAi2A41j0yKSmJkBmgK9JKa6CZhs46CstyKSwpRA95aFsRZXBqDi0dDTR3b+bwE8dTUfcpl19zCbmjssWOHnlfqUTGhHUrN8gXnn2V1xa9gUv1ouNEF078XX7SMlJp87cSsnwUjsqjsHQElmXx1htvgRT86PwfowsXr7/yOlKRuDwuUtIS8QV9HH3cREpLS1FQqK3cxIfv/Re3w82G+lp+ftVlnDDjMAFw+azr5OjRo7n4mlkCBVprIvKzpatoWt3O1oZ2fKEuOkPbqWpcTUdoW6zSSYndSFVNwe3xMO47o/n1735OTungPY82jbvw3z/th7KpspXSkWXc8rfryChIEHttcrCfYwt4bwxk2eLR4NqVm+Vt19/F5potJDnS8eiJuFU3Ds2NU3Ohqw5UqRI2okSNMKlZKXQHO+gItJE1NI2TTz+e488ZF3M/TaARnv/zZzLUatIW2MbWQBMyMcDx077DKQMU5O/1vOOT/nb7dzPW23nd6lpqK+qpr2mgcVMD29tbsbQop541mRlzzqB4bL5AQtWqDXJ91QY2rqtHtRx0d/hJTk6mdFQxvkAnp/9gkuhx7Q24bNbvpL8jSEp6CiF8WI4wv73+SgpH5oolz3wgX3nlFa664XLyyoaKHdlrc8+/R2Z4hhHsjNLpa2Orv4GWjiZClh9Tmui6jqLDhCPGcfH/XUjumMG9Pb7YTcfJ+Gcx91c3y9cX/pOcITncdNd1jJxY8MU+0/0Q24X+wlg9XShHjMkRV934C3nu9AswTYNwNEhY9+DQ3DgUJ5qiY0YtLAvcXheuNMGJU05i+IhsZp0zhx//5ge9AovCkn98KpMd6VgE8OrJpHhDtJohxo2dEDtmXy+0vuvQnhaM9H+OeAS2eHy+KB6TT8PydvnQvY+xYsV2DBHlqOOO4OpbL+93gZdOKBCl4wt6XOY7brxHdka3csLZ54p+he8m/Ov5FbKzvZus4Wn85fEbBCqcO/NCectNf+T3v71O5hfn0dq1nXfe/BcXlcyJvYYD5j3zc3HVebfI3JRRmJFkgpEAVhJkDElCcVj4I0HGHzGa1Ws/Y/lnn+BJ+I7MLMiO1QMLMcCH0HsHk8LClAbdgW6sPkVaBzIH+ArgW0JYPZ0aisYNF1Omn8z2QDPtwa20hlpoDW5hi28TW7o2EyJIRlYqRxxxBLNmfZ+ywpHklKaL6afN4K6b7+Xt+ctk3fttcukjy+Wo4WOwIgq66sSlenFriTgVN3W1m+IvvA97khLWrKqUryx6Sy554d1Yq+V4I7dd5hv3cTvvuutuVi5fRZevE92j8Iur/q/PjCir99gdQtVg2IhBrNuwlo3rGmTvqNPYa6xdUY1iaeSVDGdHLvOCxU+IaDTKjTfeSMmEYeKY449hy+btVH7eIufPXyJlXMR3PP17ERbduJJ0XLobl9Bprt9IY2MtLa2bePXtl1i+5lNuuvUPzJgxg1uumSfXraySu53fHH+P5513Hg6njuZQEepujj3AsC3w3thTV8L4Rf2HO68VK1eulOvX1OI23IwZM47Zs2dz2013kaQkEw6bbF7fxEvNb+J0qXR0dcr2dpPspGK2fhig1VrL2FEj6WwIYoVBUbTYBAPhxSMTadzYArKIvd5v46mHryx6nY01m/A4vLz/5seyuLiYSZMmkTMqXewQX8/xJry+8J9ya0MbLY3bSc1IpaAkhyFFfRq/D9QzGjj3/FliyUvvygfufYTb7p0b+6UFW6o65baGVswoFJcV9QpbgevmXst5c86ntqpBDh2aw8dL3+KPN9zLx5X/paR8rJwwLlsIFX5w2Tn8/Y7HUXSBripYspP8EUMZfdyRGIqFohJvsqcwf/5CVl17M/P+ME+WjC+IxxmV/qcrYc3qKoYOHcrYsWPxhboPCvNlC/gr0OOVqnDLHTey4Ol/kODx8rsbrhIAusspH7zlKcLhID4CENEwNA9eRyqJKRkoqPgbJcdOPJJkTWd9YwPCVBDCQgiBrui4NQ+q3MemTDs6Z1ZvYPbMOUw+/WjRUNUhH37wYf76+d+YesapctT4MrIKknoitvUVW+Xyj1fT2trGhO+OQ0k0uefJW/u1nx2QuCB/d83V/On2O5k97Tz5jxeeFliw7D/LiYYM2ra3MmXG8f1qLopH5Ymzpp8vb5x3C0/Mv0989E6FrFxXy+yZs5gwNluI+Bp68GinSB3qla0hP5awmDpjCsdOPYKhE0p7t6ziX8BZs89i1ukXyhuuv5EFLz8+YNARA/7zz08oG1XM9X+5oqf4/0DHFvBe2CWG1cft6rvkKp9QJm4+7IZ+KZaGDBE2fASifhyaCxGJzzgyY72INalh+hUiYUl9bQeRUOyKUpTYek4g4tsn+3iy8eNGjy1n9doVTD7raIaVp4gb7r6Slspu+ear79FQ08zEiROlqiuEQiHeeOlN6qob6Aq14hNennjqgX2LzMbX1qWH5Ytf//6X8tYbb+X8aRfLeb+7BaPbwoiYmET69G6Gykqf/OzTeoLhFOrWt/LWsx/LYLCVhCTJ+LEFvZ9nfH2eW5hDa91aQlaErKI8ho4v7R9t3rG+F3DenAu4884/7fxRxDChaz1S+jQum3dp71C0g2DsqC3gr0LffcS+Te7iv48SIWD5cJqdOCIaQoAlojhMN6p04HC6KCoppXV7B2ZYYlkiXsNqxAedWYRlgJwRg/f9QhMQCgVJ9qb13EzeePE9+friNxlXdhhji8ezcV095SNHcfvtdxIxogwfMYxrbv81eWMG7VtUdqe1ZtnoQnHN766Xf5z7J2655o8U5YwEk97G6nGuvPJK1lW3olsKuekebr/9DqSUONw6LU2bez/PuLCiVpSgDNAZbmN4af6ufa37PL2u64wfP6F/XvOO0aobQ9x1y31MmnQCQ0rSDvito77YAt4Le5xet7uLIO4Gnn7OZLF44Yty87pmNE3BikoMy01UGiQ50nEIJyoqkWAk3qUSLGn1tMKxiNJttjHh1Pw99MLqE22Nu7VFRUXcf+ej5KYXyc8+X8bK1Z9z4iknsPSjd7j3wbv5w9xbuPOvd9Lc2syDT9xHVqk7dlGru3nevsSF8dyTi+ULi15i7doqHKqbseXjmD1jDq889Rap7sH4RBSvJ7nncxLAa68/IJavaJCVy9eR4Unk4fsfIhQ2CAQCNGzYEgu0xYNL1csa5NNPP01W6mCOnTKRwjHD9tgP7KXFLzB+/Pjec4z3xf5g8Wr53ttLSR7kZeqPj9n70uAAw94H/iaJ74e+tvBd+dpzb1FfuYVkNZ2shBxG5Y4nzZ2FLl0ofda4UpoY0iQiw7RZTeQek8Rpl0zcQ+5uH6HJ3tf8bvHJcuzICZSWFTPz+9PJGZMuEDBjyhzZuHEL2WnDKCkpIbsgk5HjSsnNz6FkTHzUaF9vYue9ZAlXXfFbuam6kXNnXYAZMVCFxqJFL9Da2IUrlMz3jj2dbc3bWNe0ihv+/mtGHD5ESBFbckhAxCPjV/30Rrlm9QaaGrZQnFfAT/7vQk6e/V0BMO3Y82RqYhoZg9O59Jc/YcT4eBLLTlVhUkLVimr5ix9fySMPP0bO6Nj7rK1okA/d8yjhNosLf3Qh4ybnx7wLdQ/7xQcgtgX+quxSl7uTRdRg6pyTxNTvnwQRMNch/3zdc3gdSWAosQwjzJ7+yiYGERnGEGG6o218d9JJPSVuAzfF7JOEHO/3POeMH8vhw4fx+epP+M28X5AzNl0AVK+pk063gxGj8hg9chxJCQnous5dt91FgjeZ8eMPkxMmTMDhUskcmk754UVioGodXXPGWsFWVHDk4UdTPKKQaeedIl556l/y3lseobV9G07NQ5pnEO+9/j4jxs+ObduIPkFtFX72i59y8Q8uJ0HxIkI6Teu3cf3lt8sVq5ZjBCXZpdlc9IvzKRidvdsxKgJY+MxCOjo6WPbJ51RUuOSGulpee+VVRo8t59c3/YxhxRn9UlD3+3kpXwBbwF87uwltSuiss+Sb//iQtKRMsASmZSJEbEqeFBIpLSxMDCVMt9FKWnZivF9V7Gva42UnYwPCZp1xgQz7I9z/wH34Q91MnjqJ2XPOkRUVa6msrOTWW2/lnHOniR3nhISf/PIC6iqa5YbaTTQ3N/Pm26+zvq6GnPwhsqi0iLNnTWPcYWN6rvs5P/g+z89fhCkM/nDLXBISEtiyvUnKsGB84URyiobQWusn1ZvJuy//m0mnHS9HTBjcv9RQBXSDseNGUfnZRhzSyT/f/A+f13xEzohsRo0p4SeX/5C80YP3umaNmBFCZog/3fVHFFWnvLycn//iZ0yZdUK/aPNBME10F2wX+ptEQvXqelnxyVpyUop4/K/zKckaR6Kahi7dKHGzoLJDT7HC/wCdbDU24VfaqGmq4q8P3caQslSx29tt3G1+acGb8pG/P8J9D97XY3XWrKqU8+fPRwjBnDlzGDmmVOzyWIitGfv8ZfGCl2RVVTXVVdWgCK699hoKR+b2P4f4Y1cvr5SrK1YybuRhjCwvEu88uVxWvdeIrz1Ah2wm4Gzl7kXzYs3p+ngSm2pa5H23PUT92i24QikMzRmKe5jkiBPGcsr0Y/Y8gHyn9/D0Iwukquqce/7MPp009vHxBzC2gL9JLPjD1bfLD5Z8SkHqSDJdw0jTs/CIJByaG03R6FvAKhUTU4ZotZo59YJjGXnyIHHx7F/Jdl8bf7n/dnKKsnpLCaFfv+dZp18gfd0BkpITWPjy473R5L4R4329mHc8Jp7z/fKzb8ibbrqJ+QufpnB0/sCFA32ivp++tk5+sqiKwLYoPqOdrcHNiIwA9z/3J9F3osUbi9+R7730PiXDxvHW4qWMOWw0v5j3Y5GYJ/jCQ8X69QSToBzEqu3DQbCVvX8zevRoBBANhQmFQvjDPoKmn4jhJ2qG4505DExpEJFBuq12Uod7GHnKIIETHnrxzyIxzcvNv/8jT/x5kdzwWbMkAkSg5tMG+dbCj+WvfzRPdrf7+OnPfsLCVx7vvxW0Q/B9RLfXW3ZfN1eDM8+dIuYvnM+sWd+nelWN7Gmkt5vHpA1OIjM7BaFKpAleNQVfk8lFZ14h61a2SEz45+v/lh+9/zE1q+v497vv43Rr5JcOI3G46Fnz73z/2adzFhwy4gXbAn+zxF3bn8z6lezcECbDmU2yJ51EPQWP7kVX3Dg1d+xQxSQoukjKdXLWDyeTUipiLmf8OZYs/Ld85O+PMSRnCGVlJWi6wr+Wvk84ECU9K53fXvdr8kbtfb24L2XD/SO9veNV5/3+JllZWcm1c6+l/LAy0c9C9rHam1e1yufue4PWTT5UdLp9HfjNLgJmJ9tCjZxx9hQqq9dQX7OZiaMm0bqtg8KSXL43cxIjjhzUz03/OhtgDNge+ADHFvDXxu73TWtXNsifzrqCTO9wUh1pJLpSSdCScTm8OFUXqAJDBEkt8HDmjyeRWqz1t6Jx13Tt8hpZt6GO6upqhFApKSkiNz+XsnG7aaGzB76wMOICPfu078vy8pHMu+P6ftMSdtxo7rr+Yfmfdz8GUyPRlUKaJwtNaPi7fXSHO+mKttEZbKerq4OivCKOmziZQUMzOHnG0SIxT+0Xcf9C53eIYgv4a2NgAUsZ2/e84IzL5PaNnWS4s0lypJPoSMKte3E4XFhaFL/SwZU3/ZzUMmJDpQfaq+y7Nt3xUoIvteb7UgKx4PknXpJXX30167dUCil6x7hUrqiWD9z9KFtqtzJ8aB5XXPkLhFS4dd6f6Gj2keRMxjAMtvkb6fB3IITkjDPOYtqZ08g7IjnW7lVnFzffFvCesbeRvjYGDieI+Lrw9zddyR3z/sq2mpaeTKuICINlklOazY//7yJSS+mxpAPuVfZpE9Pvd1/CLfzij4jlOapCw+Pyxt9bn7xRRVAyuohTppzE1OmTe4ol7lk0j4Y1bfJvNz1E4+ZWIlqQISVpZA3J5Je3X9ibOLJThpQt3H3DFvD/iNLxBeLqG66QF0y/CBOLsBVEt1QKR41g9mVnMajMLfbp2+gpDvgfr+fi+8yVa2s48cST+vwhduMqG10kykYX7erGSxg2Kk2sramQHlcCP7vyEmob1zF1+qn9LK7Nl8MW8DdM32mBRePyxJMvPCz/MO8WnJrKNddfE+tlHM9M+iKJBn1nEO+2/S3wtWw0xF33das2yrZtrZx1+lk7ncxOP3eienW9TEpN44wzzuDUc44X6Mfbwv2asAX8DdMjtHiBQ0zEf+9zAP2CNl+KbzLFqE+A6u4//41ETyKTzjxq11cbaO0aD77VVteh6pCTn92/vU/fB9gbml8KW8D/SwbstyYR/Va8O1nOnaM5e4ruSNm7HpbK7o8b6KG7PK3V4zZXr9goH7jrEdISMrjoZxeyp5LDWExN9lYuGPDmq2/iStI46rRRouct9n3BgzjV8ZvGFvD/GrHzf/ftkt2xW7Cn47+2NbEEiIl3Q8Um+cTDT+L1ern0/37C0NJ0sU/bVXHr+9PzrpJDMody8VUXgYQ3FrwvN23chEv3oKkqlpRMnnoSg4sShNhRcNDXGtuK3iP2NpJNf/qkRL6w4HX53w+W4XI7ueDHPyB/5LB979ZhwNuL/yXff/u/TDrmFNZWrKWpfguNG1tIcqXgdibg1N2oqoopo2TnZjLnkukkldK/3c1ubxb7x2SEbxtbwIcycqefQMWKKlldVcOLi16iYmUlZ0+fyTU3X9GbWCL28nzxlrP1FS3yR3MuhoiDBC2ZtMQMkp1pJDnTcauJuDUPuuJE0xyxZgeaQYA2Rp9QSN7ooVxzw9Xc8ud55JcPE3utgz6EsQV8qNLH0tasrpP/WPAs69bVUFVdSfmYUeQXFnDOOWdTNqawfxngnp7PhOpPN8vXFr9JS9M2qtesJyNpEAl6KgkiCbeajFvx4lBdODU3mnCgqw4cqgNNV7BUixDdbNhWxaqNnzLp7IlcOvcHsZRSmwGx18CHGn2EW7+uUc6bdyOrV69hVFk5ZWVlnDX9TGaed4YYKLliwOix6H2+lpou+fbz71PxcQ3Nzc0YhoV/az0Jng5G5BSRlpqFS7pwyQQcwo1DdaGrekzAioqqCoSWRuLgZFLd6XRv2hYrczzApyd8k9gC3u/5aq5iv4SPuNA2rG6Si596ga1bt5KanMEzzz5D8ahcsct+7s7i7VNi2E/A8bEoS57+F+0bIjgjKSQ6QkQdESzLJGB0kTnay8YNqylOG4cuk3CbbpyKG13VcOoOPC4dpys2XC1ZunCoDmo711K/rEPmHpki7BzpgbEFfAjQN5mkdnWTfPzBJ3Cpbn515RUMHpmy6/q2T2vcHYJdv6pBbqiqY0NNHS7NjVv3oqoqUSvKqSedxgtPv0qoDdLUwTjSEwiFAkTVAFErQkjxcdXtPxFIiK5H3n3DQorSxuJUNLxunZRkL8nJbpwOIAp+vxtVcRMRIVYsrSR3/MSe9kQ7byMf6tgC/rrZVxOxm+N2/fXeLO+eLXSP9Y2L8b6/PIjH6eGau3+5q5vcN6hlwoaVTXLxwpfZXNNEw/oWkj2pJDvTcDsTcDs8OOK9sR5a+iyKpZKZMghNceJJSqSlvZGO8FYs1UKasmd7SC9G/Ozm7/Ppi3VSDwiGDEokK9OFMxEwQHaCZYHu10hyptO4qQNjA1IrpicCflDMBf2asAX8dSP2w+ho3OV97fl35NpVVTzy6EO9Bft9j4nPT1ry/FL58guvU1e9iWRXGglaKvkZxXjUZLxqEm7NG7fAOpqio+gqWAIZNHE6Pei6k1RvOoGoD0sxOPvss3ssKCo48+Gos/LEk3e9KkeOm4pzSPxcOiHcCqGQSSQSxYoquI0kljy7gmPnlJNcpPXpKvltf6j7B7aAv3b2Ubi7XIBW/NdfVPix4/do+OPiXPLyO5x66qkMKUkSO8aN9Ig4Cp11Jo/c86Rc/t8VBEJ+EtRkFEPH4/WQmZKNRybilAk4FQ8O1YUmNFShoSgKmog9kS8YwOFwMCwrj5b2LT3zkfu9bx2UAjj/qtPFksf+IyerR+NwQ7QV2rZBR0cEvy9EJBRClQ5aNrTw2dIKOSlvnECAUPdx1MwhgC3gg5E++csAmLBldUBu29BFph5g3k//JktGFhG2AkyeeiJDilKEfyPylqvvwml4MNs1kBpBGaEbP4mJiYwYPZyNaxpI82SiR93o0oWuaOiqAyA+zFxB0xx0BbtITcwk1ZtJMNy1a4aYAjhAHQbtZhv/+Xw1+emFEFDo2B7B1x0mEAwTMsKEjRCGlLz/9seMPXqUTB+p27a3D7aAv2V6LedXc7n7XdUSiMCHL62Raz6uYcWnFehSJ9czknBDbNtm/batoFn87V9Pcumll8nnnniJ4a4ygsEAKd4OuiIgsTBkgBn/byqnzJoogvVw7zULZFHaWPSoE4dwoasamqbFtoCEiml5UYSGL9hFeeFYWlbUo1rawCeswXnXnSEW3fEvGVpfR7LMIhSMEolECEXDhI0AfsNH0AwQiZjUr28gvSz/2/7K9itsAR/g7FIXvKMP18wr5IjMcoxWjcHOXFShoysunJoDh+ZGV3RQwXBGePHhNxmcmIthGGi6m2R3G4GoD10L0W1EGDFmODjAXQBX/OFc8eDNL8uRWePxSCduj47H5cahKkTC0OUzMQyDUDiAtByMKh6LjmPg0LEKOGDKuceLv135rCzOGINiaESjUUJGgGDUhy/SRafRit/qZk3VaiacYQu4L/tRpOXQ5Ku2Ld5FvCa8sfifMjkxlaKiIgKBAEkJSaR5Mkl3Z5HiyiTJkYrXkUKClkqqlkVWwlDC/ggqOl49ieyM4WiKA0XRKCkrZMTooTEHQQe1EC65/kwRdm4nZ2Qy+WO8DC9TGDwUPB4QQiKEgkN3gakwKHkIKa703Q/e1sCTC1POO46tZh0d0W34Ih10BFtpC26lLdxCe6iFLV11/POjt+wN4J2wLfDBhIS1n9XK99/9iFAwwoxLjxOff7JKWu4oLtWFW3rRLAcKGrqi94jfEhbORC/BoB9V1clIHkSqN4NAqJ1pZ0/r35bWAWoehL2dmJ4ACXle6IBQF4RCBpFICMOITVeUpomMCIZkDdv95m1cxKOnDhaffWbJlqoGiCoEjC580U46QttIH57IBaedy9QfHP9VVxoHHbaADxbiWVKvLVrCyv+u4qorfstNv7lHVjWv4GcXXU7nRgNju8QddaNZLhTUHvdbCgtLGigm+ENBPG4PwzJzaa6vp7i0qP9ecXz76cwrThCfzK+U3tpSEi3Btmbo6AgTDkcxTSP2fEpsBrGIR6h3W+8bD2rJxADNgY2IqEqn0UpWXhqzpp7G5JlH93QtsbM4+mML+EClb7ZUPJ1xw5pG+faStwn6I/zl3js57Ihx3PHgTeQXZ4uGT/xy/X+3YDUpOMI66o7ZvVLBssA0TVShYVkWDkUnZ1A+1S2rGF6auavmVMAJR5xYJv756Eo5SM0j2C0IBU3C0QhRK0LUihK1YgGpmpoaxjOof2Zm37V7/KawPbyFje1rmHbG2QwtOoaTZh7ZW1q4l7Y9hyq2gL9tvmhy705pjpXL18t1let5+tH5bGvehqIrnDlrCtNnnUnh6NyY5bJg2FFeMWhIIW8+8LnMHT4IGTURlkCaKtGIIBg0CYRDGJYbn68bT5KXwpySXc3mjv9roAyFFn8rUdONFk1ERgSGFSViRogYIcJmmIgRYe3aWpDH9D5FH/H2/FuBqTO/x1Vzf9472+gL9ro+FLEFvD/wRS5QCc89s1hurK5n+WerqK2uRZGxNa2uqzz81EMUlA/pNxhMChAq6MMhuywVjybISvRgBSHig/ZWMAwFEYnG9nWlQjgQJSUhbffnEQ9qjT9hLCveqsFrqghTwzQjBI0AwWiAgNFJd7iDDqOdpvXtckh5aiwRQ4ie7j99g3AjxxYfTJM//yfYIYFvm52CyHtEwtOP/kNe+9sbeOqRBaxaVkHIH8HCpGRcEQ/Nf4CC0UN2KU4QO/6twaBRKXxY+x7qUNDTQXPE/m4YBoZhYJommqYTCgX6VzH1Pd8+7qyeZlHTvAq/2UEg6qMr3EF3tIOO8Hbag9toC7TQFWxj3bp1/aqY+ud2WLal/ZLYFng/YV9jM4qiYFkGUjFQHRqjxpRxzuyZzJgzde/jOFUYdniqWLFMlY2b28nWU+nograOAL5gmEg0imGZAFiWRTgcpnOTJLm4z1p1p+crnJgpjq35jqx6txkt4omJONJOINxJV7iVjnArbeEmPlz2ASfO+O4AJ2Vh8+WxO3Ls9+xUebO7cX27CfLs0uZVQvUHm2SgQqC1JxNuB197mKgBESOMaYUJW1FC0QDtopGTfjKBkZOGDlyPG993/vDlVfLtR/+LFnbSbXTRFWmjM7SdVn8zp0w/iTPOOZWiccN3aoYXF64l4r70TmvjvofKAd6nDWBb4AOPr+Jqxh9bfORw8daHK2WkqRtHJAkZVTEMg6iMEjUjRK0wJrFglDRk701DDPB8KiQPdlPXsRYZ0egOtXHKmSeTX3wieWXDKR4/fM+N8PrMdDrYJgf+L7At8EHKHoPbUdi+3JSL7n2DwWoRIqxjmiZRM0zEChGVEfwRH61mE+UnD+Psn5/cv1PkzljwxrPvypLiURSUD+61tN9gFNnuzBHDtsCHIgIyRqlCT0N2b2/DaSTE9m3NMEEjQMDw0R3pot3YyrKVWzhbnLzn51NgyqyT9q1f9E7YQvxq2AI+SBEDrDF7iG8BpQz10NzYiitqEDEjBE0/waiPzkgbHaHttAY3k5rm3Tcr+iX3M77KasDGFvDBjxD9R65Aj3vrTldp8m3EK9IIRwP4wj46Qq20+1sYUpDJ4UVjmTZnqr3ZuB9jC/hgZ6D5wXEBd1ttfFDzNkPSc/AHu5k67TS6wy7OnHkJRWNzRL+2O7bJ2y+xg1gHLfvQm8uC6uUbZXF5fv/AkxIPOtui3e+xBXyos3OP574/bfZ77NXNIUTfm3WPbvtY3Z7c6fhxe7u52zf/bx/bAtuA3Wf5gMX+1mz2Gftmv/9hW+BDjnhwS8bv3V9ygoTN/oFtgW1sDmBsC3zIsh+OgLH5wtjfno3NAYydiXXIYt+7Dwbsb9HG5gDGtsCHKnsLfdhR5wMC2wLb2BzA2Bb4UMW2sAcFtgW2sTmAsQVsY3MAYwvYxuYAxhawjc0BjC1gG5sDGFvANjYHMLaAbWwOYGwB29gcwNgCtrE5gLEFbGNzAGML2MbmAMYWsI3NAYwtYBubAxhbwDY2BzC2gG1sDmD+P2q9/7XFpdPdAAAAJXRFWHRkYXRlOmNyZWF0ZQAyMDE4LTA4LTA4VDEwOjI5OjU5KzAyOjAw948LRAAAACV0RVh0ZGF0ZTptb2RpZnkAMjAxMS0wNy0xNlQxMTo1MzoyOSswMjowMCVID8gAAAAASUVORK5CYII=</data>
            <data key="stringdb::enhancedLabel Passthrough">label: attribute="display name" labelsize=12 labelAlignment=left outline=true outlineColor=white outlineTransparency=95 outlineWidth=10 background=false color=black dropShadow=false</data>
            <data key="compartment::cytoskeleton">5.0</data>
            <data key="compartment::cytosol">4.67893</data>
            <data key="compartment::endoplasmic reticulum">0.870436</data>
            <data key="compartment::endosome">0.659891</data>
            <data key="compartment::extracellular">1.271313</data>
            <data key="compartment::golgi apparatus">0.911146</data>
            <data key="compartment::lysosome">0.618916</data>
            <data key="compartment::mitochondrion">1.194535</data>
            <data key="compartment::nucleus">5.0</data>
            <data key="compartment::peroxisome">0.28125</data>
            <data key="compartment::plasma membrane">1.402084</data>
            <data key="stringdb::structures">[2JAV, 2W5A, 2W5B, 2W5H, 2WQO, 2XK3, 2XK4, 2XK6, 2XK7, 2XK8, 2XKC, 2XKD, 2XKE, 2XKF, 2XNM, 2XNN, 2XNO, 2XNP, 4A4X, 4AFE, 5M51, 5M53, 5M55, 5M57, 6H0O]</data>
            <data key="target::development level">Tchem</data>
            <data key="target::family">Kinase</data>
            <data key="tissue::adrenal gland">1.071811</data>
            <data key="tissue::blood">4.395716</data>
            <data key="tissue::bone">1.577222</data>
            <data key="tissue::bone marrow">1.824503</data>
            <data key="tissue::eye">1.514066</data>
            <data key="tissue::gall bladder">0.545455</data>
            <data key="tissue::heart">1.662346</data>
            <data key="tissue::intestine">2.064361</data>
            <data key="tissue::kidney">1.698205</data>
            <data key="tissue::liver">2.031499</data>
            <data key="tissue::lung">2.002641</data>
            <data key="tissue::muscle">1.47561</data>
            <data key="tissue::nervous system">2.513284</data>
            <data key="tissue::pancreas">1.468178</data>
            <data key="tissue::saliva">0.181818</data>
            <data key="tissue::skin">4.296195</data>
            <data key="tissue::spleen">1.195077</data>
            <data key="tissue::stomach">1.912156</data>
            <data key="tissue::thyroid gland">1.003504</data>
            <data key="tissue::urine">0.533333</data>
            <data key="name">9606.ENSP00000355966</data>
            <data key="selected">false</data>
        </node>
        <node id="13280">
            <data key="SUID">13280</data>
            <data key="shared name">9606.ENSP00000279387</data>
            <data key="stringdb::canonical name">P60510</data>
            <data key="display name">PPP4C</data>
            <data key="stringdb::database identifier">9606.ENSP00000279387</data>
            <data key="stringdb::description">Serine/threonine-protein phosphatase 4 catalytic subunit; Protein phosphatase that is involved in many processes such as microtubule organization at centrosomes, maturation of spliceosomal snRNPs, apoptosis, DNA repair, tumor necrosis factor (TNF)-alpha signaling, activation of c-Jun N-terminal kinase MAPK8, regulation of histone acetylation, DNA damage checkpoint signaling, NF-kappa-B activation and cell migration. The PPP4C- PPP4R1 PP4 complex may play a role in dephosphorylation and regulation of HDAC3. The PPP4C-PPP4R2-PPP4R3A PP4 complex specifically dephosphorylates H2AFX phosphorylated on Ser-140 (gamma-H2AFX) generated during DNA replication and required for DNA double strand break repair. Dephosphorylates NDEL1 at CDK1 phosphorylation sites and negatively regulates CDK1 activity in interphase (By similarity). In response to DNA damage, catalyzes RPA2 dephosphorylation, an essential step for DNA repair since it allows the efficient RPA2-mediated recruitment of RAD51 to chromatin.</data>
            <data key="@id">stringdb:9606.ENSP00000279387</data>
            <data key="stringdb::namespace">stringdb</data>
            <data key="stringdb::node type">protein</data>
            <data key="query term">9606.ENSP00000279387</data>
            <data key="stringdb::sequence">MAEISDLDRQIEQLRRCELIKESEVKALCAKAREILVEESNVQRVDSPVTVCGDIHGQFYDLKELFRVGGDVPETNYLFMGDFVDRGFYSVETFLLLLALKVRYPDRITLIRGNHESRQITQVYGFYDECLRKYGSVTVWRYCTEIFDYLSLSAIIDGKIFCVHGGLSPSIQTLDQIRTIDRKQEVPHDGPMCDLLWSDPEDTTGWGVSPRGAGYLFGSDVVAQFNAANDIDMICRAHQLVMEGYKWHFNETVLTVWSAPNYCYRCGNVAAILELDEHLQKDFIIFEAAPQETRGIPSKKPVADYFL</data>
            <data key="stringdb::species">Homo sapiens</data>
[truncated: 13,740,378 more chars]
