# Supplementary material for: Multi-Level Biological Network Analysis and Drug Repurposing Based on Leukocyte Transcriptomics in Severe COVID-19: In Silico Systems Biology to Precision Medicine
Source: J Pers Med. 2022 Jun 23;12(7):1030. doi: 10.3390/jpm12071030 (PMC9319133; doi:10.3390/jpm12071030)
Supplement: Supplementary file 1 [file jpm-12-01030-s001.zip › Supplementary Network File.sif]

9606.ENSP00000357112	pp	9606.ENSP00000364858
9606.ENSP00000357112	pp	9606.ENSP00000369213
9606.ENSP00000357112	pp	9606.ENSP00000380697
9606.ENSP00000357112	pp	9606.ENSP00000375899
9606.ENSP00000357112	pp	9606.ENSP00000371471
9606.ENSP00000388806	pp	9606.ENSP00000481762
9606.ENSP00000388806	pp	9606.ENSP00000429374
9606.ENSP00000388806	pp	9606.ENSP00000410059
9606.ENSP00000312002	pp	9606.ENSP00000398632
9606.ENSP00000312002	pp	9606.ENSP00000346890
9606.ENSP00000312002	pp	9606.ENSP00000323720
9606.ENSP00000312002	pp	9606.ENSP00000435210
9606.ENSP00000355966	pp	9606.ENSP00000411532
9606.ENSP00000355966	pp	9606.ENSP00000414109
9606.ENSP00000355966	pp	9606.ENSP00000361540
9606.ENSP00000355966	pp	9606.ENSP00000465992
9606.ENSP00000355966	pp	9606.ENSP00000479617
9606.ENSP00000355966	pp	9606.ENSP00000377536
9606.ENSP00000279387	pp	9606.ENSP00000302967
9606.ENSP00000279387	pp	9606.ENSP00000313950
9606.ENSP00000279387	pp	9606.ENSP00000405574
9606.ENSP00000279387	pp	9606.ENSP00000363661
9606.ENSP00000375730	pp	9606.ENSP00000471455
9606.ENSP00000375730	pp	9606.ENSP00000397798
9606.ENSP00000375730	pp	9606.ENSP00000437256
9606.ENSP00000375730	pp	9606.ENSP00000477781
9606.ENSP00000375730	pp	9606.ENSP00000410059
9606.ENSP00000375730	pp	9606.ENSP00000429374
9606.ENSP00000368880	pp	9606.ENSP00000398632
9606.ENSP00000368880	pp	9606.ENSP00000437256
9606.ENSP00000353549	pp	9606.ENSP00000361540
9606.ENSP00000353549	pp	9606.ENSP00000364579
9606.ENSP00000353549	pp	9606.ENSP00000359356
9606.ENSP00000353549	pp	9606.ENSP00000367208
9606.ENSP00000353549	pp	9606.ENSP00000355966
9606.ENSP00000353549	pp	9606.ENSP00000386921
9606.ENSP00000353549	pp	9606.ENSP00000377536
9606.ENSP00000369965	pp	9606.ENSP00000482767
9606.ENSP00000369965	pp	9606.ENSP00000477781
9606.ENSP00000369965	pp	9606.ENSP00000429374
9606.ENSP00000369965	pp	9606.ENSP00000410059
9606.ENSP00000369965	pp	9606.ENSP00000375730
9606.ENSP00000369965	pp	9606.ENSP00000397798
9606.ENSP00000216117	pp	9606.ENSP00000296511
9606.ENSP00000216117	pp	9606.ENSP00000294179
9606.ENSP00000216117	pp	9606.ENSP00000365227
9606.ENSP00000216117	pp	9606.ENSP00000241052
9606.ENSP00000216117	pp	9606.ENSP00000383719
9606.ENSP00000216117	pp	9606.ENSP00000368880
9606.ENSP00000216117	pp	9606.ENSP00000367851
9606.ENSP00000258317	pp	9606.ENSP00000465930
9606.ENSP00000363993	pp	9606.ENSP00000407545
9606.ENSP00000363993	pp	9606.ENSP00000372155
9606.ENSP00000363993	pp	9606.ENSP00000380697
9606.ENSP00000363993	pp	9606.ENSP00000395590
9606.ENSP00000363993	pp	9606.ENSP00000482657
9606.ENSP00000363993	pp	9606.ENSP00000378786
9606.ENSP00000271651	pp	9606.ENSP00000286301
9606.ENSP00000271651	pp	9606.ENSP00000378786
9606.ENSP00000378786	pp	9606.ENSP00000414904
9606.ENSP00000363516	pp	9606.ENSP00000482657
9606.ENSP00000351947	pp	9606.ENSP00000353549
9606.ENSP00000351947	pp	9606.ENSP00000370625
9606.ENSP00000325421	pp	9606.ENSP00000483491
9606.ENSP00000325421	pp	9606.ENSP00000355566
9606.ENSP00000369292	pp	9606.ENSP00000371471
9606.ENSP00000323246	pp	9606.ENSP00000479617
9606.ENSP00000323246	pp	9606.ENSP00000323300
9606.ENSP00000323246	pp	9606.ENSP00000361540
9606.ENSP00000323246	pp	9606.ENSP00000377536
9606.ENSP00000323246	pp	9606.ENSP00000414109
9606.ENSP00000323246	pp	9606.ENSP00000411532
9606.ENSP00000323246	pp	9606.ENSP00000355966
9606.ENSP00000362650	pp	9606.ENSP00000420514
9606.ENSP00000367766	pp	9606.ENSP00000370223
9606.ENSP00000411532	pp	9606.ENSP00000464050
9606.ENSP00000411532	pp	9606.ENSP00000465992
9606.ENSP00000411532	pp	9606.ENSP00000479617
9606.ENSP00000411532	pp	9606.ENSP00000414109
9606.ENSP00000298428	pp	9606.ENSP00000429374
9606.ENSP00000298428	pp	9606.ENSP00000483491
9606.ENSP00000298428	pp	9606.ENSP00000370625
9606.ENSP00000298428	pp	9606.ENSP00000363676
9606.ENSP00000298428	pp	9606.ENSP00000339795
9606.ENSP00000298428	pp	9606.ENSP00000397798
9606.ENSP00000298428	pp	9606.ENSP00000322439
9606.ENSP00000298428	pp	9606.ENSP00000375730
9606.ENSP00000365227	pp	9606.ENSP00000367851
9606.ENSP00000365227	pp	9606.ENSP00000378786
9606.ENSP00000365227	pp	9606.ENSP00000369286
9606.ENSP00000272252	pp	9606.ENSP00000302728
9606.ENSP00000272252	pp	9606.ENSP00000465930
9606.ENSP00000363869	pp	9606.ENSP00000369286
9606.ENSP00000363869	pp	9606.ENSP00000378786
9606.ENSP00000275767	pp	9606.ENSP00000322730
9606.ENSP00000250124	pp	9606.ENSP00000261534
9606.ENSP00000250124	pp	9606.ENSP00000264230
9606.ENSP00000445001	pp	9606.ENSP00000465992
9606.ENSP00000481762	pp	9606.ENSP00000483254
9606.ENSP00000465992	pp	9606.ENSP00000479617
9606.ENSP00000317128	pp	9606.ENSP00000360764
9606.ENSP00000228799	pp	9606.ENSP00000379203
9606.ENSP00000228799	pp	9606.ENSP00000417378
9606.ENSP00000228799	pp	9606.ENSP00000232501
9606.ENSP00000228799	pp	9606.ENSP00000339881
9606.ENSP00000371471	pp	9606.ENSP00000395590
9606.ENSP00000371471	pp	9606.ENSP00000380697
9606.ENSP00000315644	pp	9606.ENSP00000377536
9606.ENSP00000315644	pp	9606.ENSP00000443459
9606.ENSP00000315644	pp	9606.ENSP00000359211
9606.ENSP00000315644	pp	9606.ENSP00000361540
9606.ENSP00000315644	pp	9606.ENSP00000479617
9606.ENSP00000315644	pp	9606.ENSP00000323300
9606.ENSP00000315644	pp	9606.ENSP00000362481
9606.ENSP00000315644	pp	9606.ENSP00000355966
9606.ENSP00000315644	pp	9606.ENSP00000323246
9606.ENSP00000315644	pp	9606.ENSP00000414109
9606.ENSP00000315644	pp	9606.ENSP00000411532
9606.ENSP00000369286	pp	9606.ENSP00000378786
9606.ENSP00000286301	pp	9606.ENSP00000312946
9606.ENSP00000286301	pp	9606.ENSP00000296511
9606.ENSP00000286301	pp	9606.ENSP00000311545
9606.ENSP00000286301	pp	9606.ENSP00000369286
9606.ENSP00000286301	pp	9606.ENSP00000339795
9606.ENSP00000286301	pp	9606.ENSP00000312002
9606.ENSP00000286301	pp	9606.ENSP00000338185
9606.ENSP00000286301	pp	9606.ENSP00000482657
9606.ENSP00000286301	pp	9606.ENSP00000378786
9606.ENSP00000286301	pp	9606.ENSP00000363869
9606.ENSP00000286301	pp	9606.ENSP00000367851
9606.ENSP00000286301	pp	9606.ENSP00000382941
9606.ENSP00000286301	pp	9606.ENSP00000365227
9606.ENSP00000286301	pp	9606.ENSP00000398632
9606.ENSP00000338185	pp	9606.ENSP00000357883
9606.ENSP00000338185	pp	9606.ENSP00000339740
9606.ENSP00000369810	pp	9606.ENSP00000404704
9606.ENSP00000416330	pp	9606.ENSP00000481762
9606.ENSP00000370808	pp	9606.ENSP00000477781
9606.ENSP00000370808	pp	9606.ENSP00000483491
9606.ENSP00000370808	pp	9606.ENSP00000375730
9606.ENSP00000156626	pp	9606.ENSP00000355632
9606.ENSP00000294179	pp	9606.ENSP00000349970
9606.ENSP00000294179	pp	9606.ENSP00000305459
9606.ENSP00000294179	pp	9606.ENSP00000369810
9606.ENSP00000294179	pp	9606.ENSP00000383719
9606.ENSP00000294179	pp	9606.ENSP00000360183
9606.ENSP00000309539	pp	9606.ENSP00000419782
9606.ENSP00000309539	pp	9606.ENSP00000356489
9606.ENSP00000309539	pp	9606.ENSP00000359211
9606.ENSP00000359211	pp	9606.ENSP00000362481
9606.ENSP00000243346	pp	9606.ENSP00000395590
9606.ENSP00000243346	pp	9606.ENSP00000353512
9606.ENSP00000243346	pp	9606.ENSP00000287156
9606.ENSP00000243346	pp	9606.ENSP00000363993
9606.ENSP00000243346	pp	9606.ENSP00000380697
9606.ENSP00000355632	pp	9606.ENSP00000457788
9606.ENSP00000323720	pp	9606.ENSP00000370625
9606.ENSP00000323720	pp	9606.ENSP00000429065
9606.ENSP00000323720	pp	9606.ENSP00000435210
9606.ENSP00000467024	pp	9606.ENSP00000477781
9606.ENSP00000386921	pp	9606.ENSP00000396935
9606.ENSP00000359356	pp	9606.ENSP00000380494
9606.ENSP00000359356	pp	9606.ENSP00000361540
9606.ENSP00000256646	pp	9606.ENSP00000268638
9606.ENSP00000256646	pp	9606.ENSP00000398632
9606.ENSP00000256646	pp	9606.ENSP00000364902
9606.ENSP00000256646	pp	9606.ENSP00000349490
9606.ENSP00000256646	pp	9606.ENSP00000360764
9606.ENSP00000256646	pp	9606.ENSP00000268035
9606.ENSP00000299084	pp	9606.ENSP00000363993
9606.ENSP00000299084	pp	9606.ENSP00000372155
9606.ENSP00000299084	pp	9606.ENSP00000360764
9606.ENSP00000299084	pp	9606.ENSP00000357879
9606.ENSP00000263063	pp	9606.ENSP00000437256
9606.ENSP00000263063	pp	9606.ENSP00000397459
9606.ENSP00000241052	pp	9606.ENSP00000348395
9606.ENSP00000241052	pp	9606.ENSP00000337060
9606.ENSP00000241052	pp	9606.ENSP00000368880
9606.ENSP00000241052	pp	9606.ENSP00000296511
9606.ENSP00000241052	pp	9606.ENSP00000268035
9606.ENSP00000241052	pp	9606.ENSP00000431049
9606.ENSP00000241052	pp	9606.ENSP00000277865
9606.ENSP00000241052	pp	9606.ENSP00000355566
9606.ENSP00000241052	pp	9606.ENSP00000261733
9606.ENSP00000241052	pp	9606.ENSP00000244137
9606.ENSP00000241052	pp	9606.ENSP00000383365
9606.ENSP00000241052	pp	9606.ENSP00000302728
9606.ENSP00000241052	pp	9606.ENSP00000367851
9606.ENSP00000222792	pp	9606.ENSP00000317128
9606.ENSP00000222792	pp	9606.ENSP00000384763
9606.ENSP00000322730	pp	9606.ENSP00000355632
9606.ENSP00000370223	pp	9606.ENSP00000383365
9606.ENSP00000303908	pp	9606.ENSP00000410890
9606.ENSP00000361540	pp	9606.ENSP00000377536
9606.ENSP00000361540	pp	9606.ENSP00000465992
9606.ENSP00000361540	pp	9606.ENSP00000479617
9606.ENSP00000361540	pp	9606.ENSP00000414109
9606.ENSP00000361540	pp	9606.ENSP00000411532
9606.ENSP00000269701	pp	9606.ENSP00000302967
9606.ENSP00000269701	pp	9606.ENSP00000313950
9606.ENSP00000269701	pp	9606.ENSP00000410059
9606.ENSP00000311962	pp	9606.ENSP00000312946
9606.ENSP00000311962	pp	9606.ENSP00000317257
9606.ENSP00000356972	pp	9606.ENSP00000361042
9606.ENSP00000356972	pp	9606.ENSP00000366156
9606.ENSP00000356972	pp	9606.ENSP00000416330
9606.ENSP00000356972	pp	9606.ENSP00000483491
9606.ENSP00000356972	pp	9606.ENSP00000370223
9606.ENSP00000364902	pp	9606.ENSP00000477059
9606.ENSP00000364902	pp	9606.ENSP00000373206
9606.ENSP00000312946	pp	9606.ENSP00000366243
9606.ENSP00000312946	pp	9606.ENSP00000369286
9606.ENSP00000312946	pp	9606.ENSP00000363869
9606.ENSP00000355889	pp	9606.ENSP00000363676
9606.ENSP00000355889	pp	9606.ENSP00000370625
9606.ENSP00000357612	pp	9606.ENSP00000398632
9606.ENSP00000313950	pp	9606.ENSP00000479617
9606.ENSP00000313950	pp	9606.ENSP00000323300
9606.ENSP00000313950	pp	9606.ENSP00000465992
9606.ENSP00000313950	pp	9606.ENSP00000361540
9606.ENSP00000313950	pp	9606.ENSP00000353549
9606.ENSP00000313950	pp	9606.ENSP00000369075
9606.ENSP00000313950	pp	9606.ENSP00000377536
9606.ENSP00000313950	pp	9606.ENSP00000316357
9606.ENSP00000313950	pp	9606.ENSP00000359356
9606.ENSP00000313950	pp	9606.ENSP00000411532
9606.ENSP00000313950	pp	9606.ENSP00000414109
9606.ENSP00000313950	pp	9606.ENSP00000323246
9606.ENSP00000313950	pp	9606.ENSP00000315644
9606.ENSP00000313950	pp	9606.ENSP00000314004
9606.ENSP00000313950	pp	9606.ENSP00000446093
9606.ENSP00000313950	pp	9606.ENSP00000355966
9606.ENSP00000313950	pp	9606.ENSP00000376765
9606.ENSP00000233575	pp	9606.ENSP00000404704
9606.ENSP00000233575	pp	9606.ENSP00000312946
9606.ENSP00000233575	pp	9606.ENSP00000323435
9606.ENSP00000355566	pp	9606.ENSP00000370808
9606.ENSP00000355566	pp	9606.ENSP00000375730
9606.ENSP00000355566	pp	9606.ENSP00000483491
9606.ENSP00000355566	pp	9606.ENSP00000363661
9606.ENSP00000355566	pp	9606.ENSP00000464327
9606.ENSP00000355566	pp	9606.ENSP00000356972
9606.ENSP00000355566	pp	9606.ENSP00000355889
9606.ENSP00000377664	pp	9606.ENSP00000404704
9606.ENSP00000268638	pp	9606.ENSP00000372155
9606.ENSP00000268638	pp	9606.ENSP00000395590
9606.ENSP00000268638	pp	9606.ENSP00000286301
9606.ENSP00000268638	pp	9606.ENSP00000360883
9606.ENSP00000268638	pp	9606.ENSP00000360869
9606.ENSP00000268638	pp	9606.ENSP00000371471
9606.ENSP00000268638	pp	9606.ENSP00000367851
9606.ENSP00000268638	pp	9606.ENSP00000378786
9606.ENSP00000268638	pp	9606.ENSP00000369286
9606.ENSP00000268638	pp	9606.ENSP00000360860
9606.ENSP00000268638	pp	9606.ENSP00000365227
9606.ENSP00000268638	pp	9606.ENSP00000342513
9606.ENSP00000268638	pp	9606.ENSP00000382941
9606.ENSP00000268638	pp	9606.ENSP00000369213
9606.ENSP00000339740	pp	9606.ENSP00000367851
9606.ENSP00000339740	pp	9606.ENSP00000419101
9606.ENSP00000339740	pp	9606.ENSP00000384620
9606.ENSP00000339740	pp	9606.ENSP00000340874
9606.ENSP00000339740	pp	9606.ENSP00000384763
9606.ENSP00000414109	pp	9606.ENSP00000465992
9606.ENSP00000414109	pp	9606.ENSP00000479617
9606.ENSP00000303222	pp	9606.ENSP00000367239
9606.ENSP00000303222	pp	9606.ENSP00000356972
9606.ENSP00000303222	pp	9606.ENSP00000322439
9606.ENSP00000287156	pp	9606.ENSP00000360869
9606.ENSP00000287156	pp	9606.ENSP00000380697
9606.ENSP00000287156	pp	9606.ENSP00000395590
9606.ENSP00000287156	pp	9606.ENSP00000349156
9606.ENSP00000287156	pp	9606.ENSP00000369213
9606.ENSP00000287156	pp	9606.ENSP00000371471
9606.ENSP00000287156	pp	9606.ENSP00000353512
9606.ENSP00000287156	pp	9606.ENSP00000360883
9606.ENSP00000287156	pp	9606.ENSP00000372155
9606.ENSP00000287156	pp	9606.ENSP00000383719
9606.ENSP00000287156	pp	9606.ENSP00000342513
9606.ENSP00000287156	pp	9606.ENSP00000360860
9606.ENSP00000360883	pp	9606.ENSP00000369213
9606.ENSP00000360883	pp	9606.ENSP00000395590
9606.ENSP00000360883	pp	9606.ENSP00000380697
9606.ENSP00000360883	pp	9606.ENSP00000369292
9606.ENSP00000360883	pp	9606.ENSP00000371471
9606.ENSP00000252603	pp	9606.ENSP00000277865
9606.ENSP00000377536	pp	9606.ENSP00000414109
9606.ENSP00000377536	pp	9606.ENSP00000411532
9606.ENSP00000272902	pp	9606.ENSP00000395473
9606.ENSP00000272902	pp	9606.ENSP00000302728
9606.ENSP00000378505	pp	9606.ENSP00000435210
9606.ENSP00000227322	pp	9606.ENSP00000359645
9606.ENSP00000258145	pp	9606.ENSP00000302728
9606.ENSP00000258145	pp	9606.ENSP00000395473
9606.ENSP00000258145	pp	9606.ENSP00000272902
9606.ENSP00000259351	pp	9606.ENSP00000386722
9606.ENSP00000259351	pp	9606.ENSP00000349970
9606.ENSP00000296859	pp	9606.ENSP00000394794
9606.ENSP00000354125	pp	9606.ENSP00000375730
9606.ENSP00000354125	pp	9606.ENSP00000357879
9606.ENSP00000354125	pp	9606.ENSP00000397798
9606.ENSP00000354125	pp	9606.ENSP00000416250
9606.ENSP00000354125	pp	9606.ENSP00000477781
9606.ENSP00000354125	pp	9606.ENSP00000363676
9606.ENSP00000354125	pp	9606.ENSP00000365042
9606.ENSP00000354125	pp	9606.ENSP00000429374
9606.ENSP00000354125	pp	9606.ENSP00000388806
9606.ENSP00000419101	pp	9606.ENSP00000479844
9606.ENSP00000357879	pp	9606.ENSP00000357883
9606.ENSP00000357879	pp	9606.ENSP00000467024
9606.ENSP00000357879	pp	9606.ENSP00000377051
9606.ENSP00000357879	pp	9606.ENSP00000429374
9606.ENSP00000357879	pp	9606.ENSP00000367208
9606.ENSP00000357879	pp	9606.ENSP00000363993
9606.ENSP00000357879	pp	9606.ENSP00000363676
9606.ENSP00000357879	pp	9606.ENSP00000482657
9606.ENSP00000357879	pp	9606.ENSP00000372155
9606.ENSP00000295641	pp	9606.ENSP00000432282
9606.ENSP00000301633	pp	9606.ENSP00000323246
9606.ENSP00000301633	pp	9606.ENSP00000301634
9606.ENSP00000301633	pp	9606.ENSP00000414109
9606.ENSP00000301633	pp	9606.ENSP00000411532
9606.ENSP00000301633	pp	9606.ENSP00000359356
9606.ENSP00000301633	pp	9606.ENSP00000368880
9606.ENSP00000301633	pp	9606.ENSP00000355966
9606.ENSP00000301633	pp	9606.ENSP00000376765
9606.ENSP00000301633	pp	9606.ENSP00000315644
9606.ENSP00000301633	pp	9606.ENSP00000361540
9606.ENSP00000301633	pp	9606.ENSP00000313950
9606.ENSP00000301633	pp	9606.ENSP00000465992
9606.ENSP00000301633	pp	9606.ENSP00000323300
9606.ENSP00000301633	pp	9606.ENSP00000323720
9606.ENSP00000301633	pp	9606.ENSP00000479617
9606.ENSP00000301633	pp	9606.ENSP00000303706
9606.ENSP00000301633	pp	9606.ENSP00000377536
9606.ENSP00000265433	pp	9606.ENSP00000467024
9606.ENSP00000265433	pp	9606.ENSP00000303706
9606.ENSP00000265433	pp	9606.ENSP00000445001
9606.ENSP00000295640	pp	9606.ENSP00000346890
9606.ENSP00000295640	pp	9606.ENSP00000358106
9606.ENSP00000301634	pp	9606.ENSP00000362481
9606.ENSP00000301634	pp	9606.ENSP00000377536
9606.ENSP00000301634	pp	9606.ENSP00000303706
9606.ENSP00000301634	pp	9606.ENSP00000315644
9606.ENSP00000301634	pp	9606.ENSP00000313950
9606.ENSP00000301634	pp	9606.ENSP00000323246
9606.ENSP00000301634	pp	9606.ENSP00000361540
9606.ENSP00000301634	pp	9606.ENSP00000465930
9606.ENSP00000301634	pp	9606.ENSP00000479617
9606.ENSP00000301634	pp	9606.ENSP00000414109
9606.ENSP00000301634	pp	9606.ENSP00000323300
9606.ENSP00000301634	pp	9606.ENSP00000411532
9606.ENSP00000322439	pp	9606.ENSP00000355889
9606.ENSP00000322439	pp	9606.ENSP00000429374
9606.ENSP00000322439	pp	9606.ENSP00000356972
9606.ENSP00000322439	pp	9606.ENSP00000325421
9606.ENSP00000322439	pp	9606.ENSP00000363676
9606.ENSP00000322439	pp	9606.ENSP00000370625
9606.ENSP00000322439	pp	9606.ENSP00000483491
9606.ENSP00000322439	pp	9606.ENSP00000397798
9606.ENSP00000322439	pp	9606.ENSP00000339795
9606.ENSP00000322439	pp	9606.ENSP00000375730
9606.ENSP00000369213	pp	9606.ENSP00000437256
9606.ENSP00000369213	pp	9606.ENSP00000369292
9606.ENSP00000369213	pp	9606.ENSP00000398632
9606.ENSP00000369213	pp	9606.ENSP00000395590
9606.ENSP00000369213	pp	9606.ENSP00000380697
9606.ENSP00000369213	pp	9606.ENSP00000371471
9606.ENSP00000378611	pp	9606.ENSP00000394794
9606.ENSP00000378611	pp	9606.ENSP00000414904
9606.ENSP00000302967	pp	9606.ENSP00000443988
9606.ENSP00000302967	pp	9606.ENSP00000437256
9606.ENSP00000302967	pp	9606.ENSP00000405574
9606.ENSP00000302967	pp	9606.ENSP00000346890
9606.ENSP00000302967	pp	9606.ENSP00000340874
9606.ENSP00000302967	pp	9606.ENSP00000376035
9606.ENSP00000302967	pp	9606.ENSP00000387982
9606.ENSP00000228740	pp	9606.ENSP00000358106
9606.ENSP00000228740	pp	9606.ENSP00000261733
9606.ENSP00000302728	pp	9606.ENSP00000395473
9606.ENSP00000302728	pp	9606.ENSP00000379680
9606.ENSP00000302728	pp	9606.ENSP00000375730
9606.ENSP00000302728	pp	9606.ENSP00000465930
9606.ENSP00000314004	pp	9606.ENSP00000377536
9606.ENSP00000314004	pp	9606.ENSP00000355966
9606.ENSP00000314004	pp	9606.ENSP00000353549
9606.ENSP00000314004	pp	9606.ENSP00000361540
9606.ENSP00000284311	pp	9606.ENSP00000466714
9606.ENSP00000362282	pp	9606.ENSP00000383365
9606.ENSP00000253577	pp	9606.ENSP00000363661
9606.ENSP00000253577	pp	9606.ENSP00000362481
9606.ENSP00000253577	pp	9606.ENSP00000362282
9606.ENSP00000253577	pp	9606.ENSP00000429200
9606.ENSP00000254301	pp	9606.ENSP00000296511
9606.ENSP00000254301	pp	9606.ENSP00000311545
9606.ENSP00000254301	pp	9606.ENSP00000262776
9606.ENSP00000254301	pp	9606.ENSP00000365227
9606.ENSP00000254301	pp	9606.ENSP00000312002
9606.ENSP00000254301	pp	9606.ENSP00000398632
9606.ENSP00000264230	pp	9606.ENSP00000297990
9606.ENSP00000264230	pp	9606.ENSP00000483491
9606.ENSP00000264230	pp	9606.ENSP00000348596
9606.ENSP00000264230	pp	9606.ENSP00000363676
9606.ENSP00000264230	pp	9606.ENSP00000370625
9606.ENSP00000264230	pp	9606.ENSP00000298746
9606.ENSP00000264230	pp	9606.ENSP00000346890
9606.ENSP00000339881	pp	9606.ENSP00000379203
9606.ENSP00000339881	pp	9606.ENSP00000417378
9606.ENSP00000471455	pp	9606.ENSP00000481762
9606.ENSP00000286733	pp	9606.ENSP00000366243
9606.ENSP00000311545	pp	9606.ENSP00000369286
9606.ENSP00000311545	pp	9606.ENSP00000398632
9606.ENSP00000311545	pp	9606.ENSP00000367851
9606.ENSP00000311545	pp	9606.ENSP00000432799
9606.ENSP00000367851	pp	9606.ENSP00000369286
9606.ENSP00000367851	pp	9606.ENSP00000378786
9606.ENSP00000359645	pp	9606.ENSP00000483254
9606.ENSP00000359645	pp	9606.ENSP00000429374
9606.ENSP00000359645	pp	9606.ENSP00000370625
9606.ENSP00000359645	pp	9606.ENSP00000435210
9606.ENSP00000261574	pp	9606.ENSP00000343701
9606.ENSP00000261574	pp	9606.ENSP00000297990
9606.ENSP00000261574	pp	9606.ENSP00000339795
9606.ENSP00000261574	pp	9606.ENSP00000370625
9606.ENSP00000261574	pp	9606.ENSP00000483491
9606.ENSP00000261574	pp	9606.ENSP00000348596
9606.ENSP00000261574	pp	9606.ENSP00000483254
9606.ENSP00000261574	pp	9606.ENSP00000354125
9606.ENSP00000367263	pp	9606.ENSP00000410059
9606.ENSP00000348596	pp	9606.ENSP00000397798
9606.ENSP00000348596	pp	9606.ENSP00000375730
9606.ENSP00000348596	pp	9606.ENSP00000394794
9606.ENSP00000348596	pp	9606.ENSP00000354125
9606.ENSP00000348596	pp	9606.ENSP00000388806
9606.ENSP00000348596	pp	9606.ENSP00000414851
9606.ENSP00000348596	pp	9606.ENSP00000370625
9606.ENSP00000348596	pp	9606.ENSP00000363676
9606.ENSP00000366179	pp	9606.ENSP00000483491
9606.ENSP00000366179	pp	9606.ENSP00000375730
9606.ENSP00000366179	pp	9606.ENSP00000397798
9606.ENSP00000285398	pp	9606.ENSP00000467024
9606.ENSP00000285398	pp	9606.ENSP00000376765
9606.ENSP00000285398	pp	9606.ENSP00000351947
9606.ENSP00000285398	pp	9606.ENSP00000323720
9606.ENSP00000285398	pp	9606.ENSP00000370625
9606.ENSP00000248342	pp	9606.ENSP00000357879
9606.ENSP00000248342	pp	9606.ENSP00000416250
9606.ENSP00000248342	pp	9606.ENSP00000375730
9606.ENSP00000248342	pp	9606.ENSP00000429374
9606.ENSP00000248342	pp	9606.ENSP00000388806
9606.ENSP00000248342	pp	9606.ENSP00000354125
9606.ENSP00000248342	pp	9606.ENSP00000410059
9606.ENSP00000248342	pp	9606.ENSP00000355566
9606.ENSP00000248342	pp	9606.ENSP00000363676
9606.ENSP00000303706	pp	9606.ENSP00000411532
9606.ENSP00000303706	pp	9606.ENSP00000414109
9606.ENSP00000303706	pp	9606.ENSP00000323246
9606.ENSP00000303706	pp	9606.ENSP00000419782
9606.ENSP00000303706	pp	9606.ENSP00000372155
9606.ENSP00000303706	pp	9606.ENSP00000315644
9606.ENSP00000303706	pp	9606.ENSP00000363993
9606.ENSP00000303706	pp	9606.ENSP00000355966
9606.ENSP00000303706	pp	9606.ENSP00000323300
9606.ENSP00000303706	pp	9606.ENSP00000479617
9606.ENSP00000303706	pp	9606.ENSP00000361540
9606.ENSP00000303706	pp	9606.ENSP00000369213
9606.ENSP00000303706	pp	9606.ENSP00000357879
9606.ENSP00000303706	pp	9606.ENSP00000313950
9606.ENSP00000303706	pp	9606.ENSP00000377536
9606.ENSP00000360860	pp	9606.ENSP00000371471
9606.ENSP00000360860	pp	9606.ENSP00000360883
9606.ENSP00000360860	pp	9606.ENSP00000369213
9606.ENSP00000360860	pp	9606.ENSP00000360869
9606.ENSP00000360860	pp	9606.ENSP00000395590
9606.ENSP00000360860	pp	9606.ENSP00000380697
9606.ENSP00000360860	pp	9606.ENSP00000369292
9606.ENSP00000360869	pp	9606.ENSP00000395590
9606.ENSP00000360869	pp	9606.ENSP00000380697
9606.ENSP00000360869	pp	9606.ENSP00000369292
9606.ENSP00000360869	pp	9606.ENSP00000369213
9606.ENSP00000360869	pp	9606.ENSP00000360883
9606.ENSP00000360869	pp	9606.ENSP00000371471
9606.ENSP00000284440	pp	9606.ENSP00000481848
9606.ENSP00000284440	pp	9606.ENSP00000309539
9606.ENSP00000284440	pp	9606.ENSP00000419782
9606.ENSP00000284440	pp	9606.ENSP00000316357
9606.ENSP00000262776	pp	9606.ENSP00000446093
9606.ENSP00000262776	pp	9606.ENSP00000360883
9606.ENSP00000262776	pp	9606.ENSP00000360869
9606.ENSP00000262776	pp	9606.ENSP00000371471
9606.ENSP00000262776	pp	9606.ENSP00000380697
9606.ENSP00000262776	pp	9606.ENSP00000395590
9606.ENSP00000262776	pp	9606.ENSP00000366243
9606.ENSP00000284690	pp	9606.ENSP00000464050
9606.ENSP00000284690	pp	9606.ENSP00000335321
9606.ENSP00000284690	pp	9606.ENSP00000355902
9606.ENSP00000284690	pp	9606.ENSP00000405111
9606.ENSP00000284690	pp	9606.ENSP00000297990
9606.ENSP00000284690	pp	9606.ENSP00000298746
9606.ENSP00000284690	pp	9606.ENSP00000348596
9606.ENSP00000315931	pp	9606.ENSP00000415026
9606.ENSP00000410059	pp	9606.ENSP00000429374
9606.ENSP00000410059	pp	9606.ENSP00000477781
9606.ENSP00000410059	pp	9606.ENSP00000437256
9606.ENSP00000328998	pp	9606.ENSP00000355566
9606.ENSP00000328998	pp	9606.ENSP00000339740
9606.ENSP00000262188	pp	9606.ENSP00000405574
9606.ENSP00000262188	pp	9606.ENSP00000340874
9606.ENSP00000262188	pp	9606.ENSP00000302967
9606.ENSP00000262188	pp	9606.ENSP00000351947
9606.ENSP00000358283	pp	9606.ENSP00000419782
9606.ENSP00000249075	pp	9606.ENSP00000398632
9606.ENSP00000217026	pp	9606.ENSP00000303706
9606.ENSP00000217026	pp	9606.ENSP00000377536
9606.ENSP00000217026	pp	9606.ENSP00000335321
9606.ENSP00000217026	pp	9606.ENSP00000301633
9606.ENSP00000217026	pp	9606.ENSP00000361540
9606.ENSP00000217026	pp	9606.ENSP00000268138
9606.ENSP00000217026	pp	9606.ENSP00000313950
9606.ENSP00000217026	pp	9606.ENSP00000323300
9606.ENSP00000217026	pp	9606.ENSP00000465992
9606.ENSP00000217026	pp	9606.ENSP00000479617
9606.ENSP00000217026	pp	9606.ENSP00000355966
9606.ENSP00000217026	pp	9606.ENSP00000315644
9606.ENSP00000217026	pp	9606.ENSP00000301634
9606.ENSP00000217026	pp	9606.ENSP00000323246
9606.ENSP00000217026	pp	9606.ENSP00000411532
9606.ENSP00000217026	pp	9606.ENSP00000414109
9606.ENSP00000340874	pp	9606.ENSP00000368880
9606.ENSP00000340874	pp	9606.ENSP00000437256
9606.ENSP00000340874	pp	9606.ENSP00000361540
9606.ENSP00000271375	pp	9606.ENSP00000294179
9606.ENSP00000269299	pp	9606.ENSP00000386722
9606.ENSP00000420514	pp	9606.ENSP00000481762
9606.ENSP00000160262	pp	9606.ENSP00000398632
9606.ENSP00000359988	pp	9606.ENSP00000483254
9606.ENSP00000359988	pp	9606.ENSP00000472286
9606.ENSP00000397459	pp	9606.ENSP00000412724
9606.ENSP00000379208	pp	9606.ENSP00000467024
9606.ENSP00000366156	pp	9606.ENSP00000429374
9606.ENSP00000247470	pp	9606.ENSP00000319279
9606.ENSP00000247470	pp	9606.ENSP00000369213
9606.ENSP00000247470	pp	9606.ENSP00000357112
9606.ENSP00000247470	pp	9606.ENSP00000367208
9606.ENSP00000247470	pp	9606.ENSP00000364858
9606.ENSP00000285298	pp	9606.ENSP00000429374
9606.ENSP00000285298	pp	9606.ENSP00000337060
9606.ENSP00000405574	pp	9606.ENSP00000437256
9606.ENSP00000268035	pp	9606.ENSP00000437256
9606.ENSP00000268035	pp	9606.ENSP00000382941
9606.ENSP00000268035	pp	9606.ENSP00000398632
9606.ENSP00000268035	pp	9606.ENSP00000368880
9606.ENSP00000268035	pp	9606.ENSP00000296511
9606.ENSP00000268035	pp	9606.ENSP00000338185
9606.ENSP00000404247	pp	9606.ENSP00000434442
9606.ENSP00000380697	pp	9606.ENSP00000395590
9606.ENSP00000297990	pp	9606.ENSP00000405111
9606.ENSP00000297990	pp	9606.ENSP00000363779
9606.ENSP00000297990	pp	9606.ENSP00000365042
9606.ENSP00000297990	pp	9606.ENSP00000298746
9606.ENSP00000297990	pp	9606.ENSP00000355902
9606.ENSP00000297990	pp	9606.ENSP00000370625
9606.ENSP00000297990	pp	9606.ENSP00000348596
9606.ENSP00000297990	pp	9606.ENSP00000414851
9606.ENSP00000323300	pp	9606.ENSP00000377536
9606.ENSP00000323300	pp	9606.ENSP00000355966
9606.ENSP00000323300	pp	9606.ENSP00000479617
9606.ENSP00000323300	pp	9606.ENSP00000411532
9606.ENSP00000323300	pp	9606.ENSP00000465992
9606.ENSP00000323300	pp	9606.ENSP00000414109
9606.ENSP00000323300	pp	9606.ENSP00000361540
9606.ENSP00000269228	pp	9606.ENSP00000367239
9606.ENSP00000269228	pp	9606.ENSP00000380184
9606.ENSP00000269228	pp	9606.ENSP00000272902
9606.ENSP00000269228	pp	9606.ENSP00000269299
9606.ENSP00000269228	pp	9606.ENSP00000303222
9606.ENSP00000264668	pp	9606.ENSP00000315644
9606.ENSP00000264668	pp	9606.ENSP00000315931
9606.ENSP00000198767	pp	9606.ENSP00000285398
9606.ENSP00000198767	pp	9606.ENSP00000370625
9606.ENSP00000198767	pp	9606.ENSP00000363676
9606.ENSP00000339795	pp	9606.ENSP00000354125
9606.ENSP00000339795	pp	9606.ENSP00000410059
9606.ENSP00000339795	pp	9606.ENSP00000429374
9606.ENSP00000339795	pp	9606.ENSP00000348596
9606.ENSP00000339795	pp	9606.ENSP00000369965
9606.ENSP00000339795	pp	9606.ENSP00000477781
9606.ENSP00000339795	pp	9606.ENSP00000370625
9606.ENSP00000339795	pp	9606.ENSP00000363676
9606.ENSP00000339795	pp	9606.ENSP00000346088
9606.ENSP00000339795	pp	9606.ENSP00000437256
9606.ENSP00000339795	pp	9606.ENSP00000397798
9606.ENSP00000339795	pp	9606.ENSP00000357879
9606.ENSP00000339795	pp	9606.ENSP00000471455
9606.ENSP00000339795	pp	9606.ENSP00000375730
9606.ENSP00000013807	pp	9606.ENSP00000411532
9606.ENSP00000013807	pp	9606.ENSP00000467024
9606.ENSP00000013807	pp	9606.ENSP00000244137
9606.ENSP00000013807	pp	9606.ENSP00000265433
9606.ENSP00000013807	pp	9606.ENSP00000285398
9606.ENSP00000013807	pp	9606.ENSP00000359211
9606.ENSP00000013807	pp	9606.ENSP00000370625
9606.ENSP00000013807	pp	9606.ENSP00000315644
9606.ENSP00000268138	pp	9606.ENSP00000411532
9606.ENSP00000268138	pp	9606.ENSP00000323300
9606.ENSP00000268138	pp	9606.ENSP00000414109
9606.ENSP00000268138	pp	9606.ENSP00000313950
9606.ENSP00000268138	pp	9606.ENSP00000361540
9606.ENSP00000268138	pp	9606.ENSP00000303706
9606.ENSP00000268138	pp	9606.ENSP00000323246
9606.ENSP00000216034	pp	9606.ENSP00000356972
9606.ENSP00000216034	pp	9606.ENSP00000303222
9606.ENSP00000216034	pp	9606.ENSP00000355566
9606.ENSP00000216034	pp	9606.ENSP00000325421
9606.ENSP00000216034	pp	9606.ENSP00000483491
9606.ENSP00000216034	pp	9606.ENSP00000254616
9606.ENSP00000216034	pp	9606.ENSP00000362730
9606.ENSP00000337949	pp	9606.ENSP00000398632
9606.ENSP00000216160	pp	9606.ENSP00000482657
9606.ENSP00000216160	pp	9606.ENSP00000319279
9606.ENSP00000216160	pp	9606.ENSP00000479844
9606.ENSP00000216160	pp	9606.ENSP00000279387
9606.ENSP00000225777	pp	9606.ENSP00000301633
9606.ENSP00000225777	pp	9606.ENSP00000301634
9606.ENSP00000376765	pp	9606.ENSP00000467024
9606.ENSP00000352420	pp	9606.ENSP00000477781
9606.ENSP00000432799	pp	9606.ENSP00000457788
9606.ENSP00000365042	pp	9606.ENSP00000389241
9606.ENSP00000365042	pp	9606.ENSP00000366179
9606.ENSP00000365042	pp	9606.ENSP00000411532
9606.ENSP00000353512	pp	9606.ENSP00000369292
9606.ENSP00000353512	pp	9606.ENSP00000360883
9606.ENSP00000353512	pp	9606.ENSP00000371471
9606.ENSP00000353512	pp	9606.ENSP00000360869
9606.ENSP00000353512	pp	9606.ENSP00000395590
9606.ENSP00000353512	pp	9606.ENSP00000380697
9606.ENSP00000353512	pp	9606.ENSP00000369213
9606.ENSP00000353512	pp	9606.ENSP00000360860
9606.ENSP00000361042	pp	9606.ENSP00000483491
9606.ENSP00000446093	pp	9606.ENSP00000481762
9606.ENSP00000446093	pp	9606.ENSP00000471455
9606.ENSP00000370625	pp	9606.ENSP00000464050
9606.ENSP00000370625	pp	9606.ENSP00000375730
9606.ENSP00000370625	pp	9606.ENSP00000429374
9606.ENSP00000370625	pp	9606.ENSP00000445001
9606.ENSP00000370625	pp	9606.ENSP00000429065
9606.ENSP00000370625	pp	9606.ENSP00000397798
9606.ENSP00000370625	pp	9606.ENSP00000411532
9606.ENSP00000395473	pp	9606.ENSP00000457788
9606.ENSP00000323435	pp	9606.ENSP00000369213
9606.ENSP00000294119	pp	9606.ENSP00000303908
9606.ENSP00000294119	pp	9606.ENSP00000357879
9606.ENSP00000294119	pp	9606.ENSP00000316357
9606.ENSP00000346088	pp	9606.ENSP00000363676
9606.ENSP00000346088	pp	9606.ENSP00000477781
9606.ENSP00000346088	pp	9606.ENSP00000348596
9606.ENSP00000346088	pp	9606.ENSP00000369965
9606.ENSP00000346088	pp	9606.ENSP00000429374
9606.ENSP00000346088	pp	9606.ENSP00000354125
9606.ENSP00000346088	pp	9606.ENSP00000410059
9606.ENSP00000346088	pp	9606.ENSP00000388806
9606.ENSP00000346088	pp	9606.ENSP00000471455
9606.ENSP00000346088	pp	9606.ENSP00000375730
9606.ENSP00000346088	pp	9606.ENSP00000370808
9606.ENSP00000346088	pp	9606.ENSP00000397798
9606.ENSP00000232501	pp	9606.ENSP00000379203
9606.ENSP00000232501	pp	9606.ENSP00000339881
9606.ENSP00000232501	pp	9606.ENSP00000417378
9606.ENSP00000232501	pp	9606.ENSP00000385795
9606.ENSP00000437256	pp	9606.ENSP00000483254
9606.ENSP00000305459	pp	9606.ENSP00000404704
9606.ENSP00000305459	pp	9606.ENSP00000360183
9606.ENSP00000161863	pp	9606.ENSP00000348596
9606.ENSP00000161863	pp	9606.ENSP00000445001
9606.ENSP00000161863	pp	9606.ENSP00000284690
9606.ENSP00000161863	pp	9606.ENSP00000297990
9606.ENSP00000161863	pp	9606.ENSP00000437256
9606.ENSP00000161863	pp	9606.ENSP00000370625
9606.ENSP00000161863	pp	9606.ENSP00000335321
9606.ENSP00000161863	pp	9606.ENSP00000285398
9606.ENSP00000161863	pp	9606.ENSP00000483254
9606.ENSP00000161863	pp	9606.ENSP00000388806
9606.ENSP00000161863	pp	9606.ENSP00000351947
9606.ENSP00000161863	pp	9606.ENSP00000359645
9606.ENSP00000379680	pp	9606.ENSP00000457788
9606.ENSP00000379680	pp	9606.ENSP00000395473
9606.ENSP00000258787	pp	9606.ENSP00000293373
9606.ENSP00000258787	pp	9606.ENSP00000284311
9606.ENSP00000258787	pp	9606.ENSP00000365227
9606.ENSP00000261534	pp	9606.ENSP00000364902
9606.ENSP00000379203	pp	9606.ENSP00000417378
9606.ENSP00000260508	pp	9606.ENSP00000295641
9606.ENSP00000260508	pp	9606.ENSP00000315931
9606.ENSP00000260508	pp	9606.ENSP00000383365
9606.ENSP00000372155	pp	9606.ENSP00000482657
9606.ENSP00000306335	pp	9606.ENSP00000323246
9606.ENSP00000362481	pp	9606.ENSP00000410059
9606.ENSP00000351100	pp	9606.ENSP00000414904
9606.ENSP00000351100	pp	9606.ENSP00000366179
9606.ENSP00000351100	pp	9606.ENSP00000387982
9606.ENSP00000360183	pp	9606.ENSP00000404704
9606.ENSP00000360183	pp	9606.ENSP00000369810
9606.ENSP00000254616	pp	9606.ENSP00000429200
9606.ENSP00000254616	pp	9606.ENSP00000370808
9606.ENSP00000316357	pp	9606.ENSP00000405574
9606.ENSP00000316357	pp	9606.ENSP00000417378
9606.ENSP00000316357	pp	9606.ENSP00000359645
9606.ENSP00000316357	pp	9606.ENSP00000319279
9606.ENSP00000397798	pp	9606.ENSP00000437256
9606.ENSP00000397798	pp	9606.ENSP00000471455
9606.ENSP00000397798	pp	9606.ENSP00000429374
9606.ENSP00000397798	pp	9606.ENSP00000410059
9606.ENSP00000397798	pp	9606.ENSP00000477781
9606.ENSP00000335321	pp	9606.ENSP00000359645
9606.ENSP00000335321	pp	9606.ENSP00000435210
9606.ENSP00000335321	pp	9606.ENSP00000359988
9606.ENSP00000335321	pp	9606.ENSP00000388806
9606.ENSP00000335321	pp	9606.ENSP00000464050
9606.ENSP00000335321	pp	9606.ENSP00000483254
9606.ENSP00000335321	pp	9606.ENSP00000370625
9606.ENSP00000398632	pp	9606.ENSP00000416330
9606.ENSP00000348395	pp	9606.ENSP00000360183
9606.ENSP00000256366	pp	9606.ENSP00000355566
9606.ENSP00000293373	pp	9606.ENSP00000369286
9606.ENSP00000293373	pp	9606.ENSP00000444645
9606.ENSP00000293373	pp	9606.ENSP00000363869
9606.ENSP00000405111	pp	9606.ENSP00000482767
9606.ENSP00000405111	pp	9606.ENSP00000483254
9606.ENSP00000405111	pp	9606.ENSP00000464050
9606.ENSP00000405111	pp	9606.ENSP00000481762
9606.ENSP00000405111	pp	9606.ENSP00000437256
9606.ENSP00000429374	pp	9606.ENSP00000471455
9606.ENSP00000429374	pp	9606.ENSP00000467024
9606.ENSP00000429374	pp	9606.ENSP00000437256
9606.ENSP00000429374	pp	9606.ENSP00000477781
9606.ENSP00000342513	pp	9606.ENSP00000380697
9606.ENSP00000342513	pp	9606.ENSP00000395590
9606.ENSP00000342513	pp	9606.ENSP00000360883
9606.ENSP00000342513	pp	9606.ENSP00000360869
9606.ENSP00000342513	pp	9606.ENSP00000353512
9606.ENSP00000342513	pp	9606.ENSP00000371471
9606.ENSP00000342513	pp	9606.ENSP00000360860
9606.ENSP00000342513	pp	9606.ENSP00000369213
9606.ENSP00000265077	pp	9606.ENSP00000398632
9606.ENSP00000265077	pp	9606.ENSP00000416330
9606.ENSP00000259457	pp	9606.ENSP00000467024
9606.ENSP00000259457	pp	9606.ENSP00000429374
9606.ENSP00000259457	pp	9606.ENSP00000363993
9606.ENSP00000259457	pp	9606.ENSP00000410059
9606.ENSP00000259457	pp	9606.ENSP00000372155
9606.ENSP00000259457	pp	9606.ENSP00000357879
9606.ENSP00000259457	pp	9606.ENSP00000339795
9606.ENSP00000259457	pp	9606.ENSP00000303706
9606.ENSP00000259457	pp	9606.ENSP00000299084
9606.ENSP00000259457	pp	9606.ENSP00000482657
9606.ENSP00000382941	pp	9606.ENSP00000398632
9606.ENSP00000387982	pp	9606.ENSP00000414904
9606.ENSP00000349156	pp	9606.ENSP00000477781
9606.ENSP00000349156	pp	9606.ENSP00000410059
9606.ENSP00000349156	pp	9606.ENSP00000420514
9606.ENSP00000349156	pp	9606.ENSP00000405574
9606.ENSP00000367208	pp	9606.ENSP00000467024
9606.ENSP00000363676	pp	9606.ENSP00000410059
9606.ENSP00000363676	pp	9606.ENSP00000429374
9606.ENSP00000363676	pp	9606.ENSP00000366179
9606.ENSP00000363676	pp	9606.ENSP00000369965
9606.ENSP00000363676	pp	9606.ENSP00000370625
9606.ENSP00000363676	pp	9606.ENSP00000477781
9606.ENSP00000363676	pp	9606.ENSP00000482767
9606.ENSP00000363676	pp	9606.ENSP00000437256
9606.ENSP00000363676	pp	9606.ENSP00000397798
9606.ENSP00000363676	pp	9606.ENSP00000375730
9606.ENSP00000363676	pp	9606.ENSP00000467024
9606.ENSP00000363676	pp	9606.ENSP00000471455
9606.ENSP00000298746	pp	9606.ENSP00000354125
9606.ENSP00000298746	pp	9606.ENSP00000348596
9606.ENSP00000298746	pp	9606.ENSP00000363676
9606.ENSP00000298746	pp	9606.ENSP00000339795
9606.ENSP00000298746	pp	9606.ENSP00000322439
9606.ENSP00000203629	pp	9606.ENSP00000378786
9606.ENSP00000203629	pp	9606.ENSP00000312002
9606.ENSP00000203629	pp	9606.ENSP00000398632
9606.ENSP00000203629	pp	9606.ENSP00000254301
9606.ENSP00000343701	pp	9606.ENSP00000483254
9606.ENSP00000277865	pp	9606.ENSP00000327589
9606.ENSP00000277865	pp	9606.ENSP00000370223
9606.ENSP00000277865	pp	9606.ENSP00000443459
9606.ENSP00000363779	pp	9606.ENSP00000414851
9606.ENSP00000363779	pp	9606.ENSP00000482657
9606.ENSP00000357345	pp	9606.ENSP00000435210
9606.ENSP00000357345	pp	9606.ENSP00000378505
9606.ENSP00000327589	pp	9606.ENSP00000443459
9606.ENSP00000327589	pp	9606.ENSP00000370223
9606.ENSP00000251372	pp	9606.ENSP00000367851
9606.ENSP00000251372	pp	9606.ENSP00000369286
9606.ENSP00000261733	pp	9606.ENSP00000277865
9606.ENSP00000261733	pp	9606.ENSP00000327589
9606.ENSP00000261733	pp	9606.ENSP00000398632
9606.ENSP00000429065	pp	9606.ENSP00000445001
9606.ENSP00000296511	pp	9606.ENSP00000311545
9606.ENSP00000296511	pp	9606.ENSP00000312002
9606.ENSP00000296511	pp	9606.ENSP00000301633
9606.ENSP00000296511	pp	9606.ENSP00000363591
9606.ENSP00000296511	pp	9606.ENSP00000303706
9606.ENSP00000296511	pp	9606.ENSP00000448083
9606.ENSP00000296511	pp	9606.ENSP00000384763
9606.ENSP00000296511	pp	9606.ENSP00000398632
9606.ENSP00000296511	pp	9606.ENSP00000432799
9606.ENSP00000296511	pp	9606.ENSP00000368880
9606.ENSP00000369075	pp	9606.ENSP00000414109
9606.ENSP00000184956	pp	9606.ENSP00000335321
9606.ENSP00000184956	pp	9606.ENSP00000464327
9606.ENSP00000184956	pp	9606.ENSP00000217026
9606.ENSP00000244137	pp	9606.ENSP00000314023
9606.ENSP00000244137	pp	9606.ENSP00000358106
9606.ENSP00000244137	pp	9606.ENSP00000261733
9606.ENSP00000244137	pp	9606.ENSP00000348395
9606.ENSP00000244137	pp	9606.ENSP00000258145
9606.ENSP00000225430	pp	9606.ENSP00000375730
9606.ENSP00000225430	pp	9606.ENSP00000346088
9606.ENSP00000225430	pp	9606.ENSP00000248342
9606.ENSP00000225430	pp	9606.ENSP00000339795
9606.ENSP00000225430	pp	9606.ENSP00000482767
9606.ENSP00000225430	pp	9606.ENSP00000369965
9606.ENSP00000225430	pp	9606.ENSP00000302728
9606.ENSP00000225430	pp	9606.ENSP00000354125
9606.ENSP00000225430	pp	9606.ENSP00000370808
9606.ENSP00000225430	pp	9606.ENSP00000467024
9606.ENSP00000225430	pp	9606.ENSP00000471455
9606.ENSP00000225430	pp	9606.ENSP00000397798
9606.ENSP00000225430	pp	9606.ENSP00000437256
9606.ENSP00000225430	pp	9606.ENSP00000477781
9606.ENSP00000225430	pp	9606.ENSP00000363676
9606.ENSP00000225430	pp	9606.ENSP00000348596
9606.ENSP00000225430	pp	9606.ENSP00000298428
9606.ENSP00000225430	pp	9606.ENSP00000259457
9606.ENSP00000225430	pp	9606.ENSP00000429374
9606.ENSP00000225430	pp	9606.ENSP00000410059
9606.ENSP00000349490	pp	9606.ENSP00000364902
9606.ENSP00000349490	pp	9606.ENSP00000373206
9606.ENSP00000349970	pp	9606.ENSP00000434442
9606.ENSP00000373206	pp	9606.ENSP00000457788
9606.ENSP00000416250	pp	9606.ENSP00000481762
9606.ENSP00000337060	pp	9606.ENSP00000362282
9606.ENSP00000337060	pp	9606.ENSP00000363553
9606.ENSP00000337060	pp	9606.ENSP00000375730
9606.ENSP00000371272	pp	9606.ENSP00000380713
9606.ENSP00000371272	pp	9606.ENSP00000380184
