# Supplementary material for: Multi-Level Biological Network Analysis and Drug Repurposing Based on Leukocyte Transcriptomics in Severe COVID-19: In Silico Systems Biology to Precision Medicine
Source: J Pers Med. 2022 Jun 23;12(7):1030. doi: 10.3390/jpm12071030 (PMC9319133; doi:10.3390/jpm12071030)
Supplement: Supplementary file 1 [file jpm-12-01030-s001.zip › Table S10.xlsx]

## Sheet: Sheet1
Table S10 Drug-gene interaction data of the key genes
Genes	Drugs	Databases
CDC25A	1,25-dihydroxyvitamin D	CTD
CDC25A	Acetaminophen	CTD
CDC25A	Aspirin	CTD
CDC25A	Azathioprine	CTD
CDC25A	Bazedoxifene	CTD
CDC25A	Belinostat	CTD
CDC25A	Calcitriol	CTD
CDC25A	Cisplatin	CTD
CDC25A	Colchicine	CTD
CDC25A	Cyclosporine	CTD
CDC25A	Dasatinib	CTD
CDC25A	Doxorubicin	CTD
CDC25A	Estradiol	CTD
CDC25A	Etoposide	CTD
CDC25A	Fluorouracil	CTD
CDC25A	Fulvestrant	CTD
CDC25A	Irinotecan	CTD
CDC25A	Metformin	CTD
CDC25A	Nelfinavir	CTD
CDC25A	Paclitaxel	CTD
CDC25A	Piroxicam	CTD
CDC25A	Sunitinib	CTD
CDC25A	Testosterone	CTD
CDC25A	Valproic Acid	CTD
CDC25A	Vemurafenib	CTD
GUSB	Doxorubicin	CTD
GUSB	Histamine	CTD
GUSB	Ivermectin	CTD
GUSB	Rosiglitazone	CTD
GUSB	Sunitinib	CTD
GUSB	Valproic Acid	CTD
GUSB	Vitamin K 3	CTD
GUSB	Niraparib	DrugBank, GeneCards
GUSB	Chondroitin sulfate	DrugBank, GeneCards
MYBL2	Calcitriol	CTD
MYBL2	Chlorpromazine	CTD
MYBL2	Cisplatin	CTD
MYBL2	Cyclosporine	CTD
MYBL2	Dasatinib	CTD
MYBL2	Dihydrotestosterone	CTD
MYBL2	Doxorubicin	CTD
MYBL2	Estradiol	CTD
MYBL2	Fluorouracil	CTD
MYBL2	Phenobarbital	CTD
MYBL2	Sunitinib	CTD
MYBL2	Testosterone	CTD
MYBL2	Valproic Acid	CTD
MYBL2	Vorinostat	CTD
SDAD1	Estradiol	CTD
SDAD1	Sunitinib	CTD
SDAD1	Valproic Acid	CTD
