# Supplementary material for: Multi-Level Biological Network Analysis and Drug Repurposing Based on Leukocyte Transcriptomics in Severe COVID-19: In Silico Systems Biology to Precision Medicine
Source: J Pers Med. 2022 Jun 23;12(7):1030. doi: 10.3390/jpm12071030 (PMC9319133; doi:10.3390/jpm12071030)
Supplement: Supplementary file 1 [file jpm-12-01030-s001.zip › Table S2.csv]

Table S2 Edgelist of the largest PPI network
interaction	name	selected	shared interaction	shared name	stringdb::coexpression	stringdb::cooccurrence	stringdb::databases	stringdb::experiments	stringdb::fusion	stringdb::interspecies	stringdb::neighborhood	stringdb::score	stringdb::textmining
pp	GAPVD1 (pp) VPS8	FALSE	pp	GAPVD1 (pp) VPS8	0.108			0.062				0.408	0.35
pp	NMI (pp) IRF7	FALSE	pp	NMI (pp) IRF7	0.131			0.345				0.615	0.377
pp	CLK3 (pp) BCLAF1	FALSE	pp	CLK3 (pp) BCLAF1	0.077			0.442				0.484	0.079
pp	NMI (pp) PSMB9	FALSE	pp	NMI (pp) PSMB9	0.228							0.445	0.311
pp	ARHGAP24 (pp) CTSO	FALSE	pp	ARHGAP24 (pp) CTSO	0.112							0.58	0.547
pp	NMI (pp) UBE2L6	FALSE	pp	NMI (pp) UBE2L6	0.742							0.742
pp	ARHGAP24 (pp) PTPN13	FALSE	pp	ARHGAP24 (pp) PTPN13	0.062							0.418	0.405
pp	PEPD (pp) GNS	FALSE	pp	PEPD (pp) GNS				0.484				0.484
pp	HLA-DRA (pp) CTSO	FALSE	pp	HLA-DRA (pp) CTSO	0.124		0.9					0.908
pp	PEPD (pp) NPEPL1	FALSE	pp	PEPD (pp) NPEPL1	0.122			0.562			0.058	0.697	0.264
pp	ATP6V1C1 (pp) ATP6V1F	FALSE	pp	ATP6V1C1 (pp) ATP6V1F	0.351		0.8	0.941				0.998	0.808
pp	PEPD (pp) ALDH2	FALSE	pp	PEPD (pp) ALDH2	0.064			0.562			0.053	0.616	0.128
pp	ZNF248 (pp) RAD23A	FALSE	pp	ZNF248 (pp) RAD23A	0.052			0.077				0.462	0.435
pp	PEPD (pp) PREP	FALSE	pp	PEPD (pp) PREP	0.046							0.462	0.46
pp	NAGA (pp) MAN2B1	FALSE	pp	NAGA (pp) MAN2B1	0.099			0.355				0.654	0.454
pp	PEPD (pp) SIDT2	FALSE	pp	PEPD (pp) SIDT2								0.506	0.506
pp	NAGA (pp) MAN2C1	FALSE	pp	NAGA (pp) MAN2C1								0.688	0.689
pp	IRF7 (pp) IFI35	FALSE	pp	IRF7 (pp) IFI35	0.709		0.9	0.084				0.988	0.625
pp	SIRPA (pp) CD44	FALSE	pp	SIRPA (pp) CD44	0.083							0.483	0.46
pp	PYCARD (pp) CARD16	FALSE	pp	PYCARD (pp) CARD16	0.161			0.213				0.86	0.805
pp	TBC1D14 (pp) KIAA0226L	FALSE	pp	TBC1D14 (pp) KIAA0226L	0.062							0.42	0.407
pp	PYCARD (pp) SUGT1	FALSE	pp	PYCARD (pp) SUGT1			0.65					0.674	0.108
pp	PYCARD (pp) AIM2	FALSE	pp	PYCARD (pp) AIM2	0.062		0.9	0.874				0.999	0.988
pp	WDR73 (pp) CTSO	FALSE	pp	WDR73 (pp) CTSO	0.062			0.059				0.44	0.417
pp	PYCARD (pp) DDX58	FALSE	pp	PYCARD (pp) DDX58				0.27				0.626	0.509
pp	EIF4B (pp) EEF1D	FALSE	pp	EIF4B (pp) EEF1D	0.247							0.4	0.237
pp	PYCARD (pp) MALT1	FALSE	pp	PYCARD (pp) MALT1			0.6	0.27				0.768	0.27
pp	EIF4B (pp) RPS20	FALSE	pp	EIF4B (pp) RPS20	0.139			0.133				0.752	0.694
pp	EIF3K (pp) RPL11	FALSE	pp	EIF3K (pp) RPL11	0.566							0.565
pp	EIF4B (pp) CSDE1	FALSE	pp	EIF4B (pp) CSDE1	0.328			0.248				0.644	0.353
pp	EIF3K (pp) TOMM20	FALSE	pp	EIF3K (pp) TOMM20	0.659							0.658
pp	MAN2B1 (pp) MAN2C1	FALSE	pp	MAN2B1 (pp) MAN2C1	0.092		0.8					0.982	0.91
pp	EIF3K (pp) EEF1D	FALSE	pp	EIF3K (pp) EEF1D	0.662							0.839	0.543
pp	DUSP22 (pp) FAM115C	FALSE	pp	DUSP22 (pp) FAM115C								0.614	0.614
pp	EIF3K (pp) EIF3B	FALSE	pp	EIF3K (pp) EIF3B	0.228		0.9	0.998				0.999	0.848
pp	EIF3K (pp) EIF4B	FALSE	pp	EIF3K (pp) EIF4B	0.063							0.408	0.395
pp	RPL17 (pp) TPT1	FALSE	pp	RPL17 (pp) TPT1	0.608			0.794				0.918	0.066
pp	EIF3K (pp) RPS20	FALSE	pp	EIF3K (pp) RPS20	0.679		0.6	0.823				0.975	0.06
pp	RPL17 (pp) EEF1D	FALSE	pp	RPL17 (pp) EEF1D	0.797			0.579			0.074	0.927	0.189
pp	EIF3K (pp) RPL13A	FALSE	pp	EIF3K (pp) RPL13A	0.556							0.577	0.087
pp	RPL17 (pp) RPS20	FALSE	pp	RPL17 (pp) RPS20	0.983			0.992			0.111	0.999	0.31
pp	EIF3K (pp) EIF2B1	FALSE	pp	EIF3K (pp) EIF2B1	0.1							0.532	0.501
pp	RPL17 (pp) CCDC124	FALSE	pp	RPL17 (pp) CCDC124	0.272			0.846				0.883
pp	EIF3K (pp) PSMD4	FALSE	pp	EIF3K (pp) PSMD4	0.11							0.447	0.405
pp	RPL17 (pp) DICER1	FALSE	pp	RPL17 (pp) DICER1	0.063			0.581				0.632	0.139
pp	LIF (pp) CD44	FALSE	pp	LIF (pp) CD44	0.095							0.463	0.432
pp	CD44 (pp) TGFBI	FALSE	pp	CD44 (pp) TGFBI	0.18							0.417	0.319
pp	MPDU1 (pp) NOA1	FALSE	pp	MPDU1 (pp) NOA1								0.555	0.555
pp	ARL17B (pp) ARFGAP2	FALSE	pp	ARL17B (pp) ARFGAP2	0.063			0.391				0.533	0.248
pp	MPDU1 (pp) POMT2	FALSE	pp	MPDU1 (pp) POMT2								0.414	0.414
pp	DHX57 (pp) DICER1	FALSE	pp	DHX57 (pp) DICER1	0.106			0.366				0.516	0.216
pp	LILRA1 (pp) LY86	FALSE	pp	LILRA1 (pp) LY86	0.489							0.539	0.135
pp	DHX57 (pp) CSDE1	FALSE	pp	DHX57 (pp) CSDE1	0.071			0.451				0.468
pp	LILRA1 (pp) CYBB	FALSE	pp	LILRA1 (pp) CYBB	0.412							0.502	0.188
pp	DHX57 (pp) DDX42	FALSE	pp	DHX57 (pp) DDX42	0.072			0.161				0.514	0.426
pp	PGLS (pp) GLUD1	FALSE	pp	PGLS (pp) GLUD1	0.065							0.423	0.409
pp	DHX57 (pp) HNRNPDL	FALSE	pp	DHX57 (pp) HNRNPDL	0.135			0.168				0.662	0.568
pp	ABCB7 (pp) SLC25A37	FALSE	pp	ABCB7 (pp) SLC25A37				0.102				0.847	0.837
pp	DHX57 (pp) LARP4B	FALSE	pp	DHX57 (pp) LARP4B	0.084			0.409				0.435
pp	ABCB7 (pp) MOCS1	FALSE	pp	ABCB7 (pp) MOCS1							0.044	0.578	0.577
pp	TBL1XR1 (pp) DICER1	FALSE	pp	TBL1XR1 (pp) DICER1	0.139			0.139				0.45	0.318
pp	ABCB7 (pp) UPRT	FALSE	pp	ABCB7 (pp) UPRT	0.573							0.573
pp	EEF1D (pp) DICER1	FALSE	pp	EEF1D (pp) DICER1				0.789				0.789
pp	ABCB7 (pp) IGBP1	FALSE	pp	ABCB7 (pp) IGBP1	0.582							0.581
pp	EEF1D (pp) TPT1	FALSE	pp	EEF1D (pp) TPT1	0.603			0.807				0.978	0.737
pp	LGALS3 (pp) CD44	FALSE	pp	LGALS3 (pp) CD44	0.161			0.078				0.809	0.773
pp	EEF1D (pp) RPS20	FALSE	pp	EEF1D (pp) RPS20	0.664			0.789				0.939	0.216
pp	LGALS3 (pp) HAVCR2	FALSE	pp	LGALS3 (pp) HAVCR2	0.062			0.369				0.765	0.635
pp	TOP2A (pp) HJURP	FALSE	pp	TOP2A (pp) HJURP	0.902							0.936	0.376
pp	LGALS3 (pp) AIF1	FALSE	pp	LGALS3 (pp) AIF1								0.518	0.518
pp	TOP2A (pp) UHRF1	FALSE	pp	TOP2A (pp) UHRF1	0.762			0.345			0.047	0.906	0.443
pp	LGALS3 (pp) LGALS3BP	FALSE	pp	LGALS3 (pp) LGALS3BP	0.097			0.875				0.998	0.989
pp	TOP2A (pp) KIF18B	FALSE	pp	TOP2A (pp) KIF18B	0.833							0.849	0.138
pp	LGALS3 (pp) EMR1	FALSE	pp	LGALS3 (pp) EMR1	0.065							0.499	0.486
pp	TOP2A (pp) DDX42	FALSE	pp	TOP2A (pp) DDX42	0.089			0.056			0.042	0.525	0.492
pp	LGALS3 (pp) ANXA5	FALSE	pp	LGALS3 (pp) ANXA5	0.099			0.06				0.533	0.493
pp	HJURP (pp) UHRF1	FALSE	pp	HJURP (pp) UHRF1	0.404							0.463	0.136
pp	TIMM10B (pp) SLC25A6	FALSE	pp	TIMM10B (pp) SLC25A6	0.098		0.6	0.071				0.793	0.456
pp	HJURP (pp) KIF18B	FALSE	pp	HJURP (pp) KIF18B	0.845							0.891	0.324
pp	TIMM10B (pp) SLC25A37	FALSE	pp	TIMM10B (pp) SLC25A37								0.457	0.457
pp	EIF2B1 (pp) CSDE1	FALSE	pp	EIF2B1 (pp) CSDE1								0.46	0.46
pp	SYNJ2BP (pp) TOMM20	FALSE	pp	SYNJ2BP (pp) TOMM20	0.053							0.476	0.47
pp	TGFBI (pp) CSDE1	FALSE	pp	TGFBI (pp) CSDE1	0.062							0.434	0.422
pp	NOTCH2 (pp) IGF1R	FALSE	pp	NOTCH2 (pp) IGF1R	0.062			0.156				0.47	0.384
pp	CACNA2D3 (pp) RASGRP4	FALSE	pp	CACNA2D3 (pp) RASGRP4	0.062		0.6					0.608
pp	NOTCH2 (pp) EGFL7	FALSE	pp	NOTCH2 (pp) EGFL7				0.28				0.682	0.577
pp	BAG1 (pp) CSDE1	FALSE	pp	BAG1 (pp) CSDE1								0.549	0.55
pp	NOTCH2 (pp) MFNG	FALSE	pp	NOTCH2 (pp) MFNG			0.9	0.438				0.97	0.513
pp	INTS9 (pp) CPSF3L	FALSE	pp	INTS9 (pp) CPSF3L	0.204		0.8	0.978				0.997	0.461
pp	NOTCH2 (pp) POFUT1	FALSE	pp	NOTCH2 (pp) POFUT1	0.062		0.9	0.228				0.966	0.59
pp	RPS20 (pp) TPT1	FALSE	pp	RPS20 (pp) TPT1	0.927			0.946				0.996	0.17
pp	NOTCH2 (pp) CD44	FALSE	pp	NOTCH2 (pp) CD44	0.096							0.536	0.508
pp	RPS20 (pp) DICER1	FALSE	pp	RPS20 (pp) DICER1	0.062			0.788				0.821	0.174
pp	NOTCH2 (pp) IRF8	FALSE	pp	NOTCH2 (pp) IRF8	0.062							0.424	0.412
pp	RPS20 (pp) RAD23A	FALSE	pp	RPS20 (pp) RAD23A	0.185			0.257				0.413	0.11
pp	GNS (pp) SUMF1	FALSE	pp	GNS (pp) SUMF1	0.093	0.372		0.332			0.068	0.767	0.445
pp	RPS20 (pp) CCDC124	FALSE	pp	RPS20 (pp) CCDC124	0.113			0.872				0.881
pp	GNS (pp) MAN2B1	FALSE	pp	GNS (pp) MAN2B1	0.085			0.352				0.476	0.188
pp	GNS (pp) GUSB	FALSE	pp	GNS (pp) GUSB			0.9	0.388			0.056	0.956	0.342
pp	MANF (pp) MAN2C1	FALSE	pp	MANF (pp) MAN2C1								0.517	0.518
pp	NPL (pp) GALK1	FALSE	pp	NPL (pp) GALK1							0.052	0.513	0.508
pp	DICER1 (pp) HNRNPDL	FALSE	pp	DICER1 (pp) HNRNPDL	0.092			0.067				0.44	0.393
pp	MYO1G (pp) AIF1	FALSE	pp	MYO1G (pp) AIF1	0.214			0.244				0.465	0.173
pp	CPSF3L (pp) KIF18B	FALSE	pp	CPSF3L (pp) KIF18B	0.065							0.438	0.424
pp	MYO1G (pp) GPR15	FALSE	pp	MYO1G (pp) GPR15	0.077							0.412	0.39
pp	TUBGCP2 (pp) CCDC124	FALSE	pp	TUBGCP2 (pp) CCDC124	0.085							0.618	0.6
pp	MYO1G (pp) NCKAP1L	FALSE	pp	MYO1G (pp) NCKAP1L	0.43			0.091				0.493	0.101
pp	TUBGCP2 (pp) CSDE1	FALSE	pp	TUBGCP2 (pp) CSDE1	0.077							0.49	0.471
pp	RALGPS1 (pp) ERGIC3	FALSE	pp	RALGPS1 (pp) ERGIC3								0.401	0.402
pp	KIF18B (pp) UHRF1	FALSE	pp	KIF18B (pp) UHRF1	0.565							0.602	0.124
pp	RALGPS1 (pp) FCHSD2	FALSE	pp	RALGPS1 (pp) FCHSD2				0.115				0.639	0.61
pp	RAD23A (pp) TPT1	FALSE	pp	RAD23A (pp) TPT1	0.201			0.411				0.578	0.176
pp	PSMB7 (pp) MAP3K14	FALSE	pp	PSMB7 (pp) MAP3K14			0.9					0.901	0.054
pp	CCDC124 (pp) CSDE1	FALSE	pp	CCDC124 (pp) CSDE1	0.071							0.444	0.427
pp	PSMB7 (pp) SPRED1	FALSE	pp	PSMB7 (pp) SPRED1			0.9					0.9
pp	CSDE1 (pp) HNRNPDL	FALSE	pp	CSDE1 (pp) HNRNPDL	0.067			0.248				0.494	0.338
pp	PSMB7 (pp) CDC25A	FALSE	pp	PSMB7 (pp) CDC25A	0.052		0.9					0.901
pp	PSMB7 (pp) RPL7	FALSE	pp	PSMB7 (pp) RPL7	0.327							0.411	0.162
pp	PSMB7 (pp) PSMD4	FALSE	pp	PSMB7 (pp) PSMD4	0.686		0.9	0.994				0.999	0.435
pp	PSMB7 (pp) PSME1	FALSE	pp	PSMB7 (pp) PSME1	0.049		0.8	0.841				0.985	0.586
pp	PSMB7 (pp) EEF1D	FALSE	pp	PSMB7 (pp) EEF1D	0.163							0.44	0.359
pp	PSMB7 (pp) PSMB9	FALSE	pp	PSMB7 (pp) PSMB9	0.634	0.089	0.8	0.96				0.997	0.233
pp	PSMB7 (pp) RPS20	FALSE	pp	PSMB7 (pp) RPS20	0.544							0.616	0.194
pp	PSMB7 (pp) RAD23A	FALSE	pp	PSMB7 (pp) RAD23A	0.151			0.374				0.496	0.128
pp	CCBL2 (pp) TXNRD2	FALSE	pp	CCBL2 (pp) TXNRD2	0.062		0.9	0.128				0.917	0.114
pp	CCBL2 (pp) AHCYL2	FALSE	pp	CCBL2 (pp) AHCYL2	0.063		0.9					0.909	0.107
pp	CCBL2 (pp) STK11IP	FALSE	pp	CCBL2 (pp) STK11IP	0.062							0.443	0.431
pp	POMT2 (pp) POFUT1	FALSE	pp	POMT2 (pp) POFUT1	0.056							0.435	0.427
pp	IPO5 (pp) EIF3B	FALSE	pp	IPO5 (pp) EIF3B	0.839							0.839
pp	IPO5 (pp) HNRNPDL	FALSE	pp	IPO5 (pp) HNRNPDL	0.157			0.062				0.501	0.421
pp	IPO5 (pp) SDAD1	FALSE	pp	IPO5 (pp) SDAD1	0.501							0.501
pp	IPO5 (pp) OXA1L	FALSE	pp	IPO5 (pp) OXA1L	0.07							0.783	0.777
pp	IPO5 (pp) POLR2B	FALSE	pp	IPO5 (pp) POLR2B	0.274							0.448	0.271
pp	IPO5 (pp) RPL7	FALSE	pp	IPO5 (pp) RPL7	0.146			0.309				0.405	0.073
pp	IPO5 (pp) NOL6	FALSE	pp	IPO5 (pp) NOL6	0.533							0.752	0.492
pp	IPO5 (pp) KPNA1	FALSE	pp	IPO5 (pp) KPNA1	0.082			0.606				0.884	0.706
pp	ALDH2 (pp) CD44	FALSE	pp	ALDH2 (pp) CD44								0.4	0.401
pp	ALDH2 (pp) GLUD2	FALSE	pp	ALDH2 (pp) GLUD2	0.101		0.6	0.077			0.049	0.689	0.168
pp	ALDH2 (pp) GLUD1	FALSE	pp	ALDH2 (pp) GLUD1	0.101		0.6	0.077			0.049	0.745	0.319
pp	SMARCD3 (pp) SMARCAD1	FALSE	pp	SMARCD3 (pp) SMARCAD1	0.068			0.173				0.411	0.298
pp	SMARCD3 (pp) HDAC3	FALSE	pp	SMARCD3 (pp) HDAC3	0.108		0.65	0.058				0.692	0.079
pp	SMARCD3 (pp) MEF2C	FALSE	pp	SMARCD3 (pp) MEF2C	0.089			0.078				0.604	0.567
pp	SMARCD3 (pp) TBL1XR1	FALSE	pp	SMARCD3 (pp) TBL1XR1	0.064		0.6	0.692				0.874	0.044
pp	LGALS3BP (pp) TMEM2	FALSE	pp	LGALS3BP (pp) TMEM2								0.476	0.476
pp	LGALS3BP (pp) IFI35	FALSE	pp	LGALS3BP (pp) IFI35	0.302							0.443	0.236
pp	LGALS3BP (pp) IRF7	FALSE	pp	LGALS3BP (pp) IRF7	0.814							0.852	0.241
pp	LGALS3BP (pp) RSAD2	FALSE	pp	LGALS3BP (pp) RSAD2	0.171			0.339				0.53	0.213
pp	LGALS3BP (pp) IFIT1	FALSE	pp	LGALS3BP (pp) IFIT1	0.15			0.154				0.402	0.236
pp	LGALS3BP (pp) IFIT3	FALSE	pp	LGALS3BP (pp) IFIT3	0.339			0.397				0.697	0.302
pp	LGALS3BP (pp) TUBGCP2	FALSE	pp	LGALS3BP (pp) TUBGCP2				0.717				0.717
pp	MTPAP (pp) DUSP22	FALSE	pp	MTPAP (pp) DUSP22	0.062			0.057				0.478	0.458
pp	MTPAP (pp) DICER1	FALSE	pp	MTPAP (pp) DICER1	0.095			0.142				0.464	0.365
pp	NOA1 (pp) NRD1	FALSE	pp	NOA1 (pp) NRD1				0.609				0.609
pp	NOA1 (pp) TRUB1	FALSE	pp	NOA1 (pp) TRUB1	0.23			0.246				0.403	0.055
pp	NOA1 (pp) POLR2B	FALSE	pp	NOA1 (pp) POLR2B	0.214			0.145				0.706	0.599
pp	NOA1 (pp) RPL11	FALSE	pp	NOA1 (pp) RPL11	0.143			0.342				0.422	0.058
pp	NOA1 (pp) SDAD1	FALSE	pp	NOA1 (pp) SDAD1	0.381			0.344				0.595	0.084
pp	NOA1 (pp) OXA1L	FALSE	pp	NOA1 (pp) OXA1L	0.142							0.418	0.35
pp	NOA1 (pp) NOL6	FALSE	pp	NOA1 (pp) NOL6	0.344							0.413	0.143
pp	MTRR (pp) AHCYL2	FALSE	pp	MTRR (pp) AHCYL2	0.063							0.61	0.601
pp	MTRR (pp) TYMS	FALSE	pp	MTRR (pp) TYMS	0.055							0.756	0.753
pp	VCAN (pp) TGFBI	FALSE	pp	VCAN (pp) TGFBI	0.109							0.413	0.369
pp	VCAN (pp) CD44	FALSE	pp	VCAN (pp) CD44	0.062			0.409				0.993	0.988
pp	NBN (pp) CPSF3L	FALSE	pp	NBN (pp) CPSF3L	0.081							0.413	0.388
pp	NBN (pp) CDC25A	FALSE	pp	NBN (pp) CDC25A	0.049							0.548	0.544
pp	NBN (pp) RAD23A	FALSE	pp	NBN (pp) RAD23A	0.057							0.566	0.559
pp	IGF1R (pp) PLCB1	FALSE	pp	IGF1R (pp) PLCB1	0.049		0.6	0.097				0.676	0.17
pp	IGF1R (pp) ANXA5	FALSE	pp	IGF1R (pp) ANXA5								0.537	0.537
pp	IGF1R (pp) FOXO1	FALSE	pp	IGF1R (pp) FOXO1	0.062			0.159				0.717	0.67
pp	IGF1R (pp) CD44	FALSE	pp	IGF1R (pp) CD44				0.056				0.593	0.586
pp	IGF1R (pp) SIRPA	FALSE	pp	IGF1R (pp) SIRPA				0.281				0.441	0.255
pp	IGF1R (pp) DICER1	FALSE	pp	IGF1R (pp) DICER1	0.063			0.057			0.042	0.4	0.375
pp	TICRR (pp) E2F7	FALSE	pp	TICRR (pp) E2F7	0.54							0.572	0.108
pp	TICRR (pp) CDC25A	FALSE	pp	TICRR (pp) CDC25A	0.543							0.657	0.28
pp	TICRR (pp) CDC20	FALSE	pp	TICRR (pp) CDC20	0.432							0.485	0.13
pp	TICRR (pp) AURKB	FALSE	pp	TICRR (pp) AURKB	0.466							0.524	0.145
pp	TICRR (pp) HJURP	FALSE	pp	TICRR (pp) HJURP	0.551							0.551
pp	TICRR (pp) SPAG5	FALSE	pp	TICRR (pp) SPAG5	0.583							0.582
pp	TICRR (pp) TOP2A	FALSE	pp	TICRR (pp) TOP2A	0.579							0.645	0.193
pp	IRF8 (pp) DDX58	FALSE	pp	IRF8 (pp) DDX58	0.062							0.419	0.406
pp	IRF8 (pp) SIRPA	FALSE	pp	IRF8 (pp) SIRPA	0.105							0.586	0.557
pp	IRF8 (pp) IFI6	FALSE	pp	IRF8 (pp) IFI6			0.9					0.917	0.213
pp	IRF8 (pp) AIF1	FALSE	pp	IRF8 (pp) AIF1	0.338							0.531	0.321
pp	IRF8 (pp) IFIT5	FALSE	pp	IRF8 (pp) IFIT5			0.9					0.918	0.216
pp	IRF8 (pp) LY86	FALSE	pp	IRF8 (pp) LY86	0.575							0.663	0.24
pp	IRF8 (pp) HLA-DRA	FALSE	pp	IRF8 (pp) HLA-DRA	0.392							0.531	0.261
pp	IRF8 (pp) CYBB	FALSE	pp	IRF8 (pp) CYBB	0.416							0.674	0.466
pp	IRF8 (pp) RSAD2	FALSE	pp	IRF8 (pp) RSAD2	0.09		0.9					0.939	0.389
pp	IRF8 (pp) IFIT1	FALSE	pp	IRF8 (pp) IFIT1			0.9					0.944	0.465
pp	IRF8 (pp) IFIT3	FALSE	pp	IRF8 (pp) IFIT3	0.082		0.9					0.938	0.383
pp	IRF8 (pp) CSF1R	FALSE	pp	IRF8 (pp) CSF1R	0.339							0.744	0.63
pp	IRF8 (pp) IFI35	FALSE	pp	IRF8 (pp) IFI35	0.08		0.9					0.932	0.325
pp	IRF8 (pp) PSME1	FALSE	pp	IRF8 (pp) PSME1	0.062							0.411	0.398
pp	NPC1 (pp) MTCH2	FALSE	pp	NPC1 (pp) MTCH2								0.506	0.506
pp	NPC1 (pp) ASGR1	FALSE	pp	NPC1 (pp) ASGR1								0.479	0.479
pp	NPC1 (pp) SUMF1	FALSE	pp	NPC1 (pp) SUMF1								0.428	0.428
pp	NPC1 (pp) AGPAT6	FALSE	pp	NPC1 (pp) AGPAT6	0.054			0.146				0.45	0.375
pp	NPC1 (pp) PTER	FALSE	pp	NPC1 (pp) PTER								0.603	0.603
pp	ASGR1 (pp) FCHSD2	FALSE	pp	ASGR1 (pp) FCHSD2								0.485	0.486
pp	AKAP8 (pp) EEF1D	FALSE	pp	AKAP8 (pp) EEF1D	0.059			0.528				0.536
pp	AKAP8 (pp) AURKB	FALSE	pp	AKAP8 (pp) AURKB	0.057			0.27				0.443	0.256
pp	AKAP8 (pp) HDAC3	FALSE	pp	AKAP8 (pp) HDAC3	0.046			0.27				0.569	0.432
pp	SFT2D2 (pp) STX5	FALSE	pp	SFT2D2 (pp) STX5	0.064			0.183				0.596	0.514
pp	CTSK (pp) HLA-DRA	FALSE	pp	CTSK (pp) HLA-DRA			0.9					0.901	0.06
pp	CTSK (pp) CSF1R	FALSE	pp	CTSK (pp) CSF1R	0.178			0.078				0.645	0.57
pp	GALM (pp) GALK1	FALSE	pp	GALM (pp) GALK1	0.178	0.248	0.9	0.38	0.695		0.219	0.998	0.881
pp	GALM (pp) GUSB	FALSE	pp	GALM (pp) GUSB	0.062						0.219	0.451	0.311
pp	SUMF1 (pp) GUSB	FALSE	pp	SUMF1 (pp) GUSB	0.065			0.395				0.56	0.285
pp	SUMF1 (pp) MAN2B1	FALSE	pp	SUMF1 (pp) MAN2B1	0.062			0.366				0.568	0.333
pp	TMEM140 (pp) ITM2C	FALSE	pp	TMEM140 (pp) ITM2C								0.642	0.643
pp	GLUD1 (pp) BCAT1	FALSE	pp	GLUD1 (pp) BCAT1	0.062						0.161	0.576	0.505
pp	GLUD1 (pp) IDH3B	FALSE	pp	GLUD1 (pp) IDH3B	0.129		0.8				0.111	0.89	0.376
pp	GLUD1 (pp) GLUD2	FALSE	pp	GLUD1 (pp) GLUD2		0.047	0.8	0.749				0.948	0.052
pp	PPP4C (pp) IGBP1	FALSE	pp	PPP4C (pp) IGBP1	0.125			0.991				0.997	0.728
pp	PPP4C (pp) TBL1XR1	FALSE	pp	PPP4C (pp) TBL1XR1	0.168			0.145				0.54	0.406
pp	PPP4C (pp) AURKB	FALSE	pp	PPP4C (pp) AURKB	0.115			0.185				0.433	0.278
pp	PPP4C (pp) HDAC3	FALSE	pp	PPP4C (pp) HDAC3	0.109			0.284				0.458	0.219
pp	GPR15 (pp) ZNF266	FALSE	pp	GPR15 (pp) ZNF266								0.402	0.402
pp	UCHL1 (pp) USP9X	FALSE	pp	UCHL1 (pp) USP9X								0.512	0.512
pp	UCHL1 (pp) CDK5	FALSE	pp	UCHL1 (pp) CDK5	0.062			0.27				0.412	0.211
pp	UCHL1 (pp) DPYSL2	FALSE	pp	UCHL1 (pp) DPYSL2	0.132							0.456	0.4
pp	UCHL1 (pp) KCNN3	FALSE	pp	UCHL1 (pp) KCNN3	0.071							0.639	0.628
pp	DHX32 (pp) SDAD1	FALSE	pp	DHX32 (pp) SDAD1	0.652							0.652
pp	DHX32 (pp) TRUB1	FALSE	pp	DHX32 (pp) TRUB1	0.247			0.255				0.505	0.189
pp	DHX32 (pp) NOL6	FALSE	pp	DHX32 (pp) NOL6	0.51			0.243				0.634	0.095
pp	DHX32 (pp) DHX57	FALSE	pp	DHX32 (pp) DHX57	0.087	0.188						0.421	0.282
pp	DHX32 (pp) GPATCH2	FALSE	pp	DHX32 (pp) GPATCH2	0.062			0.383				0.52	0.238
pp	DHX32 (pp) SF3B1	FALSE	pp	DHX32 (pp) SF3B1	0.086			0.667				0.793	0.376
pp	DHX32 (pp) DDX42	FALSE	pp	DHX32 (pp) DDX42	0.064			0.161				0.459	0.367
pp	RPMS17 (pp) NME1	FALSE	pp	RPMS17 (pp) NME1	0.554							0.554
pp	RPMS17 (pp) RPS20	FALSE	pp	RPMS17 (pp) RPS20	0.093			0.175				0.424	0.293
pp	ERCC3 (pp) POLR2B	FALSE	pp	ERCC3 (pp) POLR2B	0.108		0.6	0.906				0.975	0.345
pp	ERCC3 (pp) MED14	FALSE	pp	ERCC3 (pp) MED14	0.05							0.586	0.583
pp	ERCC3 (pp) SMARCAD1	FALSE	pp	ERCC3 (pp) SMARCAD1	0.062							0.418	0.405
pp	ERCC3 (pp) PIAS3	FALSE	pp	ERCC3 (pp) PIAS3	0.072		0.9					0.903
pp	ERCC3 (pp) RAD23A	FALSE	pp	ERCC3 (pp) RAD23A	0.08		0.6	0.117				0.845	0.581
pp	CSF1R (pp) CD44	FALSE	pp	CSF1R (pp) CD44	0.062							0.469	0.458
pp	CSF1R (pp) AIF1	FALSE	pp	CSF1R (pp) AIF1	0.272							0.7	0.605
pp	CSF1R (pp) SIRPA	FALSE	pp	CSF1R (pp) SIRPA	0.226							0.642	0.557
pp	CSF1R (pp) CYBB	FALSE	pp	CSF1R (pp) CYBB	0.47							0.696	0.451
pp	CSF1R (pp) VSIG4	FALSE	pp	CSF1R (pp) VSIG4	0.784							0.828	0.239
pp	CSF1R (pp) HLA-DRA	FALSE	pp	CSF1R (pp) HLA-DRA	0.299							0.423	0.212
pp	CSF1R (pp) MAP3K14	FALSE	pp	CSF1R (pp) MAP3K14	0.063							0.418	0.405
pp	CSF1R (pp) PLCB1	FALSE	pp	CSF1R (pp) PLCB1	0.062		0.6	0.082				0.632	0.058
pp	CSF1R (pp) HAVCR2	FALSE	pp	CSF1R (pp) HAVCR2	0.189							0.442	0.341
pp	CSF1R (pp) RPL7	FALSE	pp	CSF1R (pp) RPL7								0.432	0.432
pp	CSF1R (pp) LY86	FALSE	pp	CSF1R (pp) LY86	0.659							0.753	0.306
pp	CSF1R (pp) EMR1	FALSE	pp	CSF1R (pp) EMR1	0.394							0.789	0.667
pp	CSF1R (pp) ANXA5	FALSE	pp	CSF1R (pp) ANXA5	0.062							0.404	0.391
pp	CSF1R (pp) STAB1	FALSE	pp	CSF1R (pp) STAB1	0.566							0.646	0.22
pp	NAAA (pp) TMEM2	FALSE	pp	NAAA (pp) TMEM2				0.468				0.468
pp	UBE2L6 (pp) IFIT5	FALSE	pp	UBE2L6 (pp) IFIT5	0.181			0.119				0.418	0.259
pp	UBE2L6 (pp) IFI6	FALSE	pp	UBE2L6 (pp) IFI6	0.564							0.716	0.377
pp	UBE2L6 (pp) UBE2J2	FALSE	pp	UBE2L6 (pp) UBE2J2	0.063		0.9	0.103				0.936	0.333
pp	UBE2L6 (pp) PSME1	FALSE	pp	UBE2L6 (pp) PSME1	0.312			0.056				0.407	0.161
pp	UBE2L6 (pp) IFIT3	FALSE	pp	UBE2L6 (pp) IFIT3	0.684			0.119				0.817	0.397
pp	UBE2L6 (pp) PARP9	FALSE	pp	UBE2L6 (pp) PARP9	0.22							0.474	0.353
pp	UBE2L6 (pp) RSAD2	FALSE	pp	UBE2L6 (pp) RSAD2	0.353							0.574	0.369
pp	UBE2L6 (pp) DDX58	FALSE	pp	UBE2L6 (pp) DDX58	0.334		0.6	0.059				0.835	0.421
pp	UBE2L6 (pp) SIAH1	FALSE	pp	UBE2L6 (pp) SIAH1	0.062		0.8	0.358				0.919	0.411
pp	UBE2L6 (pp) IFI35	FALSE	pp	UBE2L6 (pp) IFI35	0.915							0.937	0.294
pp	UBE2L6 (pp) IRF7	FALSE	pp	UBE2L6 (pp) IRF7	0.502							0.653	0.334
pp	UBE2L6 (pp) IFIT1	FALSE	pp	UBE2L6 (pp) IFIT1	0.54		0.9	0.119				0.973	0.423
pp	NCKAP1L (pp) VSIG4	FALSE	pp	NCKAP1L (pp) VSIG4	0.131							0.558	0.513
pp	NCKAP1L (pp) CYFIP2	FALSE	pp	NCKAP1L (pp) CYFIP2	0.429		0.8	0.883				0.996	0.755
pp	NCKAP1L (pp) LY86	FALSE	pp	NCKAP1L (pp) LY86	0.425							0.425
pp	UBXN1 (pp) USP9X	FALSE	pp	UBXN1 (pp) USP9X				0.635				0.64	0.055
pp	UBXN1 (pp) PSMD4	FALSE	pp	UBXN1 (pp) PSMD4	0.179			0.284				0.577	0.339
pp	UBXN1 (pp) TWF2	FALSE	pp	UBXN1 (pp) TWF2	0.064			0.417				0.431
pp	STX5 (pp) STX16	FALSE	pp	STX5 (pp) STX16	0.107		0.54	0.243				0.789	0.402
pp	STX5 (pp) UBE2J2	FALSE	pp	STX5 (pp) UBE2J2			0.9					0.9
pp	STX5 (pp) VPS16	FALSE	pp	STX5 (pp) VPS16	0.061							0.449	0.438
pp	STX5 (pp) COG8	FALSE	pp	STX5 (pp) COG8	0.062		0.6	0.148				0.89	0.699
pp	STX5 (pp) ERGIC3	FALSE	pp	STX5 (pp) ERGIC3	0.067			0.102				0.586	0.546
pp	RNPEP (pp) PREP	FALSE	pp	RNPEP (pp) PREP	0.065						0.051	0.576	0.561
pp	RNPEP (pp) NRD1	FALSE	pp	RNPEP (pp) NRD1	0.063							0.489	0.477
pp	STK11IP (pp) TAGLN	FALSE	pp	STK11IP (pp) TAGLN								0.497	0.497
pp	ANXA5 (pp) FOXO1	FALSE	pp	ANXA5 (pp) FOXO1								0.493	0.494
pp	ANXA5 (pp) MANF	FALSE	pp	ANXA5 (pp) MANF	0.069		0.9					0.911	0.127
pp	ANXA5 (pp) CD44	FALSE	pp	ANXA5 (pp) CD44	0.096							0.724	0.708
pp	ANXA5 (pp) SLC8A1	FALSE	pp	ANXA5 (pp) SLC8A1								0.436	0.436
pp	ANXA5 (pp) TPCN1	FALSE	pp	ANXA5 (pp) TPCN1								0.404	0.405
pp	ANXA5 (pp) CDC25A	FALSE	pp	ANXA5 (pp) CDC25A								0.421	0.422
pp	ANXA5 (pp) BAK1	FALSE	pp	ANXA5 (pp) BAK1	0.06							0.403	0.391
pp	ANXA5 (pp) BIRC5	FALSE	pp	ANXA5 (pp) BIRC5								0.404	0.405
pp	ANXA5 (pp) HAVCR2	FALSE	pp	ANXA5 (pp) HAVCR2								0.404	0.404
pp	ANXA5 (pp) EMR1	FALSE	pp	ANXA5 (pp) EMR1								0.44	0.441
pp	RAPGEF6 (pp) PTPN13	FALSE	pp	RAPGEF6 (pp) PTPN13	0.062			0.89				0.981	0.837
pp	NOL6 (pp) ELP2	FALSE	pp	NOL6 (pp) ELP2	0.518							0.518
pp	NOL6 (pp) SDAD1	FALSE	pp	NOL6 (pp) SDAD1	0.862							0.862
pp	NOL6 (pp) POLR2B	FALSE	pp	NOL6 (pp) POLR2B	0.489							0.5	0.062
pp	NOL6 (pp) GPATCH2	FALSE	pp	NOL6 (pp) GPATCH2	0.062			0.498				0.641	0.3
pp	NOL6 (pp) TRUB1	FALSE	pp	NOL6 (pp) TRUB1	0.806			0.222				0.86	0.148
pp	NOL6 (pp) CSNK2B	FALSE	pp	NOL6 (pp) CSNK2B	0.051			0.709				0.902	0.676
pp	NOL6 (pp) IKBKAP	FALSE	pp	NOL6 (pp) IKBKAP	0.652							0.651
pp	NOL6 (pp) DHX57	FALSE	pp	NOL6 (pp) DHX57	0.147			0.243				0.512	0.305
pp	SEC61A2 (pp) RPL13A	FALSE	pp	SEC61A2 (pp) RPL13A	0.354			0.347			0.167	0.686	0.214
pp	SEC61A2 (pp) TUFM	FALSE	pp	SEC61A2 (pp) TUFM	0.246						0.219	0.549	0.297
pp	SEC61A2 (pp) RPL17	FALSE	pp	SEC61A2 (pp) RPL17	0.36	0.238		0.355			0.111	0.731	0.189
pp	SEC61A2 (pp) RPL7	FALSE	pp	SEC61A2 (pp) RPL7	0.349			0.248			0.111	0.599	0.188
pp	SEC61A2 (pp) RPL11	FALSE	pp	SEC61A2 (pp) RPL11	0.612			0.369			0.219	0.847	0.297
pp	SEC61A2 (pp) POLR2B	FALSE	pp	SEC61A2 (pp) POLR2B	0.295	0.32		0.056			0.135	0.635	0.212
pp	SEC61A2 (pp) OXA1L	FALSE	pp	SEC61A2 (pp) OXA1L	0.109			0.369				0.537	0.244
pp	SEC61A2 (pp) RPS20	FALSE	pp	SEC61A2 (pp) RPS20	0.439			0.26			0.167	0.682	0.19
pp	TRUB1 (pp) TUFM	FALSE	pp	TRUB1 (pp) TUFM	0.478							0.53	0.137
pp	TRUB1 (pp) RPL7	FALSE	pp	TRUB1 (pp) RPL7	0.344			0.235			0.081	0.501	0.047
pp	TRUB1 (pp) RPL11	FALSE	pp	TRUB1 (pp) RPL11	0.228						0.185	0.566	0.367
pp	TRUB1 (pp) SDAD1	FALSE	pp	TRUB1 (pp) SDAD1	0.653							0.653
pp	TRUB1 (pp) EIF3B	FALSE	pp	TRUB1 (pp) EIF3B	0.635			0.283				0.731	0.057
pp	SPRED1 (pp) PSMD4	FALSE	pp	SPRED1 (pp) PSMD4			0.9					0.9
pp	SPRED1 (pp) EGFL7	FALSE	pp	SPRED1 (pp) EGFL7				0.089				0.795	0.785
pp	SPRED1 (pp) PSME1	FALSE	pp	SPRED1 (pp) PSME1			0.9					0.9
pp	SPRED1 (pp) PSMB9	FALSE	pp	SPRED1 (pp) PSMB9			0.9					0.909	0.132
pp	BIRC5 (pp) PTTG1	FALSE	pp	BIRC5 (pp) PTTG1	0.906							0.952	0.519
pp	BIRC5 (pp) CDC25A	FALSE	pp	BIRC5 (pp) CDC25A	0.562							0.722	0.393
pp	BIRC5 (pp) UHRF1	FALSE	pp	BIRC5 (pp) UHRF1	0.434							0.566	0.266
pp	BIRC5 (pp) MED14	FALSE	pp	BIRC5 (pp) MED14				0.479				0.479
pp	BIRC5 (pp) SPAG5	FALSE	pp	BIRC5 (pp) SPAG5	0.909							0.942	0.393
pp	BIRC5 (pp) KIF18B	FALSE	pp	BIRC5 (pp) KIF18B	0.704			0.069				0.757	0.19
pp	BIRC5 (pp) AURKB	FALSE	pp	BIRC5 (pp) AURKB	0.874		0.9	0.933				0.999	0.814
pp	BIRC5 (pp) CDC20	FALSE	pp	BIRC5 (pp) CDC20	0.963			0.058				0.987	0.667
pp	BIRC5 (pp) TYMS	FALSE	pp	BIRC5 (pp) TYMS	0.752							0.862	0.468
pp	BIRC5 (pp) PIAS3	FALSE	pp	BIRC5 (pp) PIAS3	0.049		0.9					0.909	0.129
pp	BIRC5 (pp) NEK2	FALSE	pp	BIRC5 (pp) NEK2	0.893			0.164				0.951	0.499
pp	BIRC5 (pp) FOXO1	FALSE	pp	BIRC5 (pp) FOXO1			0.9	0.059				0.923	0.254
pp	BIRC5 (pp) EVI5	FALSE	pp	BIRC5 (pp) EVI5			0.9	0.27				0.953	0.416
pp	BIRC5 (pp) TOP2A	FALSE	pp	BIRC5 (pp) TOP2A	0.885							0.959	0.662
pp	BIRC5 (pp) HJURP	FALSE	pp	BIRC5 (pp) HJURP	0.888							0.913	0.262
pp	BIRC5 (pp) TK1	FALSE	pp	BIRC5 (pp) TK1	0.892							0.944	0.507
pp	BIRC5 (pp) E2F7	FALSE	pp	BIRC5 (pp) E2F7	0.373			0.064				0.533	0.269
pp	TK1 (pp) TOP2A	FALSE	pp	TK1 (pp) TOP2A	0.726							0.85	0.478
pp	TK1 (pp) SPAG5	FALSE	pp	TK1 (pp) SPAG5	0.581							0.611	0.111
pp	TK1 (pp) HJURP	FALSE	pp	TK1 (pp) HJURP	0.543							0.641	0.248
pp	TK1 (pp) UHRF1	FALSE	pp	TK1 (pp) UHRF1	0.521							0.568	0.135
pp	TK1 (pp) GALK1	FALSE	pp	TK1 (pp) GALK1	0.097							0.81	0.799
pp	TK1 (pp) CDC20	FALSE	pp	TK1 (pp) CDC20	0.645			0.27				0.846	0.455
pp	TK1 (pp) E2F7	FALSE	pp	TK1 (pp) E2F7	0.324							0.494	0.283
pp	TK1 (pp) AURKB	FALSE	pp	TK1 (pp) AURKB	0.634							0.736	0.31
pp	TK1 (pp) TYMS	FALSE	pp	TK1 (pp) TYMS	0.787		0.9				0.169	0.995	0.798
pp	TK1 (pp) CDC25A	FALSE	pp	TK1 (pp) CDC25A	0.359							0.475	0.215
pp	TK1 (pp) PTTG1	FALSE	pp	TK1 (pp) PTTG1	0.572							0.718	0.37
pp	TK1 (pp) UPRT	FALSE	pp	TK1 (pp) UPRT							0.295	0.61	0.47
pp	GUSB (pp) GALK1	FALSE	pp	GUSB (pp) GALK1	0.062	0.245					0.167	0.493	0.243
pp	GUSB (pp) RPL13A	FALSE	pp	GUSB (pp) RPL13A							0.044	0.565	0.564
pp	GUSB (pp) NAGA	FALSE	pp	GUSB (pp) NAGA	0.063	0.254						0.46	0.291
pp	GUSB (pp) MAN2B1	FALSE	pp	GUSB (pp) MAN2B1	0.109			0.359				0.677	0.48
pp	HDAC3 (pp) WDR73	FALSE	pp	HDAC3 (pp) WDR73	0.088			0.347				0.421	0.107
pp	HDAC3 (pp) ZBTB32	FALSE	pp	HDAC3 (pp) ZBTB32				0.117				0.609	0.576
pp	HDAC3 (pp) MEF2C	FALSE	pp	HDAC3 (pp) MEF2C	0.052		0.9	0.14				0.917	0.107
pp	HDAC3 (pp) NRD1	FALSE	pp	HDAC3 (pp) NRD1	0.056			0.27				0.587	0.448
pp	HDAC3 (pp) TBL1XR1	FALSE	pp	HDAC3 (pp) TBL1XR1	0.183		0.8	0.941				0.996	0.709
pp	HDAC3 (pp) DICER1	FALSE	pp	HDAC3 (pp) DICER1	0.067			0.132				0.4	0.319
pp	HDAC3 (pp) SUDS3	FALSE	pp	HDAC3 (pp) SUDS3	0.084			0.257				0.764	0.68
pp	MTCH2 (pp) TUFM	FALSE	pp	MTCH2 (pp) TUFM	0.16							0.401	0.317
pp	MTCH2 (pp) NDUFS2	FALSE	pp	MTCH2 (pp) NDUFS2	0.229			0.351				0.517	0.114
pp	MTCH2 (pp) PTER	FALSE	pp	MTCH2 (pp) PTER								0.632	0.632
pp	CDC25A (pp) PTTG1	FALSE	pp	CDC25A (pp) PTTG1	0.323							0.601	0.435
pp	CDC25A (pp) AURKB	FALSE	pp	CDC25A (pp) AURKB	0.587			0.27				0.848	0.539
pp	CDC25A (pp) PSMD4	FALSE	pp	CDC25A (pp) PSMD4			0.9					0.901	0.06
pp	CDC25A (pp) DDX58	FALSE	pp	CDC25A (pp) DDX58	0.074		0.9					0.905	0.057
pp	CDC25A (pp) CDC20	FALSE	pp	CDC25A (pp) CDC20	0.574			0.372				0.884	0.605
pp	CDC25A (pp) UHRF1	FALSE	pp	CDC25A (pp) UHRF1	0.313							0.441	0.22
pp	CDC25A (pp) SPAG5	FALSE	pp	CDC25A (pp) SPAG5	0.533							0.539	0.054
pp	CDC25A (pp) NEK2	FALSE	pp	CDC25A (pp) NEK2	0.232							0.435	0.296
pp	CDC25A (pp) PSMB9	FALSE	pp	CDC25A (pp) PSMB9	0.062		0.9					0.902
pp	CDC25A (pp) TYMS	FALSE	pp	CDC25A (pp) TYMS	0.326							0.561	0.376
pp	CDC25A (pp) PSME1	FALSE	pp	CDC25A (pp) PSME1	0.055		0.9					0.904	0.072
pp	CDC25A (pp) CDK5	FALSE	pp	CDC25A (pp) CDK5			0.9	0.335				0.946	0.266
pp	CDC25A (pp) E2F7	FALSE	pp	CDC25A (pp) E2F7	0.348							0.65	0.485
pp	CDC25A (pp) HJURP	FALSE	pp	CDC25A (pp) HJURP	0.554							0.584	0.107
pp	CDC25A (pp) TOP2A	FALSE	pp	CDC25A (pp) TOP2A	0.545							0.688	0.343
pp	TWF2 (pp) ZNF783	FALSE	pp	TWF2 (pp) ZNF783								0.42	0.42
pp	COG8 (pp) STX16	FALSE	pp	COG8 (pp) STX16	0.066		0.6	0.348				0.919	0.71
pp	COG8 (pp) VPS8	FALSE	pp	COG8 (pp) VPS8	0.078			0.148				0.412	0.312
pp	RFX2 (pp) E2F7	FALSE	pp	RFX2 (pp) E2F7								0.406	0.406
pp	DPYSL2 (pp) DPYD	FALSE	pp	DPYSL2 (pp) DPYD	0.066	0.213		0.3			0.081	0.584	0.257
pp	DPYSL2 (pp) EPM2A	FALSE	pp	DPYSL2 (pp) EPM2A								0.415	0.415
pp	DPYSL2 (pp) CDK5	FALSE	pp	DPYSL2 (pp) CDK5	0.062		0.8					0.963	0.821
pp	EMR1 (pp) MANF	FALSE	pp	EMR1 (pp) MANF								0.551	0.551
pp	EMR1 (pp) CYBB	FALSE	pp	EMR1 (pp) CYBB	0.183							0.414	0.312
pp	EMR1 (pp) CD44	FALSE	pp	EMR1 (pp) CD44	0.063							0.581	0.572
pp	EMR1 (pp) LY86	FALSE	pp	EMR1 (pp) LY86	0.264							0.49	0.336
pp	GGA2 (pp) CPNE1	FALSE	pp	GGA2 (pp) CPNE1								0.673	0.673
pp	GGA2 (pp) STAB1	FALSE	pp	GGA2 (pp) STAB1				0.27				0.581	0.45
pp	HAVCR2 (pp) BCLAF1	FALSE	pp	HAVCR2 (pp) BCLAF1			0.54					0.54
pp	HAVCR2 (pp) MED14	FALSE	pp	HAVCR2 (pp) MED14			0.54					0.54
pp	HAVCR2 (pp) NRD1	FALSE	pp	HAVCR2 (pp) NRD1								0.583	0.583
pp	HAVCR2 (pp) CD44	FALSE	pp	HAVCR2 (pp) CD44	0.062							0.556	0.546
pp	STAB1 (pp) VSIG4	FALSE	pp	STAB1 (pp) VSIG4	0.555							0.65	0.245
pp	STAB1 (pp) LY86	FALSE	pp	STAB1 (pp) LY86	0.23							0.531	0.416
pp	STAB1 (pp) TMEM2	FALSE	pp	STAB1 (pp) TMEM2								0.466	0.466
pp	AURKB (pp) PIAS3	FALSE	pp	AURKB (pp) PIAS3	0.065		0.9	0.343				0.94	0.139
pp	AURKB (pp) NEK2	FALSE	pp	AURKB (pp) NEK2	0.889	0.147						0.92	0.229
pp	AURKB (pp) TUBGCP2	FALSE	pp	AURKB (pp) TUBGCP2	0.083							0.507	0.485
pp	AURKB (pp) ANAPC2	FALSE	pp	AURKB (pp) ANAPC2	0.072		0.6					0.612
pp	AURKB (pp) TYMS	FALSE	pp	AURKB (pp) TYMS	0.915							0.937	0.293
pp	AURKB (pp) E2F7	FALSE	pp	AURKB (pp) E2F7	0.429							0.579	0.293
pp	AURKB (pp) HJURP	FALSE	pp	AURKB (pp) HJURP	0.886							0.925	0.37
pp	AURKB (pp) TOP2A	FALSE	pp	AURKB (pp) TOP2A	0.947			0.31				0.985	0.641
pp	AURKB (pp) EVI5	FALSE	pp	AURKB (pp) EVI5			0.9	0.27				0.969	0.615
pp	AURKB (pp) USP9X	FALSE	pp	AURKB (pp) USP9X	0.062							0.426	0.414
pp	AURKB (pp) PTTG1	FALSE	pp	AURKB (pp) PTTG1	0.834		0.9					0.994	0.691
pp	AURKB (pp) CENPB	FALSE	pp	AURKB (pp) CENPB				0.07				0.607	0.595
pp	AURKB (pp) CDC16	FALSE	pp	AURKB (pp) CDC16	0.113		0.6					0.749	0.351
pp	AURKB (pp) CDC20	FALSE	pp	AURKB (pp) CDC20	0.972		0.6	0.335				0.998	0.862
pp	AURKB (pp) KIF18B	FALSE	pp	AURKB (pp) KIF18B	0.78			0.146				0.892	0.473
pp	AURKB (pp) SPAG5	FALSE	pp	AURKB (pp) SPAG5	0.92							0.954	0.456
pp	AURKB (pp) UHRF1	FALSE	pp	AURKB (pp) UHRF1	0.878							0.903	0.24
pp	ANAPC2 (pp) CDC20	FALSE	pp	ANAPC2 (pp) CDC20	0.066		0.8	0.987				0.999	0.707
pp	ANAPC2 (pp) CDC16	FALSE	pp	ANAPC2 (pp) CDC16	0.153		0.9	0.998				0.999	0.849
pp	ANAPC2 (pp) NEK2	FALSE	pp	ANAPC2 (pp) NEK2			0.6	0.847				0.936
pp	ANAPC2 (pp) PTTG1	FALSE	pp	ANAPC2 (pp) PTTG1			0.6	0.992				0.996	0.125
pp	TYMS (pp) TOP2A	FALSE	pp	TYMS (pp) TOP2A	0.83						0.111	0.948	0.685
pp	TYMS (pp) HJURP	FALSE	pp	TYMS (pp) HJURP	0.685							0.727	0.171
pp	TYMS (pp) E2F7	FALSE	pp	TYMS (pp) E2F7	0.346							0.537	0.322
pp	TYMS (pp) NEK2	FALSE	pp	TYMS (pp) NEK2	0.339							0.41	0.144
pp	TYMS (pp) UPRT	FALSE	pp	TYMS (pp) UPRT							0.267	0.809	0.75
pp	TYMS (pp) SPAG5	FALSE	pp	TYMS (pp) SPAG5	0.653							0.69	0.145
pp	TYMS (pp) UHRF1	FALSE	pp	TYMS (pp) UHRF1	0.414							0.48	0.149
pp	TYMS (pp) CDC20	FALSE	pp	TYMS (pp) CDC20	0.879							0.929	0.437
pp	TYMS (pp) DPYD	FALSE	pp	TYMS (pp) DPYD	0.062							0.891	0.889
pp	TYMS (pp) BCAT1	FALSE	pp	TYMS (pp) BCAT1	0.102						0.181	0.549	0.436
pp	TYMS (pp) PTTG1	FALSE	pp	TYMS (pp) PTTG1	0.817							0.881	0.381
pp	AHCYL2 (pp) PRRT4	FALSE	pp	AHCYL2 (pp) PRRT4								0.457	0.457
pp	USP9X (pp) MALT1	FALSE	pp	USP9X (pp) MALT1				0.27				0.421	0.24
pp	USP9X (pp) RBMX	FALSE	pp	USP9X (pp) RBMX	0.156							0.502	0.435
pp	USP9X (pp) ATP6V1F	FALSE	pp	USP9X (pp) ATP6V1F				0.631				0.65	0.09
pp	USP9X (pp) TBL1XR1	FALSE	pp	USP9X (pp) TBL1XR1	0.103			0.12				0.541	0.465
pp	PLXND1 (pp) EGFL7	FALSE	pp	PLXND1 (pp) EGFL7	0.141			0.06				0.404	0.321
pp	TUFM (pp) RPL13A	FALSE	pp	TUFM (pp) RPL13A	0.48			0.532			0.205	0.845	0.294
pp	TUFM (pp) RPL7	FALSE	pp	TUFM (pp) RPL7	0.21			0.505			0.167	0.684	0.145
pp	TUFM (pp) RPL17	FALSE	pp	TUFM (pp) RPL17	0.379			0.755			0.167	0.887	0.221
pp	TUFM (pp) OXA1L	FALSE	pp	TUFM (pp) OXA1L	0.834							0.852	0.147
pp	TUFM (pp) POLR2B	FALSE	pp	TUFM (pp) POLR2B	0.166						0.185	0.673	0.559
pp	TUFM (pp) RPL11	FALSE	pp	TUFM (pp) RPL11	0.758			0.733			0.295	0.969	0.406
pp	TUFM (pp) PARL	FALSE	pp	TUFM (pp) PARL	0.656							0.694	0.147
pp	TUFM (pp) NDUFS2	FALSE	pp	TUFM (pp) NDUFS2	0.653			0.094				0.786	0.375
pp	TUFM (pp) RPS20	FALSE	pp	TUFM (pp) RPS20	0.506			0.825			0.219	0.944	0.278
pp	TUFM (pp) IARS2	FALSE	pp	TUFM (pp) IARS2	0.153			0.29			0.046	0.59	0.371
pp	ITM2C (pp) GALNT2	FALSE	pp	ITM2C (pp) GALNT2								0.484	0.484
pp	E2F7 (pp) NEK2	FALSE	pp	E2F7 (pp) NEK2	0.283							0.4	0.198
pp	E2F7 (pp) TOP2A	FALSE	pp	E2F7 (pp) TOP2A	0.574							0.641	0.193
pp	E2F7 (pp) HJURP	FALSE	pp	E2F7 (pp) HJURP	0.416							0.419	0.048
pp	E2F7 (pp) PTTG1	FALSE	pp	E2F7 (pp) PTTG1	0.348							0.538	0.32
pp	E2F7 (pp) CDC20	FALSE	pp	E2F7 (pp) CDC20	0.381							0.607	0.392
pp	E2F7 (pp) SPAG5	FALSE	pp	E2F7 (pp) SPAG5	0.435							0.482	0.121
pp	E2F7 (pp) UHRF1	FALSE	pp	E2F7 (pp) UHRF1	0.253							0.403	0.233
pp	SPAG5 (pp) CDC20	FALSE	pp	SPAG5 (pp) CDC20	0.938							0.954	0.294
pp	SPAG5 (pp) HJURP	FALSE	pp	SPAG5 (pp) HJURP	0.876							0.906	0.275
pp	SPAG5 (pp) KIF18B	FALSE	pp	SPAG5 (pp) KIF18B	0.869			0.181				0.926	0.365
pp	SPAG5 (pp) TOP2A	FALSE	pp	SPAG5 (pp) TOP2A	0.929							0.963	0.502
pp	SPAG5 (pp) UHRF1	FALSE	pp	SPAG5 (pp) UHRF1	0.845							0.879	0.254
pp	SPAG5 (pp) NEK2	FALSE	pp	SPAG5 (pp) NEK2	0.915							0.938	0.3
pp	SPAG5 (pp) PTTG1	FALSE	pp	SPAG5 (pp) PTTG1	0.876							0.908	0.288
pp	SNX22 (pp) DDX58	FALSE	pp	SNX22 (pp) DDX58	0.078							0.531	0.513
pp	MED14 (pp) BCLAF1	FALSE	pp	MED14 (pp) BCLAF1	0.118		0.54					0.576
pp	MED14 (pp) INTS9	FALSE	pp	MED14 (pp) INTS9	0.131			0.209				0.627	0.501
pp	MED14 (pp) POLR2B	FALSE	pp	MED14 (pp) POLR2B	0.144			0.93				0.958	0.356
pp	PARL (pp) TOMM20	FALSE	pp	PARL (pp) TOMM20	0.167							0.717	0.675
pp	PARL (pp) OXA1L	FALSE	pp	PARL (pp) OXA1L	0.495			0.043				0.638	0.312
pp	GLUD2 (pp) IDH3B	FALSE	pp	GLUD2 (pp) IDH3B	0.09		0.8				0.111	0.895	0.432
pp	GLUD2 (pp) BCAT1	FALSE	pp	GLUD2 (pp) BCAT1	0.062						0.161	0.448	0.355
pp	TRAK1 (pp) CAMK2D	FALSE	pp	TRAK1 (pp) CAMK2D	0.063		0.9					0.902
pp	TRAK1 (pp) TOMM20	FALSE	pp	TRAK1 (pp) TOMM20				0.24				0.591	0.484
pp	SF3B1 (pp) POLR2B	FALSE	pp	SF3B1 (pp) POLR2B	0.786		0.6					0.911	0.047
pp	SF3B1 (pp) HNRNPDL	FALSE	pp	SF3B1 (pp) HNRNPDL	0.221			0.34				0.681	0.431
pp	SF3B1 (pp) DDX42	FALSE	pp	SF3B1 (pp) DDX42	0.17		0.8	0.95				0.993	0.267
pp	SF3B1 (pp) EIF4B	FALSE	pp	SF3B1 (pp) EIF4B	0.121			0.34				0.445	0.121
pp	SF3B1 (pp) SRSF11	FALSE	pp	SF3B1 (pp) SRSF11	0.846							0.861	0.141
pp	SF3B1 (pp) BCLAF1	FALSE	pp	SF3B1 (pp) BCLAF1	0.652							0.658	0.06
pp	SF3B1 (pp) RBMX	FALSE	pp	SF3B1 (pp) RBMX	0.165			0.262				0.465	0.202
pp	NME1 (pp) RPL13A	FALSE	pp	NME1 (pp) RPL13A	0.592							0.591
pp	NME1 (pp) LPAR1	FALSE	pp	NME1 (pp) LPAR1								0.521	0.521
pp	NME1 (pp) MOCS1	FALSE	pp	NME1 (pp) MOCS1			0.8					0.8
pp	HTR7 (pp) CD44	FALSE	pp	HTR7 (pp) CD44								0.459	0.459
pp	PLCB1 (pp) CAMK2D	FALSE	pp	PLCB1 (pp) CAMK2D	0.063		0.6	0.061				0.799	0.498
pp	PLCB1 (pp) PIP5K1A	FALSE	pp	PLCB1 (pp) PIP5K1A			0.9	0.116				0.934	0.317
pp	CAMK2D (pp) SLC8A1	FALSE	pp	CAMK2D (pp) SLC8A1	0.063							0.482	0.47
pp	CAMK2D (pp) MEF2C	FALSE	pp	CAMK2D (pp) MEF2C	0.062		0.9					0.915	0.173
pp	CAMK2D (pp) NRG1	FALSE	pp	CAMK2D (pp) NRG1			0.5					0.5	0.042
pp	CAMK2D (pp) CACNA2D3	FALSE	pp	CAMK2D (pp) CACNA2D3	0.062		0.6					0.737	0.356
pp	CAMK2D (pp) CYBB	FALSE	pp	CAMK2D (pp) CYBB			0.8					0.802	0.055
pp	RPL7 (pp) RPL13A	FALSE	pp	RPL7 (pp) RPL13A	0.998			0.995			0.111	0.999	0.691
pp	RPL7 (pp) CCDC124	FALSE	pp	RPL7 (pp) CCDC124	0.191			0.864				0.885
pp	RPL7 (pp) PSMD4	FALSE	pp	RPL7 (pp) PSMD4	0.259			0.257				0.426
pp	RPL7 (pp) RPL17	FALSE	pp	RPL7 (pp) RPL17	0.994			0.984			0.076	0.999	0.456
pp	RPL7 (pp) DICER1	FALSE	pp	RPL7 (pp) DICER1	0.076			0.76				0.773	0.061
pp	RPL7 (pp) RPL22	FALSE	pp	RPL7 (pp) RPL22	0.951			0.997				0.999	0.787
pp	RPL7 (pp) RPL11	FALSE	pp	RPL7 (pp) RPL11	0.993			0.996			0.167	0.999	0.803
pp	RPL7 (pp) POLR2B	FALSE	pp	RPL7 (pp) POLR2B	0.247			0.244			0.081	0.435	0.048
pp	RPL7 (pp) TPT1	FALSE	pp	RPL7 (pp) TPT1	0.895			0.81				0.981	0.123
pp	RPL7 (pp) BTF3	FALSE	pp	RPL7 (pp) BTF3	0.56			0.868				0.939
pp	RPL7 (pp) SDAD1	FALSE	pp	RPL7 (pp) SDAD1	0.444			0.556				0.767	0.134
pp	RPL7 (pp) RPS20	FALSE	pp	RPL7 (pp) RPS20	0.995			0.997			0.111	0.999	0.67
pp	RPL7 (pp) EEF1D	FALSE	pp	RPL7 (pp) EEF1D	0.619			0.789				0.922	0.116
pp	RPL7 (pp) EIF3B	FALSE	pp	RPL7 (pp) EIF3B	0.694			0.078				0.793	0.326
pp	MIOS (pp) ATP6V1F	FALSE	pp	MIOS (pp) ATP6V1F			0.9					0.9
pp	MIOS (pp) ATP6V1C1	FALSE	pp	MIOS (pp) ATP6V1C1	0.063		0.9					0.905	0.069
pp	MEF2C (pp) CDC20	FALSE	pp	MEF2C (pp) CDC20				0.182				0.537	0.457
pp	MEF2C (pp) DICER1	FALSE	pp	MEF2C (pp) DICER1	0.062			0.056				0.43	0.408
pp	MEF2C (pp) FOXO1	FALSE	pp	MEF2C (pp) FOXO1	0.062			0.168				0.501	0.413
pp	IFI6 (pp) DDX58	FALSE	pp	IFI6 (pp) DDX58	0.562							0.757	0.469
pp	IFI6 (pp) IFIT5	FALSE	pp	IFI6 (pp) IFIT5	0.282		0.9					0.969	0.611
pp	IFI6 (pp) RSAD2	FALSE	pp	IFI6 (pp) RSAD2	0.734		0.9					0.989	0.653
pp	IFI6 (pp) PARP9	FALSE	pp	IFI6 (pp) PARP9	0.176							0.45	0.36
pp	IFI6 (pp) IFIT1	FALSE	pp	IFI6 (pp) IFIT1	0.817		0.9					0.994	0.708
pp	IFI6 (pp) IFIT3	FALSE	pp	IFI6 (pp) IFIT3	0.783		0.9					0.992	0.681
pp	IFI6 (pp) IFI35	FALSE	pp	IFI6 (pp) IFI35	0.733		0.9					0.989	0.653
pp	IFI6 (pp) IRF7	FALSE	pp	IFI6 (pp) IRF7	0.685		0.9					0.986	0.603
pp	KPNA1 (pp) HNRNPDL	FALSE	pp	KPNA1 (pp) HNRNPDL	0.126			0.152				0.467	0.339
pp	RPL22 (pp) RPL17	FALSE	pp	RPL22 (pp) RPL17	0.869			0.98				0.998	0.441
pp	RPL22 (pp) SLC25A6	FALSE	pp	RPL22 (pp) SLC25A6	0.298							0.418	0.205
pp	RPL22 (pp) RPL13A	FALSE	pp	RPL22 (pp) RPL13A	0.953			0.996				0.999	0.462
pp	RPL22 (pp) CCDC124	FALSE	pp	RPL22 (pp) CCDC124	0.103			0.864				0.873
pp	RPL22 (pp) EIF4B	FALSE	pp	RPL22 (pp) EIF4B	0.505							0.532	0.095
pp	RPL22 (pp) EEF1D	FALSE	pp	RPL22 (pp) EEF1D	0.607			0.458				0.793	0.111
pp	RPL22 (pp) EIF3B	FALSE	pp	RPL22 (pp) EIF3B	0.303							0.494	0.305
pp	RPL22 (pp) RPS20	FALSE	pp	RPL22 (pp) RPS20	0.913			0.996				0.999	0.614
pp	RPL22 (pp) BTF3	FALSE	pp	RPL22 (pp) BTF3	0.648			0.646				0.87
pp	RPL22 (pp) SDAD1	FALSE	pp	RPL22 (pp) SDAD1	0.093			0.389				0.421
pp	RPL22 (pp) TPT1	FALSE	pp	RPL22 (pp) TPT1	0.556			0.815				0.921	0.121
pp	RPL22 (pp) RPL11	FALSE	pp	RPL22 (pp) RPL11	0.952			0.998				0.999	0.777
pp	NPEPL1 (pp) STX16	FALSE	pp	NPEPL1 (pp) STX16	0.143				0.59			0.831	0.56
pp	SDAD1 (pp) RPL11	FALSE	pp	SDAD1 (pp) RPL11	0.321			0.389				0.574	0.058
pp	SDAD1 (pp) POLR2B	FALSE	pp	SDAD1 (pp) POLR2B	0.517			0.212				0.627	0.101
pp	SDAD1 (pp) ELP2	FALSE	pp	SDAD1 (pp) ELP2	0.535							0.535
pp	SDAD1 (pp) EIF4B	FALSE	pp	SDAD1 (pp) EIF4B	0.669							0.673	0.055
pp	SDAD1 (pp) EIF3B	FALSE	pp	SDAD1 (pp) EIF3B	0.429							0.429
pp	SDAD1 (pp) PTPN13	FALSE	pp	SDAD1 (pp) PTPN13				0.058				0.565	0.558
pp	SDAD1 (pp) RPL13A	FALSE	pp	SDAD1 (pp) RPL13A	0.151			0.389				0.459
pp	SDAD1 (pp) RPL17	FALSE	pp	SDAD1 (pp) RPL17	0.147			0.343				0.415
pp	SIAH1 (pp) TBL1XR1	FALSE	pp	SIAH1 (pp) TBL1XR1	0.062			0.245				0.513	0.367
pp	SIAH1 (pp) BAG1	FALSE	pp	SIAH1 (pp) BAG1				0.486				0.645	0.337
pp	SIAH1 (pp) EEF1D	FALSE	pp	SIAH1 (pp) EEF1D				0.425				0.488	0.147
pp	SIAH1 (pp) TPT1	FALSE	pp	SIAH1 (pp) TPT1								0.55	0.55
pp	MFNG (pp) EOGT	FALSE	pp	MFNG (pp) EOGT								0.402	0.403
pp	MFNG (pp) POFUT1	FALSE	pp	MFNG (pp) POFUT1								0.711	0.711
pp	ERGIC3 (pp) ARFGAP2	FALSE	pp	ERGIC3 (pp) ARFGAP2	0.098							0.43	0.394
pp	WDR55 (pp) WDR73	FALSE	pp	WDR55 (pp) WDR73	0.063							0.456	0.444
pp	WDR55 (pp) DNAJC1	FALSE	pp	WDR55 (pp) DNAJC1	0.138							0.541	0.49
pp	WDR55 (pp) CTSO	FALSE	pp	WDR55 (pp) CTSO	0.062							0.406	0.393
pp	SMARCAD1 (pp) POLR2B	FALSE	pp	SMARCAD1 (pp) POLR2B	0.183			0.206				0.406	0.158
pp	SMARCAD1 (pp) CDC16	FALSE	pp	SMARCAD1 (pp) CDC16	0.109			0.394				0.437
pp	LDLRAD4 (pp) TPT1	FALSE	pp	LDLRAD4 (pp) TPT1								0.59	0.59
pp	PARP9 (pp) IFIT5	FALSE	pp	PARP9 (pp) IFIT5	0.319			0.06				0.488	0.265
pp	PARP9 (pp) DDX58	FALSE	pp	PARP9 (pp) DDX58	0.87							0.917	0.389
pp	PARP9 (pp) IRF7	FALSE	pp	PARP9 (pp) IRF7	0.547							0.685	0.335
pp	PARP9 (pp) IFI35	FALSE	pp	PARP9 (pp) IFI35	0.34							0.524	0.31
pp	PARP9 (pp) IFIT1	FALSE	pp	PARP9 (pp) IFIT1	0.361			0.06				0.619	0.417
pp	PARP9 (pp) RSAD2	FALSE	pp	PARP9 (pp) RSAD2	0.583			0.212				0.786	0.401
pp	PARP9 (pp) IFIT3	FALSE	pp	PARP9 (pp) IFIT3	0.539			0.159				0.746	0.398
pp	PARP9 (pp) SAMD9	FALSE	pp	PARP9 (pp) SAMD9	0.301							0.561	0.398
pp	CDC16 (pp) PTTG1	FALSE	pp	CDC16 (pp) PTTG1	0.062		0.6					0.779	0.459
pp	CDC16 (pp) TBC1D14	FALSE	pp	CDC16 (pp) TBC1D14	0.063							0.671	0.664
pp	CDC16 (pp) NEK2	FALSE	pp	CDC16 (pp) NEK2			0.6	0.972				0.991	0.315
pp	CDC16 (pp) SUGT1	FALSE	pp	CDC16 (pp) SUGT1	0.164			0.251				0.459	0.207
pp	CDC16 (pp) EVI5	FALSE	pp	CDC16 (pp) EVI5	0.064							0.515	0.504
pp	CDC16 (pp) GRTP1	FALSE	pp	CDC16 (pp) GRTP1	0.063							0.463	0.451
pp	CDC16 (pp) CDC20	FALSE	pp	CDC16 (pp) CDC20	0.125		0.8	0.997				0.999	0.902
pp	EIF3B (pp) EIF4B	FALSE	pp	EIF3B (pp) EIF4B	0.763			0.3				0.957	0.763
pp	EIF3B (pp) RPS20	FALSE	pp	EIF3B (pp) RPS20	0.77		0.6	0.906				0.994	0.415
pp	EIF3B (pp) CSNK2B	FALSE	pp	EIF3B (pp) CSNK2B	0.161			0.25				0.566	0.365
pp	EIF3B (pp) RPL11	FALSE	pp	EIF3B (pp) RPL11	0.822							0.846	0.174
pp	EIF3B (pp) TPT1	FALSE	pp	EIF3B (pp) TPT1	0.132			0.486				0.564	0.102
pp	EIF3B (pp) EIF2B1	FALSE	pp	EIF3B (pp) EIF2B1	0.241							0.61	0.507
pp	EIF3B (pp) RPL17	FALSE	pp	EIF3B (pp) RPL17	0.609							0.624	0.077
pp	EIF3B (pp) PSMD4	FALSE	pp	EIF3B (pp) PSMD4	0.591			0.252				0.68
pp	EIF3B (pp) RPL13A	FALSE	pp	EIF3B (pp) RPL13A	0.621			0.104				0.702	0.193
pp	TOMM20 (pp) IARS2	FALSE	pp	TOMM20 (pp) IARS2	0.572			0.108				0.603	0.044
pp	TOMM20 (pp) NDUFS2	FALSE	pp	TOMM20 (pp) NDUFS2	0.269							0.402	0.216
pp	TOMM20 (pp) PTRH2	FALSE	pp	TOMM20 (pp) PTRH2	0.065		0.9					0.902
pp	TOMM20 (pp) IGBP1	FALSE	pp	TOMM20 (pp) IGBP1	0.112							0.572	0.538
pp	TOMM20 (pp) OXA1L	FALSE	pp	TOMM20 (pp) OXA1L	0.189							0.675	0.617
pp	TOMM20 (pp) RPL13A	FALSE	pp	TOMM20 (pp) RPL13A	0.481							0.485	0.049
pp	TOMM20 (pp) SLC25A6	FALSE	pp	TOMM20 (pp) SLC25A6	0.127			0.295				0.499	0.252
pp	GALNT2 (pp) MAN2C1	FALSE	pp	GALNT2 (pp) MAN2C1								0.515	0.515
pp	IARS2 (pp) POLR2B	FALSE	pp	IARS2 (pp) POLR2B	0.301						0.111	0.46	0.202
pp	IARS2 (pp) RPL11	FALSE	pp	IARS2 (pp) RPL11	0.128						0.19	0.474	0.316
pp	NEK2 (pp) PTTG1	FALSE	pp	NEK2 (pp) PTTG1	0.74							0.892	0.603
pp	NEK2 (pp) UHRF1	FALSE	pp	NEK2 (pp) UHRF1	0.717							0.775	0.237
pp	NEK2 (pp) KIF18B	FALSE	pp	NEK2 (pp) KIF18B	0.466			0.058				0.502	0.09
pp	NEK2 (pp) CDC20	FALSE	pp	NEK2 (pp) CDC20	0.947		0.6	0.675				0.999	0.878
pp	NEK2 (pp) HJURP	FALSE	pp	NEK2 (pp) HJURP	0.913							0.928	0.21
pp	NEK2 (pp) TOP2A	FALSE	pp	NEK2 (pp) TOP2A	0.92							0.959	0.517
pp	NDUFS2 (pp) IDH3B	FALSE	pp	NDUFS2 (pp) IDH3B	0.848			0.257			0.044	0.906	0.234
pp	NDUFS2 (pp) OXA1L	FALSE	pp	NDUFS2 (pp) OXA1L	0.09			0.172				0.539	0.438
pp	NDUFS2 (pp) TGFBI	FALSE	pp	NDUFS2 (pp) TGFBI				0.608				0.679	0.216
pp	NDUFS2 (pp) SRM	FALSE	pp	NDUFS2 (pp) SRM								0.456	0.457
pp	NDUFS2 (pp) SURF1	FALSE	pp	NDUFS2 (pp) SURF1	0.087			0.102				0.461	0.396
pp	AIM2 (pp) RSAD2	FALSE	pp	AIM2 (pp) RSAD2	0.116							0.408	0.358
pp	AIM2 (pp) SP140	FALSE	pp	AIM2 (pp) SP140	0.23			0.056				0.402	0.244
pp	AIM2 (pp) IRF7	FALSE	pp	AIM2 (pp) IRF7	0.097							0.557	0.529
pp	AIM2 (pp) DDX58	FALSE	pp	AIM2 (pp) DDX58	0.102							0.773	0.758
pp	AIM2 (pp) CARD16	FALSE	pp	AIM2 (pp) CARD16	0.1							0.72	0.703
pp	CLK2 (pp) CLK3	FALSE	pp	CLK2 (pp) CLK3				0.882				0.886	0.074
pp	CLK2 (pp) BCLAF1	FALSE	pp	CLK2 (pp) BCLAF1	0.084			0.7				0.731	0.101
pp	SLC39A1 (pp) CD44	FALSE	pp	SLC39A1 (pp) CD44								0.454	0.454
pp	PSMD4 (pp) PSME1	FALSE	pp	PSMD4 (pp) PSME1	0.086		0.8	0.178				0.929	0.587
pp	PSMD4 (pp) MAP3K14	FALSE	pp	PSMD4 (pp) MAP3K14			0.9					0.903	0.077
pp	PSMD4 (pp) RPL11	FALSE	pp	PSMD4 (pp) RPL11	0.269			0.198				0.494	0.207
pp	PSMD4 (pp) PSMB9	FALSE	pp	PSMD4 (pp) PSMB9	0.763		0.8	0.928				0.998	0.667
pp	PSMD4 (pp) SUGT1	FALSE	pp	PSMD4 (pp) SUGT1	0.095			0.104				0.538	0.477
pp	PSMD4 (pp) RPS20	FALSE	pp	PSMD4 (pp) RPS20	0.513			0.133				0.562	0.047
pp	PSMD4 (pp) ANKRD42	FALSE	pp	PSMD4 (pp) ANKRD42	0.065			0.69				0.859	0.553
pp	PSMD4 (pp) RAD23A	FALSE	pp	PSMD4 (pp) RAD23A	0.112			0.996				0.999	0.877
pp	ERCC1 (pp) TYMS	FALSE	pp	ERCC1 (pp) TYMS	0.064							0.754	0.748
pp	PSMD4 (pp) PIP5K1A	FALSE	pp	PSMD4 (pp) PIP5K1A				0.068	0.186			0.812	0.772
pp	UFL1 (pp) CDK5	FALSE	pp	UFL1 (pp) CDK5								0.457	0.457
pp	DPYD (pp) UPRT	FALSE	pp	DPYD (pp) UPRT	0.107		0.9					0.952	0.509
pp	ERCC1 (pp) POLR2B	FALSE	pp	ERCC1 (pp) POLR2B			0.6					0.613	0.074
pp	EVI5 (pp) CDC20	FALSE	pp	EVI5 (pp) CDC20	0.084							0.424	0.398
pp	EVI5 (pp) MYCL	FALSE	pp	EVI5 (pp) MYCL								0.414	0.414
pp	ERCC1 (pp) DPYD	FALSE	pp	ERCC1 (pp) DPYD								0.601	0.601
pp	RBMX (pp) BCLAF1	FALSE	pp	RBMX (pp) BCLAF1	0.381							0.542	0.292
pp	ERCC1 (pp) ERCC3	FALSE	pp	ERCC1 (pp) ERCC3	0.062		0.6					0.949	0.875
pp	RBMX (pp) POLR2B	FALSE	pp	RBMX (pp) POLR2B	0.11		0.6					0.652	0.103
pp	ERCC1 (pp) NBN	FALSE	pp	ERCC1 (pp) NBN			0.9					0.943	0.458
pp	RBMX (pp) RPS20	FALSE	pp	RBMX (pp) RPS20	0.445							0.513	0.16
pp	ERCC1 (pp) PEPD	FALSE	pp	ERCC1 (pp) PEPD								0.507	0.508
pp	RBMX (pp) HNRNPDL	FALSE	pp	RBMX (pp) HNRNPDL	0.214							0.421	0.294
pp	ERCC1 (pp) RAD23A	FALSE	pp	ERCC1 (pp) RAD23A	0.063							0.735	0.729
pp	SRSF11 (pp) SUGP2	FALSE	pp	SRSF11 (pp) SUGP2	0.068							0.633	0.623
pp	ERCC1 (pp) TOP2A	FALSE	pp	ERCC1 (pp) TOP2A	0.062							0.509	0.498
pp	SRSF11 (pp) HNRNPDL	FALSE	pp	SRSF11 (pp) HNRNPDL	0.273							0.516	0.362
pp	ST6GALNAC1 (pp) GALNT2	FALSE	pp	ST6GALNAC1 (pp) GALNT2			0.65					0.725	0.249
pp	STX16 (pp) VPS16	FALSE	pp	STX16 (pp) VPS16				0.395				0.664	0.468
pp	ICAM3 (pp) CD44	FALSE	pp	ICAM3 (pp) CD44	0.062							0.451	0.439
pp	STX16 (pp) VPS8	FALSE	pp	STX16 (pp) VPS8	0.064			0.077				0.667	0.646
pp	YTHDC2 (pp) RBMX	FALSE	pp	YTHDC2 (pp) RBMX	0.063							0.551	0.541
pp	IFIT5 (pp) SAMD9	FALSE	pp	IFIT5 (pp) SAMD9	0.403							0.522	0.232
pp	YTHDC2 (pp) SMARCAD1	FALSE	pp	YTHDC2 (pp) SMARCAD1	0.186			0.154				0.597	0.462
pp	IFIT5 (pp) IRF7	FALSE	pp	IFIT5 (pp) IRF7	0.285		0.9					0.968	0.592
pp	IFIT5 (pp) IFI35	FALSE	pp	IFIT5 (pp) IFI35	0.232		0.9					0.968	0.619
pp	YTHDC2 (pp) EIF4B	FALSE	pp	YTHDC2 (pp) EIF4B	0.062			0.346				0.489	0.234
pp	IFIT5 (pp) IFIT1	FALSE	pp	IFIT5 (pp) IFIT1	0.798		0.9					0.979	0.073
pp	YTHDC2 (pp) HNRNPDL	FALSE	pp	YTHDC2 (pp) HNRNPDL	0.062			0.346				0.488	0.233
pp	IFIT5 (pp) DDX58	FALSE	pp	IFIT5 (pp) DDX58	0.72							0.899	0.656
pp	YTHDC2 (pp) ERCC3	FALSE	pp	YTHDC2 (pp) ERCC3	0.146							0.505	0.445
pp	IFIT5 (pp) IFIT3	FALSE	pp	IFIT5 (pp) IFIT3	0.793		0.9					0.979	0.11
pp	YTHDC2 (pp) SF3B1	FALSE	pp	YTHDC2 (pp) SF3B1	0.168			0.266				0.65	0.473
pp	IFIT5 (pp) RSAD2	FALSE	pp	IFIT5 (pp) RSAD2	0.761		0.9	0.154				0.992	0.677
pp	YTHDC2 (pp) POLR2B	FALSE	pp	YTHDC2 (pp) POLR2B	0.403			0.058				0.662	0.448
pp	IFIT1 (pp) RSAD2	FALSE	pp	IFIT1 (pp) RSAD2	0.886		0.9	0.154				0.998	0.833
pp	YTHDC2 (pp) DICER1	FALSE	pp	YTHDC2 (pp) DICER1	0.167			0.366				0.711	0.498
pp	IFIT1 (pp) IFIT3	FALSE	pp	IFIT1 (pp) IFIT3	0.999		0.9	0.974				0.999	0.135
pp	YTHDC2 (pp) NOL6	FALSE	pp	YTHDC2 (pp) NOL6	0.144			0.496				0.596	0.139
pp	IFIT1 (pp) DDX58	FALSE	pp	IFIT1 (pp) DDX58	0.868		0.3					0.979	0.797
pp	YTHDC2 (pp) DHX32	FALSE	pp	YTHDC2 (pp) DHX32	0.432			0.331				0.649	0.151
pp	IFIT1 (pp) SAMD9	FALSE	pp	IFIT1 (pp) SAMD9	0.603							0.794	0.502
pp	YTHDC2 (pp) CPSF3L	FALSE	pp	YTHDC2 (pp) CPSF3L	0.099			0.251				0.708	0.603
pp	IFIT1 (pp) IRF7	FALSE	pp	IFIT1 (pp) IRF7	0.705		0.9					0.993	0.795
pp	YTHDC2 (pp) SDAD1	FALSE	pp	YTHDC2 (pp) SDAD1	0.472							0.511	0.112
pp	IFIT1 (pp) IFI35	FALSE	pp	IFIT1 (pp) IFI35	0.682		0.9					0.989	0.695
pp	HEATR6 (pp) MYBL2	FALSE	pp	HEATR6 (pp) MYBL2	0.131			0.345				0.467	0.139
pp	IFIT3 (pp) RSAD2	FALSE	pp	IFIT3 (pp) RSAD2	0.824		0.9	0.398				0.996	0.716
pp	HEATR6 (pp) PTRH2	FALSE	pp	HEATR6 (pp) PTRH2	0.14							0.448	0.385
pp	IFIT3 (pp) SAMD9	FALSE	pp	IFIT3 (pp) SAMD9	0.614							0.777	0.446
pp	HEATR6 (pp) SF3B1	FALSE	pp	HEATR6 (pp) SF3B1	0.166			0.339				0.545	0.241
pp	IFIT3 (pp) IRF7	FALSE	pp	IFIT3 (pp) IRF7	0.855		0.9					0.995	0.683
pp	RRN3 (pp) RPL11	FALSE	pp	RRN3 (pp) RPL11								0.456	0.456
pp	IFIT3 (pp) IFI35	FALSE	pp	IFIT3 (pp) IFI35	0.792		0.9					0.992	0.683
pp	RRN3 (pp) POLR2B	FALSE	pp	RRN3 (pp) POLR2B	0.082			0.384				0.608	0.364
pp	IFIT3 (pp) DDX58	FALSE	pp	IFIT3 (pp) DDX58	0.816			0.27				0.945	0.631
pp	RRN3 (pp) ERCC3	FALSE	pp	RRN3 (pp) ERCC3	0.062		0.6					0.702	0.272
pp	SURF1 (pp) OXA1L	FALSE	pp	SURF1 (pp) OXA1L	0.087			0.112				0.87	0.853
pp	LAG3 (pp) LGALS3	FALSE	pp	LAG3 (pp) LGALS3								0.987	0.987
pp	CDC20 (pp) TOP2A	FALSE	pp	CDC20 (pp) TOP2A	0.965							0.987	0.663
pp	LAG3 (pp) CD44	FALSE	pp	LAG3 (pp) CD44								0.585	0.585
pp	CDC20 (pp) HJURP	FALSE	pp	CDC20 (pp) HJURP	0.892							0.928	0.369
pp	LAG3 (pp) HAVCR2	FALSE	pp	LAG3 (pp) HAVCR2								0.913	0.914
pp	CDC20 (pp) UHRF1	FALSE	pp	CDC20 (pp) UHRF1	0.894							0.916	0.242
pp	LAG3 (pp) HLA-DRA	FALSE	pp	LAG3 (pp) HLA-DRA	0.062		0.6					0.694	0.252
pp	CDC20 (pp) KIF18B	FALSE	pp	CDC20 (pp) KIF18B	0.895			0.102				0.915	0.174
pp	TOMM22 (pp) MTCH1	FALSE	pp	TOMM22 (pp) MTCH1	0.062			0.272				0.541	0.382
pp	CDC20 (pp) PTTG1	FALSE	pp	CDC20 (pp) PTTG1	0.931		0.6	0.914				0.999	0.957
pp	TOMM22 (pp) TIMM10B	FALSE	pp	TOMM22 (pp) TIMM10B	0.204			0.117				0.657	0.552
pp	MOCS1 (pp) TXNRD2	FALSE	pp	MOCS1 (pp) TXNRD2							0.056	0.497	0.489
pp	TOMM22 (pp) OXA1L	FALSE	pp	TOMM22 (pp) OXA1L	0.111			0.105				0.628	0.57
pp	UPRT (pp) EEF1D	FALSE	pp	UPRT (pp) EEF1D								0.43	0.43
pp	TOMM22 (pp) PARL	FALSE	pp	TOMM22 (pp) PARL	0.1							0.431	0.394
pp	SCAI (pp) BAG1	FALSE	pp	SCAI (pp) BAG1								0.651	0.651
pp	TOMM22 (pp) TOMM20	FALSE	pp	TOMM22 (pp) TOMM20	0.32		0.8	0.949				0.999	0.994
pp	RCAN3 (pp) MAP3K14	FALSE	pp	RCAN3 (pp) MAP3K14	0.063							0.428	0.415
pp	TOMM22 (pp) MTCH2	FALSE	pp	TOMM22 (pp) MTCH2	0.134			0.272				0.622	0.448
pp	RPL11 (pp) CCDC124	FALSE	pp	RPL11 (pp) CCDC124	0.175			0.864				0.887	0.077
pp	TOMM22 (pp) NDUFS2	FALSE	pp	TOMM22 (pp) NDUFS2	0.109			0.128				0.405	0.297
pp	RPL11 (pp) RAD23A	FALSE	pp	RPL11 (pp) RAD23A	0.2			0.327				0.454	0.068
pp	HMOX1 (pp) CYBB	FALSE	pp	HMOX1 (pp) CYBB	0.069							0.687	0.678
pp	RPL11 (pp) RPL13A	FALSE	pp	RPL11 (pp) RPL13A	0.997			0.995			0.219	0.999	0.644
pp	HMOX1 (pp) FOXO1	FALSE	pp	HMOX1 (pp) FOXO1								0.416	0.417
pp	RPL11 (pp) RPL17	FALSE	pp	RPL11 (pp) RPL17	0.986			0.987			0.167	0.999	0.496
pp	HMOX1 (pp) UBE2J2	FALSE	pp	HMOX1 (pp) UBE2J2			0.9					0.9	0.045
pp	RPL11 (pp) DICER1	FALSE	pp	RPL11 (pp) DICER1	0.172			0.67				0.758	0.186
pp	HMOX1 (pp) CAT	FALSE	pp	HMOX1 (pp) CAT	0.062			0.101				0.892	0.883
pp	RPL11 (pp) LARP4B	FALSE	pp	RPL11 (pp) LARP4B	0.1		0.9					0.906
pp	HMOX1 (pp) AIF1	FALSE	pp	HMOX1 (pp) AIF1				0.078				0.489	0.469
pp	RPL11 (pp) TPT1	FALSE	pp	RPL11 (pp) TPT1	0.962			0.829				0.993	0.062
pp	HMOX1 (pp) STX5	FALSE	pp	HMOX1 (pp) STX5			0.9					0.9
pp	RPL11 (pp) POLR2B	FALSE	pp	RPL11 (pp) POLR2B	0.489			0.291			0.185	0.751	0.258
pp	HMOX1 (pp) ANXA5	FALSE	pp	HMOX1 (pp) ANXA5	0.065							0.584	0.574
pp	RPL11 (pp) BTF3	FALSE	pp	RPL11 (pp) BTF3	0.838		0.54	0.868				0.989	0.052
pp	TAB1 (pp) PPP4C	FALSE	pp	TAB1 (pp) PPP4C	0.101			0.303				0.486	0.246
pp	RPL11 (pp) DNAJC1	FALSE	pp	RPL11 (pp) DNAJC1	0.513							0.512
pp	TAB1 (pp) RASGRP4	FALSE	pp	TAB1 (pp) RASGRP4	0.068							0.413	0.397
pp	RPL11 (pp) RPS20	FALSE	pp	RPL11 (pp) RPS20	0.997			0.997			0.219	0.999	0.709
pp	TAB1 (pp) MALT1	FALSE	pp	TAB1 (pp) MALT1			0.65				0.071	0.78	0.38
pp	RPL11 (pp) EEF1D	FALSE	pp	RPL11 (pp) EEF1D	0.808			0.665				0.948	0.258
pp	IKBKAP (pp) MAP3K14	FALSE	pp	IKBKAP (pp) MAP3K14	0.049			0.293				0.45	0.249
pp	TAB1 (pp) MAP3K14	FALSE	pp	TAB1 (pp) MAP3K14	0.066		0.9	0.155				0.931	0.237
pp	IKBKAP (pp) ELP2	FALSE	pp	IKBKAP (pp) ELP2	0.217		0.9	0.992				0.999	0.972
pp	MYBL2 (pp) HJURP	FALSE	pp	MYBL2 (pp) HJURP	0.544							0.606	0.174
pp	VSIG4 (pp) HLA-DRA	FALSE	pp	VSIG4 (pp) HLA-DRA	0.335							0.41	0.15
pp	MYBL2 (pp) TOP2A	FALSE	pp	MYBL2 (pp) TOP2A	0.575			0.066				0.765	0.456
pp	VSIG4 (pp) LY86	FALSE	pp	VSIG4 (pp) LY86	0.334							0.445	0.202
pp	MYBL2 (pp) E2F7	FALSE	pp	MYBL2 (pp) E2F7	0.377			0.176				0.712	0.484
pp	PSMB9 (pp) HLA-DRA	FALSE	pp	PSMB9 (pp) HLA-DRA	0.178							0.506	0.424
pp	MYBL2 (pp) TK1	FALSE	pp	MYBL2 (pp) TK1	0.565							0.709	0.361
pp	PSMB9 (pp) MAP3K14	FALSE	pp	PSMB9 (pp) MAP3K14	0.062		0.9					0.903	0.052
pp	MYBL2 (pp) TYMS	FALSE	pp	MYBL2 (pp) TYMS	0.364							0.672	0.506
pp	PSMB9 (pp) IFI35	FALSE	pp	PSMB9 (pp) IFI35	0.309							0.606	0.453
pp	MYBL2 (pp) NEK2	FALSE	pp	MYBL2 (pp) NEK2	0.274							0.455	0.281
pp	PSMB9 (pp) IRF7	FALSE	pp	PSMB9 (pp) IRF7	0.188							0.462	0.366
pp	MYBL2 (pp) UHRF1	FALSE	pp	MYBL2 (pp) UHRF1	0.464							0.578	0.247
pp	PSMB9 (pp) PSME1	FALSE	pp	PSMB9 (pp) PSME1	0.142		0.8	0.854				0.992	0.746
pp	MYBL2 (pp) KIF18B	FALSE	pp	MYBL2 (pp) KIF18B	0.433							0.573	0.278
pp	PSMB9 (pp) ZBTB22	FALSE	pp	PSMB9 (pp) ZBTB22								0.557	0.557
pp	MYBL2 (pp) SPAG5	FALSE	pp	MYBL2 (pp) SPAG5	0.575							0.623	0.15
pp	POFUT1 (pp) EOGT	FALSE	pp	POFUT1 (pp) EOGT	0.049							0.607	0.605
pp	MYBL2 (pp) AURKB	FALSE	pp	MYBL2 (pp) AURKB	0.59			0.088				0.758	0.406
pp	POFUT1 (pp) XKR7	FALSE	pp	POFUT1 (pp) XKR7								0.56	0.56
pp	MYBL2 (pp) TICRR	FALSE	pp	MYBL2 (pp) TICRR	0.436							0.463	0.087
pp	CSNK2B (pp) TOP2A	FALSE	pp	CSNK2B (pp) TOP2A				0.681				0.684	0.051
pp	MYBL2 (pp) CDC20	FALSE	pp	MYBL2 (pp) CDC20	0.642			0.058				0.804	0.467
pp	CSNK2B (pp) DNAJC1	FALSE	pp	CSNK2B (pp) DNAJC1	0.064			0.229				0.417	0.258
pp	MYBL2 (pp) BIRC5	FALSE	pp	MYBL2 (pp) BIRC5	0.55			0.077				0.817	0.595
pp	CSNK2B (pp) DHRS9	FALSE	pp	CSNK2B (pp) DHRS9								0.416	0.416
pp	MYBL2 (pp) SF3B1	FALSE	pp	MYBL2 (pp) SF3B1	0.105			0.369				0.452	0.108
pp	AIF1 (pp) LY86	FALSE	pp	AIF1 (pp) LY86	0.499							0.597	0.23
pp	MYBL2 (pp) PTTG1	FALSE	pp	MYBL2 (pp) PTTG1	0.547							0.63	0.218
pp	AIF1 (pp) HLA-DRA	FALSE	pp	AIF1 (pp) HLA-DRA	0.337							0.433	0.181
pp	MYBL2 (pp) CDC25A	FALSE	pp	MYBL2 (pp) CDC25A	0.532			0.23				0.747	0.356
pp	AIF1 (pp) CYBB	FALSE	pp	AIF1 (pp) CYBB	0.39			0.181				0.748	0.537
pp	CHN2 (pp) SLC8A1	FALSE	pp	CHN2 (pp) SLC8A1	0.089							0.667	0.65
pp	SRM (pp) RPS20	FALSE	pp	SRM (pp) RPS20	0.506							0.505
pp	CHN2 (pp) PLXND1	FALSE	pp	CHN2 (pp) PLXND1	0.062							0.431	0.419
pp	DNAJC1 (pp) RPL17	FALSE	pp	DNAJC1 (pp) RPL17	0.365			0.082				0.408	0.067
pp	RPL19 (pp) EEF1D	FALSE	pp	RPL19 (pp) EEF1D	0.808			0.76				0.954	0.09
pp	DNAJC1 (pp) RPL13A	FALSE	pp	DNAJC1 (pp) RPL13A	0.502			0.097				0.531
pp	RPL19 (pp) RPS20	FALSE	pp	RPL19 (pp) RPS20	0.997			0.997				0.999	0.648
pp	DNAJC1 (pp) OXA1L	FALSE	pp	DNAJC1 (pp) OXA1L	0.112							0.502	0.463
pp	RPL19 (pp) PSMB7	FALSE	pp	RPL19 (pp) PSMB7	0.353	0.206						0.486	0.081
pp	SUGT1 (pp) RAD23A	FALSE	pp	SUGT1 (pp) RAD23A	0.062			0.175				0.4	0.288
pp	AHNAK (pp) EEF1D	FALSE	pp	AHNAK (pp) EEF1D				0.272				0.585	0.453
pp	RPL19 (pp) SEC61A2	FALSE	pp	RPL19 (pp) SEC61A2	0.062	0.397		0.339				0.593
pp	RPGR (pp) IDH3B	FALSE	pp	RPGR (pp) IDH3B								0.412	0.413
pp	RPL19 (pp) SDAD1	FALSE	pp	RPL19 (pp) SDAD1	0.12			0.389				0.439
pp	CYBB (pp) HLA-DRA	FALSE	pp	CYBB (pp) HLA-DRA	0.369							0.415	0.112
pp	RPL19 (pp) RPL11	FALSE	pp	RPL19 (pp) RPL11	0.997		0.9	0.997			0.295	0.999	0.769
pp	CYBB (pp) LY86	FALSE	pp	CYBB (pp) LY86	0.55							0.593	0.135
pp	RPL19 (pp) TPT1	FALSE	pp	RPL19 (pp) TPT1	0.926			0.931				0.995	0.12
pp	FOXO1 (pp) DICER1	FALSE	pp	FOXO1 (pp) DICER1	0.062							0.404	0.391
pp	RPL19 (pp) DICER1	FALSE	pp	RPL19 (pp) DICER1				0.76				0.78	0.121
pp	FOXO1 (pp) CD44	FALSE	pp	FOXO1 (pp) CD44								0.402	0.402
pp	RPL19 (pp) RPL17	FALSE	pp	RPL19 (pp) RPL17	0.985			0.988			0.167	0.999	0.477
pp	CENPB (pp) HJURP	FALSE	pp	CENPB (pp) HJURP								0.622	0.623
pp	RPL19 (pp) CCDC124	FALSE	pp	RPL19 (pp) CCDC124	0.201			0.864				0.886
pp	DDX58 (pp) RSAD2	FALSE	pp	DDX58 (pp) RSAD2	0.842							0.957	0.742
pp	RPL19 (pp) RAD23A	FALSE	pp	RPL19 (pp) RAD23A	0.183			0.327				0.437	0.059
pp	DDX58 (pp) IRF7	FALSE	pp	DDX58 (pp) IRF7	0.644		0.6					0.984	0.899
pp	RPL19 (pp) SLC25A6	FALSE	pp	RPL19 (pp) SLC25A6	0.328			0.177				0.425	0.045
pp	DDX58 (pp) IFI35	FALSE	pp	DDX58 (pp) IFI35	0.68							0.812	0.439
pp	RPL19 (pp) EIF3B	FALSE	pp	RPL19 (pp) EIF3B	0.549							0.582	0.112
pp	DDX58 (pp) CD44	FALSE	pp	DDX58 (pp) CD44	0.064							0.405	0.391
pp	RPL19 (pp) GUSB	FALSE	pp	RPL19 (pp) GUSB								0.417	0.418
pp	DDX58 (pp) SAMD9	FALSE	pp	DDX58 (pp) SAMD9	0.59							0.741	0.394
pp	RPL19 (pp) BTF3	FALSE	pp	RPL19 (pp) BTF3	0.815		0.54	0.836				0.985	0.055
pp	DDX58 (pp) DICER1	FALSE	pp	DDX58 (pp) DICER1	0.066			0.563				0.707	0.34
pp	RPL19 (pp) LARP4B	FALSE	pp	RPL19 (pp) LARP4B	0.051		0.9					0.901
pp	LY86 (pp) HLA-DRA	FALSE	pp	LY86 (pp) HLA-DRA	0.45							0.477	0.088
pp	RPL19 (pp) RPL7	FALSE	pp	RPL19 (pp) RPL7	0.994			0.997			0.167	0.999	0.813
pp	SAMD9 (pp) RSAD2	FALSE	pp	SAMD9 (pp) RSAD2	0.58							0.766	0.466
pp	RPL19 (pp) EIF3K	FALSE	pp	RPL19 (pp) EIF3K	0.362							0.504	0.256
pp	VPS16 (pp) VPS8	FALSE	pp	VPS16 (pp) VPS8	0.08			0.934				0.996	0.947
pp	RPL19 (pp) RPL22	FALSE	pp	RPL19 (pp) RPL22	0.919			0.997				0.999	0.801
pp	BTF3 (pp) RPL17	FALSE	pp	BTF3 (pp) RPL17	0.755			0.868				0.971	0.189
pp	RPL19 (pp) RPL13A	FALSE	pp	RPL19 (pp) RPL13A	0.997	0.207		0.996				0.999	0.705
pp	BTF3 (pp) RPL13A	FALSE	pp	BTF3 (pp) RPL13A	0.795			0.8				0.957	0.047
pp	SYNGR2 (pp) TK1	FALSE	pp	SYNGR2 (pp) TK1	0.062							0.657	0.649
pp	BTF3 (pp) EEF1D	FALSE	pp	BTF3 (pp) EEF1D	0.389			0.247				0.641	0.284
pp	SYNGR2 (pp) BIRC5	FALSE	pp	SYNGR2 (pp) BIRC5								0.665	0.665
pp	BTF3 (pp) RPS20	FALSE	pp	BTF3 (pp) RPS20	0.752			0.241				0.803
pp	ZPR1 (pp) RBMX	FALSE	pp	ZPR1 (pp) RBMX	0.118							0.5	0.457
pp	BTF3 (pp) TPT1	FALSE	pp	BTF3 (pp) TPT1	0.427							0.511	0.183
pp	LTA4H (pp) ALDH2	FALSE	pp	LTA4H (pp) ALDH2	0.062			0.352				0.409	0.106
pp	BTF3 (pp) LARP4B	FALSE	pp	BTF3 (pp) LARP4B	0.087		0.54					0.562
pp	LTA4H (pp) PREP	FALSE	pp	LTA4H (pp) PREP	0.062						0.051	0.467	0.45
pp	IDH3B (pp) TXNRD2	FALSE	pp	IDH3B (pp) TXNRD2	0.109			0.172			0.077	0.411	0.238
pp	ITFG2 (pp) MIOS	FALSE	pp	ITFG2 (pp) MIOS	0.065		0.6					0.862	0.662
pp	POLR2B (pp) TOP2A	FALSE	pp	POLR2B (pp) TOP2A	0.144							0.411	0.341
pp	ITFG2 (pp) NPRL2	FALSE	pp	ITFG2 (pp) NPRL2			0.6	0.27				0.888	0.648
pp	POLR2B (pp) RPL17	FALSE	pp	POLR2B (pp) RPL17	0.271			0.244			0.081	0.51	0.148
pp	ITFG2 (pp) ATP6V1F	FALSE	pp	ITFG2 (pp) ATP6V1F			0.9					0.9
pp	POLR2B (pp) INTS9	FALSE	pp	POLR2B (pp) INTS9	0.134		0.6	0.181				0.715	0.117
pp	ITFG2 (pp) ATP6V1C1	FALSE	pp	ITFG2 (pp) ATP6V1C1			0.9					0.9
pp	POLR2B (pp) CPSF3L	FALSE	pp	POLR2B (pp) CPSF3L	0.126		0.6	0.788				0.922	0.08
pp	NPRL2 (pp) PHF14	FALSE	pp	NPRL2 (pp) PHF14								0.679	0.68
pp	POLR2B (pp) RPS20	FALSE	pp	POLR2B (pp) RPS20	0.297			0.252			0.135	0.597	0.219
pp	NPRL2 (pp) ATP6V1F	FALSE	pp	NPRL2 (pp) ATP6V1F	0.062		0.9					0.902
pp	POLR2B (pp) RPL13A	FALSE	pp	POLR2B (pp) RPL13A	0.243			0.262			0.135	0.621	0.309
pp	NPRL2 (pp) MIOS	FALSE	pp	NPRL2 (pp) MIOS	0.063		0.9	0.887				0.998	0.892
pp	POLR2B (pp) DDX42	FALSE	pp	POLR2B (pp) DDX42	0.083		0.6	0.173				0.686	0.089
pp	NPRL2 (pp) ATP6V1C1	FALSE	pp	NPRL2 (pp) ATP6V1C1	0.062		0.9					0.903	0.058
pp	SLC25A6 (pp) RPL13A	FALSE	pp	SLC25A6 (pp) RPL13A	0.399			0.077				0.462	0.108
pp	SNX17 (pp) SNX22	FALSE	pp	SNX17 (pp) SNX22								0.429	0.429
pp	SLC25A6 (pp) OXA1L	FALSE	pp	SLC25A6 (pp) OXA1L	0.27			0.078				0.547	0.382
pp	SNX17 (pp) STAB1	FALSE	pp	SNX17 (pp) STAB1								0.852	0.852
pp	SLC25A6 (pp) TPT1	FALSE	pp	SLC25A6 (pp) TPT1	0.152			0.298				0.464	0.173
pp	SNX17 (pp) VPS8	FALSE	pp	SNX17 (pp) VPS8	0.062							0.536	0.526
pp	PLIN5 (pp) AGPAT6	FALSE	pp	PLIN5 (pp) AGPAT6	0.049							0.482	0.478
pp	CAT (pp) CYBB	FALSE	pp	CAT (pp) CYBB	0.067							0.795	0.79
pp	PLIN5 (pp) RASSF7	FALSE	pp	PLIN5 (pp) RASSF7								0.485	0.485
pp	CAT (pp) GUSB	FALSE	pp	CAT (pp) GUSB	0.062							0.44	0.428
pp	RSAD2 (pp) IRF7	FALSE	pp	RSAD2 (pp) IRF7	0.789		0.9	0.182				0.996	0.836
pp	CAT (pp) TXNRD2	FALSE	pp	CAT (pp) TXNRD2	0.109			0.222				0.724	0.635
pp	RSAD2 (pp) IFI35	FALSE	pp	RSAD2 (pp) IFI35	0.578		0.9					0.977	0.513
pp	CAT (pp) PEPD	FALSE	pp	CAT (pp) PEPD	0.064			0.67				0.737	0.22
pp	PSME1 (pp) MAP3K14	FALSE	pp	PSME1 (pp) MAP3K14			0.9	0.105				0.906
pp	CAT (pp) ALDH2	FALSE	pp	CAT (pp) ALDH2	0.126		0.9	0.369				0.973	0.579
pp	EOGT (pp) MAN2C1	FALSE	pp	EOGT (pp) MAN2C1								0.63	0.63
pp	CAT (pp) TOMM20	FALSE	pp	CAT (pp) TOMM20	0.066							0.429	0.414
pp	RPL13A (pp) RPS20	FALSE	pp	RPL13A (pp) RPS20	0.996			0.995			0.167	0.999	0.779
pp	CAT (pp) GLUD1	FALSE	pp	CAT (pp) GLUD1	0.108							0.407	0.363
pp	RPL13A (pp) EEF1D	FALSE	pp	RPL13A (pp) EEF1D	0.811			0.789				0.958
pp	CAT (pp) GSTK1	FALSE	pp	CAT (pp) GSTK1	0.084		0.9	0.129				0.941	0.359
pp	RPL13A (pp) TPT1	FALSE	pp	RPL13A (pp) TPT1	0.818			0.687				0.947	0.15
pp	CAT (pp) IGF1R	FALSE	pp	CAT (pp) IGF1R				0.058			0.044	0.44	0.428
pp	RPL13A (pp) DICER1	FALSE	pp	RPL13A (pp) DICER1	0.063			0.368				0.507	0.235
pp	CAT (pp) ANXA5	FALSE	pp	CAT (pp) ANXA5	0.062			0.148				0.664	0.614
pp	RPL13A (pp) RPL17	FALSE	pp	RPL13A (pp) RPL17	0.986			0.974			0.111	0.999	0.189
pp	CAT (pp) FOXO1	FALSE	pp	CAT (pp) FOXO1			0.9					0.958	0.604
pp	RPL13A (pp) CCDC124	FALSE	pp	RPL13A (pp) CCDC124	0.176			0.864				0.883
pp	CAT (pp) NME1	FALSE	pp	CAT (pp) NME1				0.368				0.534	0.294
pp	PIAS3 (pp) RAD23A	FALSE	pp	PIAS3 (pp) RAD23A	0.065		0.9	0.078				0.908	0.061
pp	CAT (pp) NPEPL1	FALSE	pp	CAT (pp) NPEPL1	0.065			0.369				0.48	0.19
pp	PTTG1 (pp) TOP2A	FALSE	pp	PTTG1 (pp) TOP2A	0.853							0.926	0.519
pp	NMI (pp) PARP9	FALSE	pp	NMI (pp) PARP9	0.475							0.475
pp	PTTG1 (pp) HJURP	FALSE	pp	PTTG1 (pp) HJURP	0.815							0.848	0.217
pp	NMI (pp) IFI35	FALSE	pp	NMI (pp) IFI35	0.949			0.75				0.989	0.207
