# Supplementary material for: Multi-Level Biological Network Analysis and Drug Repurposing Based on Leukocyte Transcriptomics in Severe COVID-19: In Silico Systems Biology to Precision Medicine
Source: J Pers Med. 2022 Jun 23;12(7):1030. doi: 10.3390/jpm12071030 (PMC9319133; doi:10.3390/jpm12071030)
Supplement: Supplementary file 1 [file jpm-12-01030-s001.zip › Table S3.csv]

Table S3 Local topological parameters in each node in the PPI network
ensembl_id	gene_symbol	AverageShortestPathLength	ClusteringCoefficient	Degree	Betweenness	Closeness	Eccentricity	NeighborhoodConnectivity	Radiality	TopologicalCoefficient
ENSP00000481848	KCNN3	5.463414634	0	1	0	0.183035714	10	4	0.821463415	0
ENSP00000483254	HNRNPDL	3.6271777	0.222222222	9	0.014543436	0.275696446	8	8.444444444	0.894912892	0.183574879
ENSP00000417378	ATP6V1F	4.763066202	0.6	5	0.034355888	0.209948793	9	4.8	0.849477352	0.418181818
ENSP00000256366	SYNJ2BP	4.442508711	0	1	0	0.225098039	8	13	0.862299652	0
ENSP00000335321	SF3B1	3.648083624	0.218181818	11	0.017273996	0.274116523	8	9.454545455	0.894076655	0.152492669
ENSP00000348395	NPEPL1	4.069686411	0.333333333	3	0.011468514	0.245719178	8	8.666666667	0.877212544	0.378787879
ENSP00000316357	USP9X	3.801393728	0	7	0.059705659	0.263061412	8	7.571428571	0.887944251	0.146031746
ENSP00000356489	EPM2A	5.571428571	0	1	0	0.179487179	10	4	0.817142857	0
ENSP00000397798	RPL17	3.289198606	0.588235294	17	0.006197219	0.304025424	7	16.29411765	0.908432056	0.223207091
ENSP00000398632	CD44	3.31358885	0.111111111	18	0.06990923	0.301787592	7	6.444444444	0.907456446	0.103578154
ENSP00000254616	TIMM10B	4.609756098	0	3	0.003814279	0.216931217	8	5.333333333	0.855609756	0.393939394
ENSP00000360183	STX16	4.808362369	0.4	5	0.00796881	0.207971014	9	4.2	0.847665505	0.333333333
ENSP00000351100	WDR55	4.414634146	0.333333333	3	0.002219683	0.226519337	8	4.333333333	0.863414634	0.4
ENSP00000415026	PRRT4	6.076655052	0	1	0	0.16456422	10	3	0.796933798	0
ENSP00000362481	UPRT	3.850174216	0.2	5	0.011785678	0.259728507	8	11.6	0.885993031	0.28
ENSP00000306335	RFX2	4.567944251	0	1	0	0.218916857	9	15	0.85728223	0
ENSP00000372155	PSME1	3.456445993	0.428571429	8	0.010165452	0.289314516	8	12.625	0.90174216	0.209745763
ENSP00000260508	CCBL2	4.954703833	0	3	0.018574651	0.201828411	8	3	0.841811847	0.333333333
ENSP00000379203	ATP6V1C1	5.745644599	1	4	0	0.174044876	10	4.5	0.810174216	0.75
ENSP00000261534	POMT2	5.003484321	0	2	0.002068575	0.199860724	9	3.5	0.839860627	0.5
ENSP00000385795	PHF14	6.738675958	0	1	0	0.148397104	11	5	0.770452962	0
ENSP00000379680	NAGA	4.386759582	0.666666667	3	0.00628389	0.227958697	8	6.333333333	0.864529617	0.487179487
ENSP00000443459	BCAT1	4.108013937	0.333333333	3	0.006690228	0.243426633	8	9.333333333	0.875679443	0.391304348
ENSP00000258787	MYO1G	4.724738676	0	3	0.014117688	0.211651917	9	4.666666667	0.851010453	0.366666667
ENSP00000161863	YTHDC2	3.49825784	0.272727273	12	0.012760508	0.285856574	8	11.08333333	0.900069686	0.181693989
ENSP00000419782	CDK5	3.986062718	0.166666667	4	0.018515759	0.250874126	9	7.75	0.880557491	0.268518519
ENSP00000363661	IGBP1	4.010452962	0	3	0.005736122	0.249348393	8	7.333333333	0.879581882	0.333333333
ENSP00000437256	DICER1	3.034843206	0.198529412	17	0.10304752	0.329506315	7	13.52941176	0.918606272	0.14738203
ENSP00000305459	COG8	5.209059233	0.666666667	3	0.000654771	0.191973244	9	5.666666667	0.831637631	0.515151515
ENSP00000232501	NPRL2	5.742160279	0.6	5	0.006968641	0.174150485	10	3.6	0.810313589	0.68
ENSP00000346088	RPL22	3.595818815	0.681318681	14	0.001877624	0.278100775	8	16.21428571	0.896167247	0.305929919
ENSP00000294119	UBXN1	4.013937282	0	3	0.017222123	0.249131944	8	8.333333333	0.879442509	0.333333333
ENSP00000323435	SNX22	4.108013937	0	2	0.007515796	0.243426633	9	10	0.875679443	0.5
ENSP00000395473	MAN2B1	4.320557491	0.5	5	0.009862469	0.231451613	8	5	0.8671777	0.333333333
ENSP00000370625	POLR2B	3.202090592	0.192028986	24	0.069496043	0.312295974	8	11.33333333	0.911916376	0.127340824
ENSP00000479844	RASGRP4	4.93728223	0	2	0.000919358	0.202540579	10	3	0.842508711	0.5
ENSP00000464050	DDX42	3.773519164	0.4	5	0.001790525	0.265004617	8	13.8	0.889059233	0.265384615
ENSP00000446093	TUBGCP2	3.714285714	0.166666667	4	0.012585277	0.269230769	8	12.25	0.891428571	0.261111111
ENSP00000361042	SURF1	4.658536585	1	2	0	0.214659686	9	10	0.853658537	0.666666667
ENSP00000353512	PARP9	4.048780488	0.8	11	0.000378226	0.246987952	9	11.36363636	0.87804878	0.494071146
ENSP00000365042	CSNK2B	3.843205575	0	5	0.010282206	0.260199456	8	10.8	0.886271777	0.233333333
ENSP00000432799	MANF	3.940766551	0.333333333	3	0.022302189	0.253757737	7	9	0.882369338	0.412698413
ENSP00000352420	LDLRAD4	4.515679443	0	1	0	0.221450617	8	14	0.859372822	0
ENSP00000225777	SYNGR2	4.167247387	1	2	0	0.239966555	8	17.5	0.873310105	0.795454545
ENSP00000355902	GPATCH2	4.783972125	1	2	0	0.209031318	9	10	0.848641115	0.714285714
ENSP00000216160	TAB1	4.090592334	0	4	0.009065061	0.244463373	9	4.5	0.876376307	0.25
ENSP00000465930	GALK1	3.954703833	0.166666667	4	0.012490671	0.252863436	7	6.75	0.881811847	0.27173913
ENSP00000376765	PIAS3	3.745644599	0.333333333	4	0.00189867	0.266976744	8	16	0.890174216	0.363636364
ENSP00000337949	HTR7	4.31010453	0	1	0	0.232012935	8	18	0.867595819	0
ENSP00000216034	TOMM22	4.216027875	0.285714286	7	0.011587876	0.237190083	8	6.571428571	0.871358885	0.241758242
ENSP00000268138	TICRR	3.68989547	1	8	0	0.271010387	8	18.375	0.892404181	0.459375
ENSP00000013807	ERCC1	3.522648084	0.214285714	8	0.023827547	0.283877349	7	12	0.899094077	0.197916667
ENSP00000339795	RPL7	3.06271777	0.438095238	21	0.058813212	0.326507395	7	15.52380952	0.917491289	0.162907268
ENSP00000198767	RRN3	3.891986063	0.666666667	3	4.49E-05	0.256938227	8	19	0.884320557	0.487179487
ENSP00000389241	DHRS9	4.839721254	0	1	0	0.20662347	9	5	0.84641115	0
ENSP00000269228	NPC1	4.829268293	0.1	5	0.033879705	0.207070707	8	3	0.846829268	0.24
ENSP00000323300	SPAG5	3.567944251	0.866666667	15	0.000317963	0.280273438	8	16.33333333	0.89728223	0.333333333
ENSP00000264668	MTRR	4.393728223	0	2	0.013243198	0.227597145	9	10.5	0.864250871	0.5
ENSP00000297990	NOL6	3.825783972	0.242424242	12	0.011712134	0.261384335	8	8.75	0.886968641	0.188405797
ENSP00000367239	PTER	5.027874564	1	2	0	0.198891199	8	5	0.838885017	0.625
ENSP00000404247	ARL17B	7.233449477	0	1	0	0.138246628	11	2	0.750662021	0
ENSP00000268035	IGF1R	3.289198606	0.285714286	8	0.026230676	0.304025424	7	10.75	0.908432056	0.189732143
ENSP00000380697	IRF7	3.905923345	0.602564103	13	0.003691059	0.256021409	9	10.92307692	0.883763066	0.321266968
ENSP00000405574	TBL1XR1	3.662020906	0.2	6	0.016443611	0.273073264	8	8	0.893519164	0.212962963
ENSP00000285298	RPMS17	3.951219512	0	2	0.000573413	0.25308642	8	14	0.88195122	0.52
ENSP00000247470	PYCARD	3.951219512	0.2	5	0.009543136	0.25308642	9	6.4	0.88195122	0.25
ENSP00000366156	SRM	3.940766551	0	2	0.000987291	0.253757737	8	16	0.882369338	0.517241379
ENSP00000379208	ZNF248	4.519163763	0	1	0	0.221279877	9	12	0.859233449	0
ENSP00000397459	DUSP22	5.006968641	0	2	0.006968641	0.199721642	9	1.5	0.839721254	0.5
ENSP00000479617	UHRF1	3.574912892	0.935897436	13	0.000211774	0.279727096	8	17.30769231	0.897003484	0.35321821
ENSP00000363591	BAK1	4.059233449	0	1	0	0.246351931	8	15	0.877630662	0
ENSP00000314023	SIDT2	4.655052265	0	1	0	0.214820359	8	7	0.853797909	0
ENSP00000359988	SRSF11	4.362369338	0.333333333	3	0.006968641	0.229233227	9	7	0.865505226	0.416666667
ENSP00000160262	ICAM3	4.31010453	0	1	0	0.232012935	8	18	0.867595819	0
ENSP00000420514	BAG1	4.404181185	0	3	0.007245325	0.227056962	9	4.666666667	0.863832753	0.333333333
ENSP00000377051	ANKRD42	4.209059233	0	1	0	0.237582781	8	16	0.871637631	0
ENSP00000269299	ASGR1	5.745644599	0	2	0.005999192	0.174044876	9	3.5	0.810174216	0.5
ENSP00000271375	SFT2D2	5.320557491	0	1	0	0.187950229	9	7	0.8271777	0
ENSP00000346890	NRD1	3.81533101	0	4	0.010642521	0.262100457	8	7	0.88738676	0.25
ENSP00000340874	MEF2C	3.43554007	0.2	6	0.018031885	0.291075051	8	10.83333333	0.902578397	0.198113208
ENSP00000217026	MYBL2	3.491289199	0.676470588	17	0.01258202	0.286427146	8	15.11764706	0.900348432	0.265221878
ENSP00000249075	LIF	4.31010453	0	1	0	0.232012935	8	18	0.867595819	0
ENSP00000262188	SMARCD3	4.034843206	0.333333333	4	0.001408587	0.247841105	8	6.75	0.878606272	0.342105263
ENSP00000358283	UFL1	4.982578397	0	1	0	0.200699301	10	4	0.840696864	0
ENSP00000383719	UBE2J2	4.146341463	0.333333333	3	0.009103619	0.241176471	8	9	0.874146341	0.361111111
ENSP00000328998	TRAK1	4.181184669	0	2	0.002829331	0.239166667	8	10	0.872752613	0.5
ENSP00000410059	EEF1D	3.299651568	0.389705882	17	0.025408882	0.303062302	7	13.35294118	0.908013937	0.209150327
ENSP00000315931	AHCYL2	5.080139373	0	3	0.011225974	0.196844993	9	2	0.836794425	0.333333333
ENSP00000284690	DHX32	3.958188153	0.357142857	8	0.003380107	0.252640845	8	9.25	0.881672474	0.25
ENSP00000262776	LGALS3BP	3.940766551	0.357142857	8	0.01167657	0.253757737	9	9.625	0.882369338	0.355769231
ENSP00000284440	UCHL1	4.466898955	0.166666667	4	0.009606291	0.223868955	9	4	0.861324042	0.291666667
ENSP00000360869	IFIT1	3.881533101	0.772727273	12	0.001322709	0.257630162	9	11.83333333	0.884738676	0.358585859
ENSP00000412724	FAM115C	6.003484321	0	1	0	0.166569936	10	2	0.799860627	0
ENSP00000414904	CTSO	4.31358885	0.166666667	4	0.00775932	0.231825525	9	4.5	0.867456446	0.285714286
ENSP00000360860	IFIT5	3.909407666	0.854545455	11	0.000609896	0.255793226	9	12.27272727	0.883623693	0.409090909
ENSP00000443988	SUDS3	4.648083624	0	1	0	0.215142429	9	10	0.854076655	0
ENSP00000303706	CDC25A	3.066202091	0.38961039	22	0.09760975	0.326136364	8	14.27272727	0.917351916	0.15200391
ENSP00000248342	EIF3K	3.466898955	0.488888889	10	0.009616946	0.288442211	7	16.4	0.901324042	0.264516129
ENSP00000285398	ERCC3	3.679442509	0.285714286	8	0.003142282	0.271780303	8	9.25	0.8928223	0.201086957
ENSP00000348596	SDAD1	3.491289199	0.345588235	17	0.027197302	0.286427146	8	13.52941176	0.900348432	0.224509804
ENSP00000366179	DNAJC1	3.825783972	0.2	6	0.007983793	0.261384335	8	13.83333333	0.886968641	0.341880342
ENSP00000477781	TPT1	3.519163763	0.549450549	14	0.012548367	0.284158416	7	15	0.899233449	0.281671159
ENSP00000367263	AHNAK	4.296167247	0	1	0	0.232765612	8	17	0.86815331	0
ENSP00000364579	GRTP1	4.993031359	0	1	0	0.200279135	9	10	0.840278746	0
ENSP00000396935	KIAA0226L	5.982578397	0	1	0	0.167152009	10	2	0.800696864	0
ENSP00000261574	IPO5	3.588850174	0.285714286	8	0.00763382	0.278640777	8	14	0.896445993	0.243421053
ENSP00000359645	RBMX	3.634146341	0.25	8	0.030709194	0.275167785	8	11.625	0.894634146	0.199561404
ENSP00000357883	PIP5K1A	3.989547038	0	2	0.001109776	0.250655022	8	10	0.880418118	0.5
ENSP00000286733	NAAA	5.658536585	0	1	0	0.176724138	10	3	0.813658537	0
ENSP00000311545	EMR1	3.602787456	0.428571429	7	0.007660567	0.277562863	8	11.28571429	0.895888502	0.268707483
ENSP00000367851	CYBB	3.491289199	0.333333333	10	0.032721236	0.286427146	8	9.6	0.900348432	0.179245283
ENSP00000471455	CCDC124	3.585365854	0.611111111	9	0.005828116	0.278911565	8	17.11111111	0.896585366	0.380246914
ENSP00000448083	TPCN1	4.059233449	0	1	0	0.246351931	8	15	0.877630662	0
ENSP00000264230	NOA1	3.616724739	0.285714286	8	0.018196001	0.276493256	8	12.875	0.89533101	0.223214286
ENSP00000339881	MIOS	5.745644599	1	4	0	0.174044876	10	4.5	0.810174216	0.75
ENSP00000254301	LGALS3	3.68641115	0.333333333	7	0.007257893	0.271266541	8	9.714285714	0.892543554	0.229965157
ENSP00000253577	ABCB7	4.508710801	0	4	0.005741661	0.22179289	9	3.25	0.859651568	0.25
ENSP00000362282	MOCS1	4.470383275	0	3	0.002749371	0.223694466	8	4.333333333	0.861184669	0.37037037
ENSP00000284311	GPR15	5.714285714	0	2	0.006968641	0.175	10	2	0.811428571	0.5
ENSP00000314004	ANAPC2	4.261324042	1	5	0	0.234668847	9	16.4	0.869547038	0.565517241
ENSP00000302728	GUSB	3.473867596	0.166666667	9	0.057868306	0.287863591	7	8.666666667	0.901045296	0.185990338
ENSP00000378611	ARHGAP24	4.885017422	0	2	0.000945431	0.204707561	9	3.5	0.844599303	0.5
ENSP00000302967	HDAC3	3.651567944	0.111111111	10	0.027617332	0.273854962	8	5	0.893937282	0.140625
ENSP00000228740	LTA4H	4.763066202	0	2	0.000528584	0.209948793	9	4.5	0.849477352	0.583333333
ENSP00000369213	DDX58	3.18815331	0.367647059	17	0.082403659	0.313661202	8	11.70588235	0.912473868	0.148968678
ENSP00000301634	TK1	3.487804878	0.638095238	15	0.016406711	0.286713287	7	14.86666667	0.900487805	0.284615385
ENSP00000322439	TUFM	3.456445993	0.371794872	13	0.041013421	0.289314516	8	14	0.90174216	0.24137931
ENSP00000295640	RNPEP	4.616724739	0	2	0.001263919	0.216603774	8	3.5	0.85533101	0.5
ENSP00000265433	NBN	3.745644599	0.166666667	4	0.001861461	0.266976744	8	11.75	0.890174216	0.304054054
ENSP00000410890	ZNF783	6	0	1	0	0.166666667	10	2	0.8	0
ENSP00000301633	BIRC5	3.254355401	0.473684211	20	0.043279916	0.307280514	8	13.6	0.909825784	0.20530303
ENSP00000295641	STK11IP	5.944250871	0	2	0.006968641	0.168229777	9	2	0.802229965	0.5
ENSP00000357879	PSMD4	3.212543554	0.225	16	0.055434666	0.311279826	7	11.375	0.911498258	0.141613924
ENSP00000419101	CACNA2D3	4.714285714	0	2	0.001794412	0.212121212	9	4.5	0.851428571	0.5
ENSP00000380713	RASSF7	7.797909408	0	1	0	0.1282395	11	2	0.728083624	0
ENSP00000354125	EIF3B	3.470383275	0.433333333	16	0.010635952	0.28815261	8	14.5	0.901184669	0.240625
ENSP00000296859	RAPGEF6	5.445993031	0	1	0	0.183621241	10	3	0.822160279	0
ENSP00000259351	RALGPS1	6.132404181	0	2	0.003594543	0.163068182	10	2.5	0.794703833	0.5
ENSP00000319279	MALT1	4.306620209	0	3	0.004454248	0.232200647	9	5.333333333	0.867735192	0.333333333
ENSP00000258145	GNS	4.236933798	0.5	4	0.003584326	0.236019737	8	6.25	0.870522648	0.375
ENSP00000380494	MYCL	5.013937282	0	1	0	0.199444058	10	5	0.839442509	0
ENSP00000227322	ZPR1	4.630662021	0	1	0	0.215951843	9	8	0.854773519	0
ENSP00000378505	CLK3	4.836236934	1	2	0	0.206772334	9	4	0.846550523	0.666666667
ENSP00000272902	SUMF1	4.317073171	0.5	4	0.013122993	0.231638418	8	5.75	0.867317073	0.366666667
ENSP00000377536	PTTG1	3.557491289	0.791208791	14	0.00418468	0.281096964	8	16.42857143	0.897700348	0.315934066
ENSP00000435210	BCLAF1	3.843205575	0.2	6	0.01804859	0.260199456	8	6.166666667	0.886271777	0.228395062
ENSP00000252603	PGLS	4.965156794	0	1	0	0.201403509	8	6	0.841393728	0
ENSP00000360764	EGFL7	4.37630662	0	3	0.006793606	0.228503185	9	4.333333333	0.864947735	0.333333333
ENSP00000360883	IFIT3	3.881533101	0.772727273	12	0.001322709	0.257630162	9	11.83333333	0.884738676	0.358585859
ENSP00000464327	PTRH2	4.170731707	0	2	0.001485194	0.239766082	8	8	0.873170732	0.5
ENSP00000287156	UBE2L6	3.804878049	0.5	13	0.017094538	0.262820513	9	10.23076923	0.887804878	0.333333333
ENSP00000303222	MTCH2	4.128919861	0.3	5	0.032654232	0.242194093	7	7.2	0.874843206	0.276923077
ENSP00000414109	HJURP	3.56445993	0.766666667	16	0.00280999	0.28054741	8	15.375	0.897421603	0.31377551
ENSP00000339740	CAMK2D	3.797909408	0	7	0.021019828	0.263302752	8	4	0.888083624	0.15
ENSP00000268638	IRF8	3.487804878	0.304761905	15	0.028776136	0.286713287	8	10.66666667	0.900487805	0.206535948
ENSP00000377664	GAPVD1	6.216027875	0	1	0	0.160874439	10	5	0.791358885	0
ENSP00000355566	TOMM20	3.445993031	0.102564103	13	0.050291607	0.290192113	7	7.384615385	0.902160279	0.130624093
ENSP00000434442	ARFGAP2	6.236933798	0	2	0.006968641	0.160335196	10	2	0.790522648	0.5
ENSP00000233575	SNX17	4.637630662	0	3	0.010190673	0.215627348	9	4.333333333	0.854494774	0.333333333
ENSP00000477059	XKR7	5.672473868	0	1	0	0.176289926	9	5	0.813101045	0
ENSP00000313950	AURKB	3.351916376	0.373188406	24	0.055793452	0.298336798	8	11.70833333	0.905923345	0.177564103
ENSP00000431049	GSTK1	4.24738676	0	1	0	0.235438884	8	14	0.87010453	0
ENSP00000357612	SLC39A1	4.31010453	0	1	0	0.232012935	8	18	0.867595819	0
ENSP00000355889	IARS2	3.620209059	0.5	4	0.001492281	0.276227141	8	18.75	0.895191638	0.37755102
ENSP00000364902	POFUT1	4.675958188	0.2	5	0.0125758	0.213859911	8	3	0.852961672	0.288888889
ENSP00000312946	STAB1	4.059233449	0.2	6	0.027973409	0.246351931	8	6.5	0.877630662	0.260869565
ENSP00000482657	MAP3K14	3.571428571	0.214285714	8	0.022927071	0.28	8	8.75	0.897142857	0.196428571
ENSP00000356972	NDUFS2	3.790940767	0.194444444	9	0.023944802	0.263786765	8	6.888888889	0.888362369	0.177177177
ENSP00000394794	PTPN13	4.449477352	0	3	0.010614507	0.224745497	9	6.666666667	0.862020906	0.333333333
ENSP00000311962	GGA2	5.048780488	0	2	0.006968641	0.198067633	9	3.5	0.83804878	0.5
ENSP00000269701	AKAP8	3.787456446	0	3	0.003449434	0.264029439	8	17	0.888501742	0.347826087
ENSP00000361540	CDC20	3.470383275	0.590643275	19	0.014817251	0.28815261	8	14.05263158	0.901184669	0.245614035
ENSP00000303908	TWF2	5.003484321	0	2	0.006968641	0.199860724	9	2	0.839860627	0.5
ENSP00000370223	IDH3B	4.404181185	0.1	5	0.012319072	0.227056962	8	4.8	0.863832753	0.2625
ENSP00000384763	SLC8A1	3.968641115	0	3	0.009248282	0.251975417	8	8	0.881254355	0.333333333
ENSP00000322730	ITM2C	6.554006969	0	2	0.006968641	0.152578416	10	2	0.777839721	0.5
ENSP00000222792	CHN2	4.926829268	0	2	0.001632925	0.202970297	9	2.5	0.842926829	0.5
ENSP00000241052	CAT	3.25087108	0.098901099	14	0.105308267	0.307609861	7	7.285714286	0.909965157	0.106593407
ENSP00000457788	MAN2C1	4.588850174	0.1	5	0.033497837	0.217919514	8	3.4	0.856445993	0.254545455
ENSP00000482767	LARP4B	3.996515679	0.5	4	0.000350866	0.25021796	8	15.5	0.880139373	0.462121212
ENSP00000263063	MTPAP	4.017421603	0	2	0.01388855	0.248915872	8	9.5	0.879303136	0.5
ENSP00000299084	SPRED1	3.888501742	0.6	5	0.007324911	0.257168459	8	9.8	0.88445993	0.355555556
ENSP00000384620	NRG1	4.794425087	0	1	0	0.208575581	9	7	0.848222997	0
ENSP00000359356	EVI5	4.017421603	0.5	5	0.007626842	0.248915872	9	14.8	0.879303136	0.442424242
ENSP00000256646	NOTCH2	3.836236934	0.133333333	6	0.029748843	0.260672116	8	8.666666667	0.886550523	0.213675214
ENSP00000362730	MTCH1	5.212543554	0	1	0	0.19184492	9	7	0.831498258	0
ENSP00000386921	TBC1D14	4.986062718	0	2	0.006968641	0.20055905	9	5.5	0.840557491	0.5
ENSP00000467024	RAD23A	3.522648084	0.227272727	12	0.018830729	0.283877349	8	11.5	0.899094077	0.193502825
ENSP00000323720	MED14	3.547038328	0.2	6	0.008073528	0.281925344	7	11.5	0.898118467	0.217948718
ENSP00000355632	GALNT2	5.56445993	0	3	0.02080846	0.17971196	9	2.666666667	0.817421603	0.333333333
ENSP00000243346	NMI	4.163763066	0.8	5	0.000254644	0.240167364	9	12.2	0.873449477	0.488
ENSP00000359211	DPYD	4.045296167	0.333333333	4	0.007041997	0.247200689	8	8.75	0.878188153	0.303571429
ENSP00000309539	DPYSL2	4.574912892	0.166666667	4	0.008040634	0.218583397	9	3.25	0.857003484	0.305555556
ENSP00000294179	STX5	4.324041812	0.142857143	7	0.048558411	0.231265109	8	3.571428571	0.867038328	0.219047619
ENSP00000432282	TAGLN	6.940766551	0	1	0	0.144076305	10	2	0.762369338	0
ENSP00000466714	ZNF266	6.710801394	0	1	0	0.149013499	11	2	0.771567944	0
ENSP00000156626	ST6GALNAC1	6.56097561	0	1	0	0.152416357	10	3	0.777560976	0
ENSP00000370808	SLC25A6	3.780487805	0.380952381	7	0.008942111	0.264516129	7	13.85714286	0.888780488	0.326530612
ENSP00000416330	TGFBI	3.773519164	0.166666667	4	0.014144543	0.265004617	7	9.25	0.889059233	0.265151515
ENSP00000369810	VPS16	5.209059233	0.666666667	3	0.000654771	0.191973244	9	5.666666667	0.831637631	0.515151515
ENSP00000338185	PLCB1	3.822299652	0	4	0.003983003	0.261622607	8	8.25	0.887108014	0.29
ENSP00000286301	CSF1R	3.170731707	0.2	16	0.087153567	0.315384615	7	9.4375	0.913170732	0.12012987
ENSP00000369286	LY86	3.759581882	0.4	10	0.016264337	0.265987025	8	8.3	0.889616725	0.2075
ENSP00000315644	TYMS	3.43902439	0.522875817	18	0.039979277	0.290780142	8	13.66666667	0.902439024	0.246464646
ENSP00000371471	RSAD2	3.871080139	0.679487179	13	0.002916119	0.258325833	9	11.30769231	0.885156794	0.323076923
ENSP00000228799	ITFG2	5.745644599	1	4	0	0.174044876	10	4.5	0.810174216	0.75
ENSP00000317128	PLXND1	5.254355401	0	2	0.000512744	0.190318302	10	2.5	0.829825784	0.5
ENSP00000465992	KIF18B	3.804878049	0.8	10	0.001468518	0.262820513	8	16.3	0.887804878	0.426315789
ENSP00000481762	CSDE1	3.783972125	0.071428571	8	0.013488972	0.26427256	8	6	0.888641115	0.166666667
ENSP00000250124	MPDU1	4.526132404	0	2	0.005440401	0.220939184	9	5	0.858954704	0.5
ENSP00000445001	CPSF3L	3.895470383	0.2	5	0.001703834	0.256708408	8	10.6	0.884181185	0.268421053
ENSP00000275767	TMEM140	7.550522648	0	1	0	0.132441163	11	2	0.737979094	0
ENSP00000363869	VSIG4	4.052264808	0.6	5	0.004357436	0.24677558	8	9.2	0.877909408	0.353846154
ENSP00000272252	GALM	4.303135889	1	2	0	0.232388664	7	6.5	0.867874564	0.590909091
ENSP00000365227	AIF1	3.759581882	0.392857143	8	0.023745358	0.265987025	8	9.75	0.889616725	0.25
ENSP00000380184	AGPAT6	5.81184669	0	2	0.01388855	0.17206235	9	3.5	0.807526132	0.5
ENSP00000298428	SEC61A2	3.540069686	0.75	9	0.001932596	0.282480315	8	19.55555556	0.898397213	0.368972746
ENSP00000411532	TOP2A	3.292682927	0.549707602	19	0.030785964	0.303703704	7	14.89473684	0.908292683	0.20331651
ENSP00000472286	SUGP2	5.358885017	0	1	0	0.186605982	10	3	0.825644599	0
ENSP00000362650	SCAI	5.400696864	0	1	0	0.18516129	10	3	0.823972125	0
ENSP00000367766	RPGR	5.400696864	0	1	0	0.18516129	9	5	0.823972125	0
ENSP00000386722	FCHSD2	6.407665505	0	2	0.002029653	0.156063078	10	2	0.78369338	0.5
ENSP00000358106	PREP	4.557491289	0	3	0.002602195	0.21941896	8	3.666666667	0.857700348	0.380952381
ENSP00000323246	E2F7	3.571428571	0.79047619	15	0.007075521	0.28	8	15.73333333	0.897142857	0.333333333
ENSP00000369292	SAMD9	4.149825784	1	6	0	0.240973971	9	12.66666667	0.874006969	0.666666667
ENSP00000325421	PARL	4.073170732	0.666666667	4	0.000394979	0.245508982	8	11	0.877073171	0.392857143
ENSP00000317257	CPNE1	6.045296167	0	1	0	0.165417867	10	2	0.798188153	0
ENSP00000351947	SMARCAD1	3.867595819	0.3	5	0.00832397	0.258558559	8	11.6	0.885296167	0.266666667
ENSP00000363516	RCAN3	4.567944251	0	1	0	0.218916857	9	8	0.85728223	0
ENSP00000378786	HLA-DRA	3.595818815	0.288888889	10	0.018417751	0.278100775	8	8.5	0.896167247	0.195238095
ENSP00000383365	TXNRD2	4.12195122	0	4	0.025189166	0.24260355	8	6.25	0.875121951	0.276315789
ENSP00000271651	CTSK	4.128919861	1	2	0	0.242194093	8	13	0.874843206	0.684210526
ENSP00000363993	PSMB9	3.477351916	0.272727273	11	0.025677837	0.28757515	8	10.18181818	0.900905923	0.163934426
ENSP00000258317	NPL	4.951219512	0	1	0	0.201970443	8	4	0.84195122	0
ENSP00000216117	HMOX1	3.512195122	0.285714286	7	0.052782108	0.284722222	7	9.285714286	0.899512195	0.221088435
ENSP00000395590	IFI35	3.81184669	0.653846154	13	0.003325277	0.262340037	9	11.61538462	0.887526132	0.305668016
ENSP00000369965	BTF3	3.693379791	0.844444444	10	0.000455449	0.270754717	8	17.7	0.892264808	0.421428571
ENSP00000404704	VPS8	5.219512195	0.2	5	0.008866086	0.191588785	9	3	0.831219512	0.371428571
ENSP00000353549	CDC16	3.996515679	0.266666667	10	0.024069231	0.25021796	8	9.4	0.880139373	0.264705882
ENSP00000375730	RPL13A	3.149825784	0.393939394	22	0.049903596	0.317477876	7	14.36363636	0.914006969	0.164576803
ENSP00000368880	FOXO1	3.160278746	0.357142857	8	0.032398621	0.316427784	7	13.125	0.91358885	0.179794521
ENSP00000279387	PPP4C	3.822299652	0.1	5	0.011318153	0.261622607	8	9.4	0.887108014	0.231578947
ENSP00000355966	NEK2	3.574912892	0.761904762	15	0.00406656	0.279727096	8	15.8	0.897003484	0.303846154
ENSP00000312002	HAVCR2	3.432055749	0.285714286	8	0.023666156	0.291370558	8	9.5	0.90271777	0.1875
ENSP00000364858	CARD16	4.909407666	1	2	0	0.203690561	10	5.5	0.843623693	0.6875
ENSP00000429200	SLC25A37	5.222996516	0	2	0.000586579	0.191460974	9	3.5	0.831080139	0.5
ENSP00000388806	EIF4B	3.693379791	0.333333333	9	0.004182996	0.270754717	8	14.22222222	0.892264808	0.261316872
ENSP00000483491	OXA1L	3.871080139	0.181818182	11	0.014104408	0.258325833	8	7.818181818	0.885156794	0.188636364
ENSP00000357112	AIM2	4.06271777	0.333333333	6	0.010203973	0.246140652	9	8.5	0.877491289	0.362318841
ENSP00000371272	PLIN5	6.801393728	0	2	0.006968641	0.147028689	10	1.5	0.767944251	0.5
ENSP00000376035	ZBTB32	4.648083624	0	1	0	0.215142429	9	10	0.854076655	0
ENSP00000337060	NME1	3.68989547	0	5	0.01551943	0.271010387	7	8.4	0.892404181	0.224242424
ENSP00000416250	EIF2B1	4.156794425	0.333333333	3	0.000339331	0.240569992	8	11.33333333	0.873728223	0.458333333
ENSP00000373206	EOGT	5.261324042	0.333333333	3	0.002450828	0.190066225	9	4.333333333	0.829547038	0.444444444
ENSP00000349970	ERGIC3	5.24738676	0	3	0.022734794	0.190571049	9	3.666666667	0.83010453	0.333333333
ENSP00000349490	MFNG	4.728222997	0.666666667	3	0.001793144	0.211495947	8	4.666666667	0.85087108	0.466666667
ENSP00000225430	RPL19	3.181184669	0.442105263	20	0.027497957	0.314348302	7	14.2	0.912752613	0.179746835
ENSP00000244137	PEPD	3.658536585	0.095238095	7	0.026097592	0.273333333	7	5.571428571	0.893658537	0.178571429
ENSP00000184956	HEATR6	4.097560976	0.333333333	3	0.002229357	0.244047619	8	10	0.876097561	0.358024691
ENSP00000444645	CYFIP2	5.721254355	0	1	0	0.174786845	10	4	0.811149826	0
ENSP00000369075	CENPB	4.344947735	1	2	0	0.230152366	9	20	0.866202091	0.833333333
ENSP00000296511	ANXA5	3.06271777	0.171428571	15	0.099652454	0.326507395	7	9.533333333	0.917491289	0.122807018
ENSP00000429065	INTS9	4.069686411	0.666666667	3	7.78E-05	0.245719178	8	11.66666667	0.877212544	0.402298851
ENSP00000407545	ZBTB22	4.473867596	0	1	0	0.223520249	9	11	0.861045296	0
ENSP00000261733	ALDH2	3.808362369	0.2	6	0.016525571	0.262580055	8	8.5	0.887665505	0.226851852
ENSP00000251372	LILRA1	4.445993031	1	2	0	0.22492163	9	10	0.862160279	0.769230769
ENSP00000327589	GLUD2	4.306620209	0.5	4	0.002075267	0.232200647	8	5	0.867735192	0.384615385
ENSP00000357345	CLK2	4.836236934	1	2	0	0.206772334	9	4	0.846550523	0.666666667
ENSP00000363553	LPAR1	4.68641115	0	1	0	0.2133829	8	5	0.852543554	0
ENSP00000363779	IKBKAP	4.18466899	0.333333333	3	0.002449379	0.238967527	8	7.666666667	0.87261324	0.385964912
ENSP00000277865	GLUD1	3.968641115	0.266666667	6	0.013368867	0.251975417	7	5.5	0.881254355	0.242424242
ENSP00000343701	KPNA1	4.31358885	1	2	0	0.231825525	9	8.5	0.867456446	0.566666667
ENSP00000203629	LAG3	4.003484321	0.5	4	0.000910367	0.249782419	8	10.75	0.879860627	0.35
ENSP00000298746	TRUB1	3.780487805	0.5	8	0.002951098	0.264516129	8	15	0.888780488	0.319148936
ENSP00000363676	RPL11	3.167247387	0.35	25	0.030191133	0.315731573	7	13.36	0.913310105	0.153563218
ENSP00000414851	ELP2	4.397212544	0.666666667	3	0.000274086	0.227416799	9	10.66666667	0.864111498	0.484848485
ENSP00000367208	SUGT1	3.898954704	0.166666667	4	0.007058743	0.256478999	8	10.75	0.884041812	0.284722222
ENSP00000349156	SIAH1	3.829268293	0.1	5	0.012998831	0.261146497	8	10.6	0.886829268	0.256410256
ENSP00000265077	VCAN	4.142857143	1	2	0	0.24137931	8	11	0.874285714	0.55
ENSP00000382941	SIRPA	3.797909408	0.5	4	0.000271548	0.263302752	8	14.25	0.888083624	0.375
ENSP00000259457	PSMB7	3.303135889	0.418181818	11	0.016363187	0.302742616	7	14.81818182	0.907874564	0.194976077
ENSP00000387982	WDR73	4.432055749	0.333333333	3	0.002608963	0.225628931	9	5.666666667	0.86271777	0.380952381
ENSP00000366243	TMEM2	4.662020906	0	3	0.00783377	0.214499253	9	5	0.853519164	0.333333333
ENSP00000375899	SP140	5.059233449	0	1	0	0.197658402	10	6	0.837630662	0
ENSP00000342513	IFI6	3.912891986	0.933333333	10	0.00034837	0.25556545	9	13	0.883484321	0.433333333
ENSP00000429374	RPS20	3.163763066	0.371541502	23	0.035165157	0.316079295	7	13.82608696	0.913449477	0.167550371
ENSP00000405111	DHX57	3.724738676	0.19047619	7	0.005826108	0.26847521	8	9	0.891010453	0.210884354
ENSP00000293373	NCKAP1L	4.724738676	0.166666667	4	0.00741854	0.211651917	9	4.75	0.851010453	0.386363636
