# Supplementary material for: Multi-Level Biological Network Analysis and Drug Repurposing Based on Leukocyte Transcriptomics in Severe COVID-19: In Silico Systems Biology to Precision Medicine
Source: J Pers Med. 2022 Jun 23;12(7):1030. doi: 10.3390/jpm12071030 (PMC9319133; doi:10.3390/jpm12071030)
Supplement: Supplementary file 1 [file jpm-12-01030-s001.zip › Table S5.xlsx]

## Sheet: Mienturnet Enrichment results
Table S5 Statistical and interaction data of regulatory networks in MCODE 1
Mienturnet Enrichment results miRTarBase
microRNA	p-value	FDR	Odd ratio	Number of interactions	Target Gene 1	Target Gene 2	Target Gene 3	Target Gene 4	Target Gene 5	Target Gene 6	Target Gene 7
hsa-let-7b-5p	4.51456e-05	0.0132728	0.161312	7	UHRF1	TYMS	AURKB	CDC25A	BIRC5	PTTG1	E2F7
hsa-miR-6792-5p	0.000106982	0.0157263	0.0319083	3	BIRC5	E2F7	TK1
hsa-miR-34a-5p	0.000380102	0.03725	0.136803	5	CDC25A	UHRF1	CDC20	TYMS	BIRC5
hsa-miR-193b-3p	0.000749718	0.0551043	0.15855	5	CDC25A	TK1	CDC20	TOP2A	TYMS
hsa-miR-26a-1-3p	0.00192148	0.107695	0.0329926	2	BIRC5	CDC25A
hsa-miR-4778-5p	0.00219786	0.107695	0.035316	2	BIRC5	NEK2
hsa-miR-203a-3p	0.00260631	0.109465	0.0954151	3	BIRC5	TYMS	TOP2A
hsa-miR-655-3p	0.00384315	0.132939	0.0469331	2	PTTG1	E2F7
hsa-miR-708-5p	0.00406955	0.132939	0.0483271	2	BIRC5	TOP2A
hsa-miR-103a-3p	0.00767946	0.140606	0.140335	3	CDC25A	E2F7	TK1
hsa-miR-10a-5p	0.00815542	0.140606	0.143432	3	BIRC5	E2F7	UHRF1
hsa-miR-194-3p	0.00647252	0.140606	0.0613383	2	CDC25A	TK1
hsa-miR-2113	0.00860855	0.140606	0.0710967	2	BIRC5	TK1
hsa-miR-3622a-3p	0.00564372	0.140606	0.0571561	2	BIRC5	MYBL2
hsa-miR-3622b-3p	0.00537922	0.140606	0.0557621	2	BIRC5	MYBL2
hsa-miR-497-5p	0.00805885	0.140606	0.142813	3	BIRC5	CDC25A	E2F7
hsa-miR-92a-3p	0.00688628	0.140606	0.261524	5	NEK2	CDC25A	AURKB	CDC20	MYBL2
hsa-miR-298	0.00995318	0.154012	0.0766729	2	HJURP	MYBL2
hsa-miR-16-5p	0.010562	0.155261	0.289405	5	AURKB	CDC25A	CDC20	E2F7	BIRC5
hsa-let-7i-5p	0.0374122	0.237223	0.155204	2	CDC25A	AURKB
hsa-miR-1226-3p	0.0182605	0.237223	0.105483	2	TOP2A	BIRC5
hsa-miR-1247-3p	0.0396898	0.237223	0.160316	2	BIRC5	HJURP
hsa-miR-125b-5p	0.0594765	0.237223	0.200743	2	E2F7	AURKB
hsa-miR-128-3p	0.0845086	0.237223	0.245353	2	E2F7	NEK2
hsa-miR-149-5p	0.0511538	0.237223	0.18448	2	SPAG5	BIRC5
hsa-miR-186-5p	0.0299634	0.237223	0.233271	3	PTTG1	TOP2A	NEK2
hsa-miR-18a-3p	0.0407427	0.237223	0.162639	2	CDC25A	TYMS
hsa-miR-192-5p	0.0603692	0.237223	0.307931	3	CDC25A	CDC20	HJURP
hsa-miR-195-5p	0.0195695	0.237223	0.198265	3	BIRC5	CDC25A	E2F7
hsa-miR-196a-5p	0.0312882	0.237223	0.140799	2	TYMS	E2F7
hsa-miR-218-5p	0.0368356	0.237223	0.252788	3	BIRC5	TOP2A	HJURP
hsa-miR-221-3p	0.0446217	0.237223	0.171004	2	UHRF1	SPAG5
hsa-miR-26a-5p	0.0656976	0.237223	0.212361	2	E2F7	PTTG1
hsa-miR-30c-5p	0.0825837	0.237223	0.2421	2	BIRC5	MYBL2
hsa-miR-423-5p	0.0392717	0.237223	0.159387	2	MYBL2	PTTG1
hsa-miR-424-5p	0.0692769	0.237223	0.218866	2	CDC25A	E2F7
hsa-miR-484	0.0460179	0.237223	0.276022	3	CDC25A	BIRC5	TYMS
hsa-miR-485-5p	0.0926345	0.237223	0.258829	2	BIRC5	HJURP
hsa-miR-6838-5p	0.0592323	0.237223	0.200279	2	CDC25A	E2F7
hsa-miR-6884-5p	0.0828578	0.237223	0.242565	2	BIRC5	HJURP
hsa-miR-7-5p	0.0986645	0.237223	0.268587	2	UHRF1	TOP2A
hsa-miR-9-5p	0.0409545	0.237223	0.163104	2	E2F7	UHRF1
hsa-miR-21-5p	0.10867	0.238126	0.284387	2	CDC25A	TOP2A
hsa-miR-877-3p	0.10718	0.238126	0.282063	2	SPAG5	CDC25A
hsa-let-7a-5p	0.116814	0.240162	0.296933	2	UHRF1	AURKB
hsa-miR-15a-5p	0.141217	0.253359	0.333178	2	CDC25A	E2F7
hsa-miR-15b-5p	0.155153	0.253359	0.35316	2	CDC25A	E2F7
hsa-miR-215-5p	0.153516	0.253359	0.350836	2	HJURP	CDC20
hsa-miR-30a-5p	0.146689	0.253359	0.341078	2	CDC20	MYBL2
hsa-miR-615-3p	0.199916	0.278556	0.414963	2	UHRF1	TYMS
hsa-miR-26b-5p	0.248586	0.309018	0.580545	3	TK1	TYMS	E2F7
hsa-miR-124-3p	0.395017	0.426967	0.672398	2	UHRF1	AURKB

## Sheet: Network miRTarBase
Network miRTarBase
microRNA	microRNA Target Gene
hsa-let-7b-5p	UHRF1
hsa-miR-6792-5p	BIRC5
hsa-miR-34a-5p	CDC25A
hsa-let-7b-5p	TYMS
hsa-miR-6792-5p	E2F7
hsa-miR-34a-5p	UHRF1
hsa-let-7b-5p	AURKB
hsa-miR-6792-5p	TK1
hsa-miR-34a-5p	CDC20
hsa-let-7b-5p	CDC25A
hsa-miR-34a-5p	TYMS
hsa-let-7b-5p	BIRC5
hsa-miR-34a-5p	BIRC5
hsa-let-7b-5p	PTTG1
hsa-let-7b-5p	E2F7

## Sheet: miRNA-target
miRNA-target miRTarBase
BIRC5	CDC25A	E2F7	TYMS	UHRF1	AURKB	CDC20	PTTG1	TK1
hsa-miR-6792-5p	hsa-miR-34a-5p	hsa-miR-6792-5p	hsa-let-7b-5p	hsa-let-7b-5p	hsa-let-7b-5p	hsa-miR-34a-5p	hsa-let-7b-5p	hsa-miR-6792-5p
hsa-let-7b-5p	hsa-let-7b-5p	hsa-let-7b-5p	hsa-miR-34a-5p	hsa-miR-34a-5p
hsa-miR-34a-5p
