# Supplementary material for: Multi-Level Biological Network Analysis and Drug Repurposing Based on Leukocyte Transcriptomics in Severe COVID-19: In Silico Systems Biology to Precision Medicine
Source: J Pers Med. 2022 Jun 23;12(7):1030. doi: 10.3390/jpm12071030 (PMC9319133; doi:10.3390/jpm12071030)
Supplement: Supplementary file 1 [file jpm-12-01030-s001.zip › Table S6.xlsx]

## Sheet: Mienturnet Enrichment results
Table S6 Statistical and interaction data of regulatory networks in MCODE 2
Mienturnet Enrichment results miRTarBase
microRNA	p-value	FDR	Odd ratio	Number of interactions	Target Gene 1	Target Gene 2	Target Gene 3	Target Gene 4	Target Gene 5	Target Gene 6
hsa-miR-92a-3p	0.000200799	0.0341359	0.171236	6	TPT1	RPL11	EIF3B	RPL13A	BTF3	RPL22
hsa-miR-877-3p	0.00068677	0.0583755	0.110811	4	RPL19	EIF3B	RPL13A	RPL22
hsa-miR-100-5p	0.0137735	0.161155	0.0916423	2	RPL19	RPL7
hsa-miR-197-3p	0.0343945	0.161155	0.14933	2	RPL13A	RPL22
hsa-miR-23b-3p	0.0220552	0.161155	0.117565	2	RPL19	RPL22
hsa-miR-27a-3p	0.0375448	0.161155	0.156632	2	RPL19	TPT1
hsa-miR-27b-3p	0.0362713	0.161155	0.153711	2	RPL19	TPT1
hsa-miR-29b-3p	0.0148359	0.161155	0.0952934	2	TPT1	RPL22
hsa-miR-505-5p	0.00409852	0.161155	0.0489246	2	RPL11	RPL22
hsa-miR-544a	0.00517366	0.161155	0.0551314	2	TPT1	RPL13A
hsa-miR-615-3p	0.0239383	0.161155	0.217361	3	EIF3B	TPT1	RPL7
hsa-miR-186-5p	0.101791	0.16325	0.274927	2	BTF3	EEF1D
hsa-miR-106b-5p	0.18696	0.223825	0.398334	2	RPL7	RPL17
hsa-miR-17-5p	0.211433	0.242862	0.431194	2	RPL7	RPL17
hsa-miR-124-3p	0.285838	0.313313	0.528313	2	EIF3B	RPL19
hsa-miR-16-5p	0.31696	0.343205	0.568475	2	TPT1	BTF3

## Sheet: Network miRTarBase
Network miRTarBase
microRNA	microRNA Target Gene
hsa-miR-92a-3p	TPT1
hsa-miR-92a-3p	RPL11
hsa-miR-92a-3p	EIF3B
hsa-miR-92a-3p	RPL13A
hsa-miR-92a-3p	BTF3
hsa-miR-92a-3p	RPL22

## Sheet: miRNA-target
miRNA-target miRTarBase
BTF3	EIF3B	RPL11	RPL13A	RPL22	TPT1
hsa-miR-92a-3p	hsa-miR-92a-3p	hsa-miR-92a-3p	hsa-miR-92a-3p	hsa-miR-92a-3p	hsa-miR-92a-3p
