# Supplementary material for: Multi-Level Biological Network Analysis and Drug Repurposing Based on Leukocyte Transcriptomics in Severe COVID-19: In Silico Systems Biology to Precision Medicine
Source: J Pers Med. 2022 Jun 23;12(7):1030. doi: 10.3390/jpm12071030 (PMC9319133; doi:10.3390/jpm12071030)
Supplement: Supplementary file 1 [file jpm-12-01030-s001.zip › Table S7.xlsx]

## Sheet: Mienturnet Enrichment results
Table S7 Statistical and interaction data of regulatory networks in MCODE 3
Mienturnet Enrichment results miRTarBase
microRNA	p-value	FDR	Odd ratio	Number of interactions	Target Gene 1	Target Gene 2	Target Gene 3	Target Gene 4	Target Gene 5
hsa-miR-146a-5p	2.23662288257017e-8	1.11831e-06	0.0214551	5	IRF7	RSAD2	IFIT1	IFIT5	IFIT3
hsa-miR-1-3p	0.0817731	0.219406	0.244557	2	IFIT3	IFIT1
hsa-miR-375	0.0246851	0.219406	0.12666	2	IFI6	IFIT1
hsa-miR-124-3p	0.175208	0.256078	0.384227	2	IFIT3	PARP9

## Sheet: Network miRTarBase
Network miRTarBase
microRNA	microRNA Target Gene
hsa-miR-146a-5p	IRF7
hsa-miR-146a-5p	RSAD2
hsa-miR-146a-5p	IFIT1
hsa-miR-146a-5p	IFIT5
hsa-miR-146a-5p	IFIT3

## Sheet: miRNA-target
miRNA-target miRTarBase
IFIT1	IFIT3	IFIT5	IRF7	RSAD2
hsa-miR-146a-5p	hsa-miR-146a-5p	hsa-miR-146a-5p	hsa-miR-146a-5p	hsa-miR-146a-5p
